# Supplementary material for: Oxidative Weathering and Microbial Diversity of an Inactive Seafloor Hydrothermal Sulfide Chimney
Source: Front Microbiol. 2017 Jul 21;8:1378. doi: 10.3389/fmicb.2017.01378 (PMC5519607; doi:10.3389/fmicb.2017.01378)
Supplement: Supplementary file 1 [file Table_1.XLSX]

## Sheet: Phylum
	JDF1		JDF2		JDF3		JDF4		JDF5		JDF6		JDF7		JDF8		JDF9		JDF10		JDF11		JDF12		JDF13		JDF14		JDF15		JDF16		JDF17
	% of total reads	# of reads	% of total reads	# of reads	% of total reads	# of reads	% of total reads	# of reads	% of total reads	# of reads	% of total reads	# of reads	% of total reads	# of reads	% of total reads	# of reads	% of total reads	# of reads	% of total reads	# of reads	% of total reads	# of reads	% of total reads	# of reads	% of total reads	# of reads	% of total reads	# of reads	% of total reads	# of reads	% of total reads	# of reads	% of total reads	# of reads
Bac;Proteobacteria	0.547346	5919	0.453656	4219	0.528368	5001	0.824198	8120	0.594559	5879	0.668953	7218	0.699949	8258	0.684069	7875	0.6393	6650	0.619856	7080	0.613551	6230	0.67958	7315	0.609621	5817	0.717374	7399	0.688333	7540	0.957177	13903	0.977673	11648
Bac;Actinobacteria	0.133438	1443	0.258925	2408	0.206973	1959	0.0115713	114	0.0492516	487	0.00917516	99	0.046279	546	0.0112057	129	0.0340319	354	0.0230257	263	0.0102423	104	0.00724638	78	0.00869839	83	0.00940469	97	0.0509403	558	0.000137694	2	0.000587544	7
Bac;Bacteroidetes	0.15258	1650	0.124301	1156	0.101109	957	0.113276	1116	0.233515	2309	0.168953	1823	0.110103	1299	0.168085	1935	0.0963276	1002	0.12651	1445	0.207997	2112	0.173541	1868	0.201216	1920	0.142913	1474	0.127077	1392	0.028296	411	0.0142689	170
Bac;Firmicutes	0	0	0	0	0.000105652	1	0.000304507	3	0.000303398	3	0.148285	1600	0.00567893	67	0.13082	1506	0.00336474	35	0.0203117	232	0.161907	1644	0.134058	1443	0.174492	1665	0.125557	1295	0.000182582	2	0.000275387	4	0.00344133	41
Bac;Planctomycetes	0.0448493	485	0.0754839	702	0.117169	1109	0.000304507	3	0.0800971	792	0.000463392	5	0.0826411	975	0.00199792	23	0.157662	1640	0.0871126	995	0.00462872	47	0.000650316	7	0.000314399	3	0.000290867	3	0.0864524	947	0	0	0.00016787	2
Bac;Candidate_division_OD1	0.00332902	36	0.0134409	125	0.00697306	66	0.0308567	304	0.0151699	150	9.26784e-05	1	0.0160197	189	0.000173732	2	0.0373967	389	0.068727	785	0.000196967	2	9.29023e-05	1	0	0	0	0	0.00556874	61	0.000137694	2	0.000419674	5
Bac;Chloroflexi	0.00527095	57	0.000860215	8	0.00401479	38	0	0	0.00424757	42	0.000648749	7	0.0125445	148	0.000260598	3	0.00346087	36	0.00218876	25	0.000393933	4	0.000278707	3	0.000733599	7	0.000678689	7	0.0089465	98	0	0	0	0
Bac;BD1-5	0.000554836	6	0.000322581	3	0.000211305	2	0.000406009	4	0.00455097	45	9.26784e-05	1	0.00237328	28	0	0	0.00528744	55	0.0102434	117	9.84834e-05	1	0	0	0	0	0.000290867	3	0.00931167	102	0	0	0.00016787	2
Bac;Verrucomicrobia	9.24727e-05	1	0.0011828	11	0.0020074	19	0	0	0.0052589	52	0	0	0.00440753	52	0	0	0.00221111	23	0.00647873	74	0	0	0	0	0	0	0	0	0.0030126	33	0	0	0.00016787	2
Bac;Deinococcus-Thermus	0	0	0.000107527	1	0.000316957	3	0	0	0	0	0.000648749	7	0.00322088	38	0.000781793	9	0.00576812	60	0.00288916	33	0.000196967	2	0	0	0.000628799	6	0.000193911	2	0	0	0.000137694	2	0	0
Bac;Chlorobi	0.000184945	2	0.00494624	46	0.00126783	12	0	0	0.000202265	2	0	0	0.00271232	32	0	0	0.000672948	7	0.000875503	10	0	0	0	0	0	0	0	0	0.0010042	11	0	0	0	0
Bac;Candidate_division_TM7	0.000369891	4	0.0044086	41	0.00412044	39	0	0	0.000910194	9	0.0012975	14	0.000339041	4	0.000868659	10	0.000288406	3	0.00131326	15	9.84834e-05	1	0.00102192	11	0.0023056	22	0.00116347	12	0.00146065	16	0	0	0	0
Bac;Spirochaetae	0.000739782	8	0.000215054	2	0	0	0.000304507	3	0.000606796	6	0	0	0.000932361	11	0.000173732	2	0.000192271	2	0.00350201	40	0	0	9.29023e-05	1	0.0001048	1	9.69556e-05	1	0.000365163	4	0	0	8.39349e-05	1
Bac;TM6	0.000924727	10	0.000645161	6	0.000739567	7	0	0	0.00161812	16	0	0	0.00237328	28	0	0	0.0029802	31	0.00315181	36	0	0	0	0	0	0	0	0	0.000821618	9	0	0	0	0
Bac;Nitrospirae	0.00184945	20	0	0	0.00190174	18	0	0	0	0	0	0	0.00016952	2	0	0	0.000192271	2	0.000963054	11	0	0	9.29023e-05	1	0.0001048	1	0.000193911	2	0.00246485	27	0	0	0	0
Bac;Lentisphaerae	0	0	0.000860215	8	0.00105652	10	0.000304507	3	0.00242718	24	0	0	0.00016952	2	0.000173732	2	0.000192271	2	0.000700403	8	0	0	0	0	0	0	0	0	0	0	0	0	0	0
Bac;Acidobacteria	0.00194193	21	0.00150538	14	0.00147913	14	0	0	0.000910194	9	0.000463392	5	0.00101712	12	0	0	0.0016343	17	0.000437752	5	0	0	0	0	0.0002096	2	0	0	0.000821618	9	0	0	0	0
Bac;TA06	0	0	0.00129032	12	0	0	0	0	0	0	0	0	0.00016952	2	0	0	0.000288406	3	0	0	0	0	0	0	0	0	0	0	0.000273873	3	0	0	0	0
Bac;Candidate_division_WS3	0.00110967	12	0.000322581	3	0.00126783	12	0	0	0	0	0	0	8.47601e-05	1	0	0	0.000288406	3	0.000262651	3	0	0	0	0	0	0	0	0	0.000821618	9	0	0	0	0
Bac;Fusobacteria	0.000277418	3	0.000537634	5	0.000105652	1	0.000406009	4	0	0	0	0	0	0	0.000781793	9	0.00105749	11	0	0	0	0	0	0	0.000628799	6	0	0	0.000456454	5	6.88468e-05	1	0	0
Bac;Cyanobacteria	0	0	0	0	0.000211305	2	0	0	0	0	0	0	0	0	0	0	0	0	0.000875503	10	0	0	0.00102192	11	0	0	9.69556e-05	1	9.12909e-05	1	0	0	0.000335739	4
Bac;Deferribacteres	0.000184945	2	0.000537634	5	0.000211305	2	0	0	0	0	0	0	0.000678081	8	0.000173732	2	0.000865218	9	0.000175101	2	0	0	0	0	0	0	0.000581734	6	0	0	0	0	0	0
Bac;Candidate_division_OP3	0.000832254	9	0.000752688	7	0.000633914	6	0	0	0	0	0	0	0	0	0	0	0	0	0.000175101	2	0	0	0	0	0	0	0	0	0.000273873	3	0	0	0	0
Bac;Caldiserica	0	0	0	0	0	0	0	0	0	0	0	0	0.000593321	7	0	0	0.000192271	2	0.000175101	2	0	0	0	0	0	0	0	0	0	0	0	0	0	0
Bac;Thermodesulfobacteria	0	0	0	0	0	0	0	0	0	0	0	0	0.000593321	7	0	0	9.61354e-05	1	0.000525302	6	0	0	0	0	0	0	0	0	0	0	0	0	0	0
Bac;Gemmatimonadetes	0	0	0.000322581	3	0	0	0	0	0.000101133	1	0	0	0	0	0	0	0	0	0	0	0	0	0	0	0.000523999	5	0	0	0	0	0	0	0	0
Bac;Thermotogae	0	0	0	0	0	0	0	0	0	0	0	0	8.47601e-05	1	0	0	9.61354e-05	1	0.000437752	5	0	0	0	0	0	0	0	0	0	0	0	0	0	0
Bac;Tenericutes	0	0	0	0	0	0	0	0	0	0	0.000185357	2	0.000423801	5	0	0	0	0	0	0	0	0	0	0	0	0	0.000193911	2	0	0	0	0	0	0
Bac;NPL-UPA2	0	0	0	0	0	0	0	0	0	0	0	0	0	0	0	0	0	0	0	0	0	0	0	0	0.000419199	4	0	0	0	0	0	0	0	0
Bac;SHA-109	0	0	0.000215054	2	0	0	0	0	0.000101133	1	0	0	0	0	0	0	9.61354e-05	1	8.75503e-05	1	0	0	0	0	0	0	0	0	9.12909e-05	1	0	0	0	0
Bac;Candidate_division_SR1	0	0	0	0	0	0	0	0	0	0	0	0	0	0	0	0	0	0	0	0	0.000196967	2	0	0	0	0	0	0	0	0	0	0	0	0
Bac;WCHB1-60	0	0	0	0	0	0	0	0	0	0	0	0	0	0	0	0	0	0	0	0	0	0	0	0	0	0	0.000193911	2	0	0	0	0	0	0
Bac;Candidate_division_OP11	0	0	0	0	0	0	0	0	0	0	0	0	8.47601e-05	1	0	0	0.000192271	2	0	0	0	0	0	0	0	0	0	0	0	0	0	0	0	0
Bac;Candidate_division_BRC1	0	0	0	0	0	0	0	0	0	0	0	0	0	0	0.000173732	2	0	0	0	0	0	0	0	0	0	0	0	0	0	0	0	0	0	0
unclassified-Bacteria;Other	0.104124	1126	0.0551613	513	0.019757	187	0.0180674	178	0.00616909	61	0.000741427	8	0.00635701	75	0.000260598	3	0.00586426	61	0.0189984	217	0.000492417	5	0.00232256	25	0	0	0.000775645	8	0.0112288	123	0.0137694	200	0.00268592	32
Number of total reads		10814		9300		9465		9852		9888		10790		11798		11512		10402		11422		10154		10764		9542		10314		10954		14525		11914

## Sheet: Class
	JDF1		JDF2		JDF3		JDF4		JDF5		JDF6		JDF7		JDF8		JDF9		JDF10		JDF11		JDF12		JDF13		JDF14		JDF15		JDF16		JDF17
	% of total reads	# of reads	% of total reads	# of reads	% of total reads	# of reads	% of total reads	# of reads	% of total reads	# of reads	% of total reads	# of reads	% of total reads	# of reads	% of total reads	# of reads	% of total reads	# of reads	% of total reads	# of reads	% of total reads	# of reads	% of total reads	# of reads	% of total reads	# of reads	% of total reads	# of reads	% of total reads	# of reads	% of total reads	# of reads	% of total reads	# of reads
Bac;Proteobacteria;Deltaproteobacteria	0.0911781	986	0.0844086	785	0.0528262	500	0.17499	1724	0.0220469	218	0.000834106	9	0.0286489	338	0.000694927	8	0.0392232	408	0.0402732	460	0.0064999	66	0.0261055	281	0.000838399	8	0.000387822	4	0.0796056	872	0.932117	13539	0.919506	10955
Bac;Proteobacteria;Gammaproteobacteria	0.0354171	383	0.0536559	499	0.148442	1405	0.613683	6046	0.12055	1192	0.634662	6848	0.368707	4350	0.642721	7399	0.260815	2713	0.280074	3199	0.561848	5705	0.627834	6758	0.563194	5374	0.675974	6972	0.226036	2476	0.0207229	301	0.0482625	575
Bac;Proteobacteria;Alphaproteobacteria	0.330128	3570	0.269355	2505	0.263603	2495	0.00334957	33	0.237864	2352	0.0143652	155	0.165452	1952	0.0216296	249	0.191886	1996	0.205043	2342	0.0265905	270	0.0104051	112	0.024104	230	0.0268567	277	0.185868	2036	0.00020654	3	0.00100722	12
Bac;Actinobacteria;Acidimicrobiia	0.133253	1441	0.258495	2404	0.206762	1957	0.0115713	114	0.0463188	458	0.000278035	3	0.0460247	543	0.000260598	3	0.0336474	350	0.0217125	248	0.0017727	18	0.000278707	3	0	0	0.000387822	4	0.0499361	547	6.88468e-05	1	0.000503609	6
Bac;Bacteroidetes;Flavobacteriia	0.112077	1212	0.0803226	747	0.0873745	827	0.0044661	44	0.113673	1124	0.155236	1675	0.0875572	1033	0.157227	1810	0.0690252	718	0.079058	903	0.18958	1925	0.147064	1583	0.189164	1805	0.132732	1369	0.083166	911	6.88468e-05	1	0.00327346	39
Bac;Firmicutes;Bacilli	0	0	0	0	0.000105652	1	0.000304507	3	0.000303398	3	0.143188	1545	0.00567893	67	0.126911	1461	0.0032686	34	0.0191735	219	0.156687	1591	0.132479	1426	0.165689	1581	0.121388	1252	0.000182582	2	0.000275387	4	0.00335739	40
Bac;Planctomycetes;Planctomycetacia	0.0370816	401	0.0502151	467	0.086318	817	0.000101502	1	0.0732201	724	0.000278035	3	0.0739108	872	0.00104239	12	0.148048	1540	0.0709158	810	0.0041363	42	9.29023e-05	1	0	0	0.000193911	2	0.0783276	858	0	0	0	0
Bac;Proteobacteria;Epsilonproteobacteria	0.0401332	434	0.0146237	136	0.0334918	317	0.021417	211	0.145429	1438	0.000278035	3	0.116376	1373	0.000434329	5	0.11815	1229	0.0696901	796	0.00187118	19	0.000557414	6	0.001572	15	0.000581734	6	0.139127	1524	0.00282272	41	0.0074702	89
Bac;Bacteroidetes;VC2.1_Bac22	0.0274644	297	0.00655914	61	0.00158479	15	0.107998	1064	0.108111	1069	0.00101946	11	0.00779793	92	0.000434329	5	0.0176889	184	0.0309053	353	0.0023636	24	0.0129134	139	0.0001048	1	0	0	0.027935	306	0.0282272	410	0.0105758	126
Bac;Candidate_division_OD1;uncultured_bacterium	0.0030516	33	0.0131183	122	0.0066561	63	0.0282176	278	0.00798948	79	0	0	0.0135616	160	0	0	0.0368198	383	0.0672387	768	0.000196967	2	0	0	0	0	0	0	0.00538616	59	0.000137694	2	0.00016787	2
Bac;Proteobacteria;Zetaproteobacteria	0.0143333	155	0.000107527	1	0.000739567	7	0	0	0.0361044	357	0	0	0.00101712	12	0	0	0.00221111	23	0.00140081	16	0	0	9.29023e-05	1	0	0	0	0	0.0166149	182	0	0	0.00016787	2
Bac;Planctomycetes;Phycisphaerae	0.00628814	68	0.0191398	178	0.0274696	260	0.000101502	1	0.00303398	30	0.000185357	2	0.00508561	60	0.000955525	11	0.00634493	66	0.00910524	104	0.000393933	4	0.000278707	3	0.000314399	3	9.69556e-05	1	0.00255614	28	0	0	8.39349e-05	1
Bac;Proteobacteria;Betaproteobacteria	9.24727e-05	1	0.000537634	5	0.0022187	21	0.000203004	2	0.000606796	6	0.018721	202	0.00567893	67	0.0185893	214	0.00365314	38	0.00350201	40	0.0164467	167	0.0135637	146	0.019912	190	0.0133799	138	0.00684681	75	0	0	0.000587544	7
Bac;Bacteroidetes;SB-1	0.00471611	51	0.0168817	157	0.0020074	19	0	0	0.000202265	2	0	0	0	0	0.000434329	5	9.61354e-05	1	0.000350201	4	0	0	0	0	0	0	0	0	9.12909e-05	1	0	0	0	0
Bac;Bacteroidetes;Cytophagia	0.00619567	67	0.0158065	147	0.00792393	75	0	0	0.0049555	49	0.000370714	4	0.00889981	105	8.68659e-05	1	0.00519131	54	0.00779198	89	0.00029545	3	9.29023e-05	1	0.000314399	3	0	0	0.00721198	79	0	0	0	0
Bac;Proteobacteria;MACA-EFT26	0.000647309	7	0.00548387	51	0.00454305	43	0.00720666	71	0.011428	113	9.26784e-05	1	0.00474657	56	0	0	0.00471063	49	0.0120819	138	0	0	9.29023e-05	1	0	0	0	0	0.00611649	67	6.88468e-05	1	0.000251805	3
Bac;Chloroflexi;uncultured	0	0	0	0	0.000211305	2	0	0	0.000404531	4	0	0	0.0113579	134	0	0	0.00173044	18	0.000700403	8	0	0	0	0	0	0	0	0	0.000456454	5	0	0	0	0
Bac;Bacteroidetes;Sphingobacteriia	0.0010172	11	0.0016129	15	0.00211305	20	0	0	0.00212379	21	0.0101019	109	0.00322088	38	0.00816539	94	0.00211498	22	0.00428997	49	0.0112271	114	0.0112412	121	0.00901279	86	0.00727167	75	0.00849005	93	0	0	0.000251805	3
Bac;Actinobacteria;Actinobacteria	0	0	0	0	0.000211305	2	0	0	0.00283172	28	0.00889713	96	0.00025428	3	0.010337	119	0.000384541	4	0.00131326	15	0.00817412	83	0.00696767	75	0.00785999	75	0.00901687	93	0.0010042	11	6.88468e-05	1	8.39349e-05	1
Bac;Firmicutes;Clostridia	0	0	0	0	0	0	0	0	0	0	0.00435589	47	0	0	0.00373523	43	9.61354e-05	1	0.000875503	10	0.00482568	49	0.00157934	17	0.00785999	75	0.00378127	39	0	0	0	0	8.39349e-05	1
Bac;Chloroflexi;Ardenticatenia	0.00490105	53	0.000537634	5	0.00380349	36	0	0	0.00202265	20	0	0	0	0	0.000260598	3	0.000961354	10	0.000875503	10	0.000196967	2	9.29023e-05	1	0.000628799	6	0.000290867	3	0.00785101	86	0	0	0	0
Bac;Proteobacteria;Elev-16S-509	0.00665804	72	0.00666667	62	0.00147913	14	0	0	0.00303398	30	0	0	0.000508561	6	0	0	0.00192271	20	0.00192611	22	0	0	0	0	0	0	0	0	0.00365163	40	0	0	0	0
Bac;Verrucomicrobia;Verrucomicrobiae	9.24727e-05	1	0.0011828	11	0.000845219	8	0	0	0.00394417	39	0	0	0.00432277	51	0	0	0.00201884	21	0.00647873	74	0	0	0	0	0	0	0	0	0.0030126	33	0	0	0.00016787	2
Bac;Planctomycetes;OM190	0.00129462	14	0.00612903	57	0.00253566	24	0.000101502	1	0.00333738	33	0	0	0.00271232	32	0	0	0.0032686	34	0.00595342	68	9.84834e-05	1	9.29023e-05	1	0	0	0	0	0.00465583	51	0	0	8.39349e-05	1
Bac;Deinococcus-Thermus;Deinococci	0	0	0.000107527	1	0.000316957	3	0	0	0	0	0.000648749	7	0.00322088	38	0.000781793	9	0.00576812	60	0.00288916	33	0.000196967	2	0	0	0.000628799	6	0.000193911	2	0	0	0.000137694	2	0	0
Bac;Chlorobi;Ignavibacteria	0.000184945	2	0.00473118	44	0.00105652	10	0	0	0.000202265	2	0	0	0.0025428	30	0	0	0.000672948	7	0.000612852	7	0	0	0	0	0	0	0	0	0.0010042	11	0	0	0	0
Bac;Bacteroidetes;Bacteroidia	0	0	0	0	0	0	0	0	0	0	0.00222428	24	0	0	0.00173732	20	0.000384541	4	0.000525302	6	0.00453023	46	0.00222965	24	0.00262	25	0.00290867	30	0	0	0	0	0.00016787	2
Bac;Candidate_division_OD1;Parcubacteria_bacterium_RAAC4_OD1_1	9.24727e-05	1	0	0	0	0	0.00263906	26	0.00404531	40	0	0	0	0	0.000173732	2	0	0	0.0010506	12	0	0	0	0	0	0	0	0	0	0	0	0	0	0
Bac;Spirochaetae;Spirochaetes	0.000739782	8	0.000215054	2	0	0	0.000304507	3	0.000606796	6	0	0	0.000932361	11	0.000173732	2	0.000192271	2	0.00350201	40	0	0	9.29023e-05	1	0.0001048	1	9.69556e-05	1	0.000365163	4	0	0	8.39349e-05	1
Bac;Candidate_division_OD1;uncultured_Parcubacteria_bacterium	0	0	0.000107527	1	0.000316957	3	0	0	0.00313511	31	9.26784e-05	1	0.002119	25	0	0	0.000480677	5	0.000437752	5	0	0	9.29023e-05	1	0	0	0	0	0	0	0	0	0.000251805	3
Bac;TM6;uncultured_bacterium	0.000647309	7	0.000645161	6	0.000528262	5	0	0	0.00121359	12	0	0	0.00203424	24	0	0	0.00288406	30	0.00297671	34	0	0	0	0	0	0	0	0	0.000730327	8	0	0	0	0
Bac;BD1-5;uncultured_bacterium	0.000184945	2	0	0	0.000105652	1	0.000406009	4	0.00111246	11	0	0	0.00110188	13	0	0	0.00249952	26	0.000963054	11	0	0	0	0	0	0	0	0	0.000182582	2	0	0	0	0
Bac;Nitrospirae;Nitrospira	0.00184945	20	0	0	0.00190174	18	0	0	0	0	0	0	0.00016952	2	0	0	0.000192271	2	0.000963054	11	0	0	9.29023e-05	1	0.0001048	1	0.000193911	2	0.00246485	27	0	0	0	0
Bac;Lentisphaerae;Oligosphaeria	0	0	0	0	0.000633914	6	0.000304507	3	0.00242718	24	0	0	0.00016952	2	0	0	0.000192271	2	0	0	0	0	0	0	0	0	0	0	0	0	0	0	0	0
Bac;Acidobacteria;Acidobacteria	0.00175698	19	0.000645161	6	0.00042261	4	0	0	0	0	0.000185357	2	0	0	0	0	0	0	0	0	0	0	0	0	0.0002096	2	0	0	0.000365163	4	0	0	0	0
Bac;Candidate_division_TM7;uncultured_bacterium	0	0	0.00150538	14	0.000211305	2	0	0	0	0	9.26784e-05	1	0.00016952	2	0.000260598	3	0	0	0	0	0	0	0.000278707	3	0.0001048	1	0.000387822	4	0.000456454	5	0	0	0	0
Bac;Proteobacteria;AEGEAN-245	9.24727e-05	1	0.000215054	2	0.000739567	7	0	0	0.000707929	7	0	0	0.00025428	3	0	0	9.61354e-05	1	0	0	0	0	0	0	0	0	0	0	0.00127807	14	0	0	0	0
Bac;Chloroflexi;Anaerolineae	0	0	0.000322581	3	0	0	0	0	0.000101133	1	0.000648749	7	0.00118664	14	0	0	0.000769083	8	0.000612852	7	0	0	0	0	0.0001048	1	0	0	0.000639036	7	0	0	0	0
Bac;Acidobacteria;Holophagae	9.24727e-05	1	0.000215054	2	0	0	0	0	0.000101133	1	0.000278035	3	0.00101712	12	0	0	0.00115362	12	0.000262651	3	0	0	0	0	0	0	0	0	0.000365163	4	0	0	0	0
Bac;Candidate_division_WS3;uncultured_Bacteroidetes_bacterium	0.00110967	12	0.000215054	2	0.000950872	9	0	0	0	0	0	0	8.47601e-05	1	0	0	0.000288406	3	0.000262651	3	0	0	0	0	0	0	0	0	0.000547745	6	0	0	0	0
Bac;Proteobacteria;JTB23	0	0	0	0	0	0	0	0	0.000404531	4	0	0	0.00016952	2	0	0	0	0	8.75503e-05	1	0	0	0	0	0	0	0	0	0.00109549	12	0	0	0	0
Bac;Fusobacteria;Fusobacteriia	0.000277418	3	0.000537634	5	0.000105652	1	0.000406009	4	0	0	0	0	0	0	0.000781793	9	0.00105749	11	0	0	0	0	0	0	0.000628799	6	0	0	0.000456454	5	6.88468e-05	1	0	0
Bac;Acidobacteria;Subgroup_26	9.24727e-05	1	0.000645161	6	0.00105652	10	0	0	0.000809061	8	0	0	0	0	0	0	0.000192271	2	0.000175101	2	0	0	0	0	0	0	0	0	9.12909e-05	1	0	0	0	0
Bac;Verrucomicrobia;Opitutae	0	0	0	0	0.00105652	10	0	0	0.00101133	10	0	0	0	0	0	0	0.000192271	2	0	0	0	0	0	0	0	0	0	0	0	0	0	0	0	0
Bac;Candidate_division_TM7;uncultured_soil_bacterium	0	0	0	0	0	0	0	0	0	0	0.00101946	11	0.00016952	2	0.000173732	2	0	0	0	0	0	0	9.29023e-05	1	0.000943198	9	0.000387822	4	0	0	0	0	0	0
Bac;TA06;uncultured_bacterium	0	0	0.000967742	9	0	0	0	0	0	0	0	0	0	0	0	0	0	0	0	0	0	0	0	0	0	0	0	0	0.000273873	3	0	0	0	0
Bac;Firmicutes;Negativicutes	0	0	0	0	0	0	0	0	0	0	0	0	0	0	0	0	0	0	0.000262651	3	0.000393933	4	0	0	0.000943198	9	0.000290867	3	0	0	0	0	0	0
Bac;Cyanobacteria;Chloroplast	0	0	0	0	0	0	0	0	0	0	0	0	0	0	0	0	0	0	0.000262651	3	0	0	0.000929023	10	0	0	9.69556e-05	1	0	0	0	0	0.000335739	4
Bac;Chloroflexi;Caldilineae	0	0	0	0	0	0	0	0	0.000910194	9	0	0	0	0	0	0	0	0	0	0	0	0	0	0	0	0	0	0	0	0	0	0	0	0
Bac;Deferribacteres;Deferribacteres	0.000184945	2	0.000537634	5	0.000211305	2	0	0	0	0	0	0	0.000678081	8	0.000173732	2	0.000865218	9	0.000175101	2	0	0	0	0	0	0	0.000581734	6	0	0	0	0	0	0
Bac;Proteobacteria;ARKICE-90	0	0	0.000645161	6	0.000211305	2	0.000101502	1	0.000202265	2	0	0	0.000339041	4	0	0	0.000865218	9	8.75503e-05	1	0	0	0.000743218	8	0	0	9.69556e-05	1	0	0	0.00020654	3	8.39349e-05	1
Bac;Candidate_division_TM7;uncultured_bacterium_SBR2013	0.000369891	4	0.000860215	8	0.000845219	8	0	0	0.000404531	4	0	0	0	0	0	0	0.000192271	2	0.000700403	8	0	0	0	0	0	0	0	0	0.000456454	5	0	0	0	0
Bac;Candidate_division_OP3;uncultured_deep-sea_bacterium	0.000832254	9	0	0	0.000105652	1	0	0	0	0	0	0	0	0	0	0	0	0	0	0	0	0	0	0	0	0	0	0	0	0	0	0	0	0
Bac;Firmicutes;Erysipelotrichia	0	0	0	0	0	0	0	0	0	0	0.000741427	8	0	0	0.000173732	2	0	0	0	0	0	0	0	0	0	0	9.69556e-05	1	0	0	0	0	0	0
Bac;Proteobacteria;TA18	0.000647309	7	0.000107527	1	0.00042261	4	0	0	0.000202265	2	0	0	0	0	0	0	0	0	0	0	0	0	0	0	0	0	0	0	0	0	0	0	0	0
Bac;Planctomycetes;BD7-11	0	0	0	0	0	0	0	0	0.000202265	2	0	0	8.47601e-05	1	0	0	0	0	0.000437752	5	0	0	0	0	0	0	0	0	0.000639036	7	0	0	0	0
Bac;Cyanobacteria;Melainabacteria	0	0	0	0	0.000211305	2	0	0	0	0	0	0	0	0	0	0	0	0	0.000612852	7	0	0	0	0	0	0	0	0	0	0	0	0	0	0
Bac;Chloroflexi;KD4-96	0.000369891	4	0	0	0	0	0	0	0.000606796	6	0	0	0	0	0	0	0	0	0	0	0	0	0	0	0	0	0	0	0	0	0	0	0	0
Bac;Caldiserica;Caldisericia	0	0	0	0	0	0	0	0	0	0	0	0	0.000593321	7	0	0	0.000192271	2	0.000175101	2	0	0	0	0	0	0	0	0	0	0	0	0	0	0
Bac;Thermodesulfobacteria;Thermodesulfobacteria	0	0	0	0	0	0	0	0	0	0	0	0	0.000593321	7	0	0	9.61354e-05	1	0.000525302	6	0	0	0	0	0	0	0	0	0	0	0	0	0	0
Bac;Actinobacteria;Coriobacteriia	0	0	0	0	0	0	0	0	0	0	0	0	0	0	0	0	0	0	0	0	0	0	0	0	0.000523999	5	0	0	0	0	0	0	0	0
Bac;Gemmatimonadetes;Gemmatimonadetes	0	0	0.000322581	3	0	0	0	0	0.000101133	1	0	0	0	0	0	0	0	0	0	0	0	0	0	0	0.000523999	5	0	0	0	0	0	0	0	0
Bac;Lentisphaerae;WCHB1-41	0	0	0	0	0	0	0	0	0	0	0	0	0	0	0	0	0	0	0.000437752	5	0	0	0	0	0	0	0	0	0	0	0	0	0	0
Bac;Thermotogae;Thermotogae	0	0	0	0	0	0	0	0	0	0	0	0	8.47601e-05	1	0	0	9.61354e-05	1	0.000437752	5	0	0	0	0	0	0	0	0	0	0	0	0	0	0
Bac;Actinobacteria;TakashiAC-B11	0	0	0	0	0	0	0	0	0	0	0	0	0	0	0.000434329	5	0	0	0	0	0	0	0	0	0	0	0	0	0	0	0	0	0	0
Bac;Lentisphaerae;LD1-PB3	0	0	0.000430108	4	0.000211305	2	0	0	0	0	0	0	0	0	0	0	0	0	0	0	0	0	0	0	0	0	0	0	0	0	0	0	0	0
Bac;Tenericutes;Mollicutes	0	0	0	0	0	0	0	0	0	0	0.000185357	2	0.000423801	5	0	0	0	0	0	0	0	0	0	0	0	0	0.000193911	2	0	0	0	0	0	0
Bac;Chloroflexi;Thermomicrobia	0	0	0	0	0	0	0	0	0	0	0	0	0	0	0	0	0	0	0	0	0.000196967	2	0	0	0	0	0.000387822	4	0	0	0	0	0	0
Bac;Proteobacteria;Skagenf62	0.000369891	4	0.000215054	2	0	0	0	0	0	0	0	0	0.00016952	2	0	0	0	0	0	0	0	0	0	0	0	0	0	0	0	0	0	0	0	0
Bac;Proteobacteria;SC3-20	9.24727e-05	1	0	0	0.000211305	2	0	0	0	0	0	0	0	0	0	0	0	0	0	0	0	0	0	0	0	0	0	0	0.000365163	4	0	0	0	0
Bac;Planctomycetes;vadinHA49	9.24727e-05	1	0	0	0.000105652	1	0	0	0	0	0	0	0	0	0	0	0	0	0.000350201	4	0	0	0	0	0	0	0	0	0	0	0	0	0	0
Bac;BD1-5;uncultured_epsilon_proteobacterium	0	0	0	0	0	0	0	0	0.000202265	2	0	0	0.000339041	4	0	0	0.000288406	3	8.75503e-05	1	0	0	0	0	0	0	0	0	9.12909e-05	1	0	0	0	0
Bac;Candidate_division_OD1;bacterium_SH4-10	0.000184945	2	0	0	0	0	0	0	0	0	0	0	0.000339041	4	0	0	9.61354e-05	1	0	0	0	0	0	0	0	0	0	0	0.000182582	2	0	0	0	0
Bac;TM6;uncultured_organism	0	0	0	0	0	0	0	0	0	0	0	0	0.000339041	4	0	0	0	0	0	0	0	0	0	0	0	0	0	0	0	0	0	0	0	0
Bac;BD1-5;bacterium_WH3-1	0	0	0.000322581	3	0	0	0	0	0	0	0	0	0	0	0	0	0	0	0	0	0	0	0	0	0	0	0	0	0	0	0	0	0	0
Bac;Candidate_division_OP3;mixed_culture_isolate_koll11	0	0	0.000322581	3	0.000105652	1	0	0	0	0	0	0	0	0	0	0	0	0	0	0	0	0	0	0	0	0	0	0	0	0	0	0	0	0
Bac;Candidate_division_WS3;uncultured_bacterium	0	0	0.000107527	1	0.000316957	3	0	0	0	0	0	0	0	0	0	0	0	0	0	0	0	0	0	0	0	0	0	0	0.000273873	3	0	0	0	0
Bac;Actinobacteria;Thermoleophilia	0	0	0	0	0	0	0	0	0	0	0	0	0	0	0.000173732	2	0	0	0	0	0.00029545	3	0	0	0.000314399	3	0	0	0	0	0	0	0	0
Bac;BD1-5;uncultured_Nitratifractor_sp.	0	0	0	0	0	0	0	0	0.000303398	3	0	0	0	0	0	0	0	0	0	0	0	0	0	0	0	0	0	0	0	0	0	0	0	0
Bac;Bacteroidetes;SB-5	0	0	0	0	0	0	0	0	0.000303398	3	0	0	8.47601e-05	1	0	0	0	0	0	0	0	0	0	0	0	0	0	0	0	0	0	0	0	0
Bac;BD1-5;uncultured_organism	0	0	0	0	0	0	0	0	0	0	9.26784e-05	1	0	0	0	0	0	0	0	0	0	0	0	0	0	0	0.000290867	3	0	0	0	0	0	0
Bac;Acidobacteria;Subgroup_22	0	0	0	0	0	0	0	0	0	0	0	0	0	0	0	0	0.000288406	3	0	0	0	0	0	0	0	0	0	0	0	0	0	0	0	0
Bac;TA06;uncultured_delta_proteobacterium	0	0	0	0	0	0	0	0	0	0	0	0	0.00016952	2	0	0	0.000288406	3	0	0	0	0	0	0	0	0	0	0	0	0	0	0	0	0
Bac;Proteobacteria;uncultured_gamma_proteobacterium	0.000277418	3	0	0	0	0	0	0	0	0	0	0	0	0	0	0	0	0	0	0	0	0	0	0	0	0	0	0	0	0	0	0	0	0
Bac;BD1-5;uncultured_Microgenomates_bacterium	0	0	0	0	0	0	0	0	0	0	0	0	0	0	0	0	0	0	0.000262651	3	0	0	0	0	0	0	0	0	0	0	0	0	0	0
Bac;Chlorobi;Chlorobia	0	0	0.000215054	2	0.000211305	2	0	0	0	0	0	0	0.00016952	2	0	0	0	0	0.000262651	3	0	0	0	0	0	0	0	0	0	0	0	0	0	0
Bac;SHA-109;uncultured_bacterium	0	0	0.000215054	2	0	0	0	0	0.000101133	1	0	0	0	0	0	0	9.61354e-05	1	8.75503e-05	1	0	0	0	0	0	0	0	0	9.12909e-05	1	0	0	0	0
Bac;Proteobacteria;pItb-vmat-80	0	0	0	0	0	0	0	0	0.000202265	2	0	0	0	0	0	0	9.61354e-05	1	8.75503e-05	1	0	0	0	0	0	0	0	0	9.12909e-05	1	0	0	0	0
Bac;Candidate_division_SR1;uncultured_candidate_division_SR1_bacterium	0	0	0	0	0	0	0	0	0	0	0	0	0	0	0	0	0	0	0	0	0.000196967	2	0	0	0	0	0	0	0	0	0	0	0	0
Bac;WCHB1-60;uncultured_candidate_division_WS5_bacterium	0	0	0	0	0	0	0	0	0	0	0	0	0	0	0	0	0	0	0	0	0	0	0	0	0	0	0.000193911	2	0	0	0	0	0	0
Bac;Candidate_division_OP11;uncultured_bacterium	0	0	0	0	0	0	0	0	0	0	0	0	8.47601e-05	1	0	0	0.000192271	2	0	0	0	0	0	0	0	0	0	0	0	0	0	0	0	0
Bac;Candidate_division_TM7;uncultured_compost_bacterium	0	0	0	0	0	0	0	0	0	0	0	0	0	0	0	0	0	0	0	0	0	0	0.000185805	2	0	0	9.69556e-05	1	0	0	0	0	0	0
Bac;Chloroflexi;SL56_marine_group	0	0	0	0	0	0	0	0	0	0	0	0	0	0	0	0	0	0	0	0	0	0	0.000185805	2	0	0	0	0	0	0	0	0	0	0
Bac;Planctomycetes;Pla3_lineage	0	0	0	0	0	0	0	0	0	0	0	0	0.00016952	2	0	0	0	0	0	0	0	0	0.000185805	2	0	0	0	0	0	0	0	0	0	0
Bac;Planctomycetes;028H05-P-BN-P5	0	0	0	0	0	0	0	0	0	0	0	0	0	0	0	0	0	0	0	0	0	0	0	0	0	0	0	0	0.000182582	2	0	0	0	0
Bac;TM6;uncultured_bacterium_SBRH58	0	0	0	0	0	0	0	0	0	0	0	0	0	0	0	0	0	0	0.000175101	2	0	0	0	0	0	0	0	0	0	0	0	0	0	0
Bac;Candidate_division_BRC1;uncultured_bacterium	0	0	0	0	0	0	0	0	0	0	0	0	0	0	0.000173732	2	0	0	0	0	0	0	0	0	0	0	0	0	0	0	0	0	0	0
Bac;Lentisphaerae;MSBL3	0	0	0	0	0	0	0	0	0	0	0	0	0	0	0.000173732	2	0	0	0	0	0	0	0	0	0	0	0	0	0	0	0	0	0	0
Bac;Proteobacteria;Milano-WF1B-44	0	0	0	0	0	0	0	0	0	0	0	0	0.00016952	2	0	0	0	0	0	0	0	0	0	0	0	0	0	0	0	0	0	0	0	0
Bac;BD1-5;uncultured_Helicobacter_sp.	0	0	0	0	0	0	0	0	0	0	0	0	0	0	0	0	0	0	0	0	0	0	0	0	0	0	0	0	0	0	0	0	0.00016787	2
Bac;Verrucomicrobia;Spartobacteria	0	0	0	0	0.000105652	1	0	0	0.000101133	1	0	0	8.47601e-05	1	0	0	0	0	0	0	0	0	0	0	0	0	0	0	0	0	0	0	0	0
Bac;TM6;uncultured_deep-sea_bacterium	0	0	0	0	0	0	0	0	0	0	0	0	0	0	0	0	9.61354e-05	1	0	0	0	0	0	0	0	0	0	0	9.12909e-05	1	0	0	0	0
Bac;Cyanobacteria;Cyanobacteria	0	0	0	0	0	0	0	0	0	0	0	0	0	0	0	0	0	0	0	0	0	0	9.29023e-05	1	0	0	0	0	9.12909e-05	1	0	0	0	0
Bac;Proteobacteria;Other	0.0272795	295	0.0176344	164	0.01944	184	0.00324807	32	0.0157767	156	0	0	0.00771317	91	0	0	0.0156701	163	0.00560322	64	0.00029545	3	0.000185805	2	0	0	9.69556e-05	1	0.0216359	237	0.0010327	15	0.000335739	4
Bac;BD1-5;Other	0.000369891	4	0	0	0.000105652	1	0	0	0.00293285	29	0	0	0.000932361	11	0	0	0.00249952	26	0.00893013	102	9.84834e-05	1	0	0	0	0	0	0	0.00903779	99	0	0	0	0
Bac;Bacteroidetes;Other	0.00110967	12	0.00311828	29	0.000105652	1	0.000812018	8	0.00414644	41	0	0	0.0025428	30	0	0	0.00182657	19	0.00358956	41	0	0	0	0	0	0	0	0	0.000182582	2	0	0	0	0
Bac;Candidate_division_TM7;Other	0	0	0.00204301	19	0.00306392	29	0	0	0.000505663	5	0.000185357	2	0	0	0.000434329	5	9.61354e-05	1	0.000612852	7	9.84834e-05	1	0.000464511	5	0.0012576	12	0.000290867	3	0.000547745	6	0	0	0	0
Bac;Planctomycetes;Other	9.24727e-05	1	0	0	0.000739567	7	0	0	0.000303398	3	0	0	0.000678081	8	0	0	0	0	0.000350201	4	0	0	0	0	0	0	0	0	9.12909e-05	1	0	0	0	0
Bac;Actinobacteria;Other	0.000184945	2	0.000430108	4	0	0	0	0	0.000101133	1	0	0	0	0	0	0	0	0	0	0	0	0	0	0	0	0	0	0	0	0	0	0	0	0
Bac;Candidate_division_OP3;Other	0	0	0.000430108	4	0.00042261	4	0	0	0	0	0	0	0	0	0	0	0	0	0.000175101	2	0	0	0	0	0	0	0	0	0.000273873	3	0	0	0	0
Bac;Lentisphaerae;Other	0	0	0.000430108	4	0.000211305	2	0	0	0	0	0	0	0	0	0	0	0	0	0.000262651	3	0	0	0	0	0	0	0	0	0	0	0	0	0	0
Bac;NPL-UPA2;Other	0	0	0	0	0	0	0	0	0	0	0	0	0	0	0	0	0	0	0	0	0	0	0	0	0.000419199	4	0	0	0	0	0	0	0	0
Bac;TM6;Other	0.000277418	3	0	0	0.000211305	2	0	0	0.000404531	4	0	0	0	0	0	0	0	0	0	0	0	0	0	0	0	0	0	0	0	0	0	0	0	0
Bac;TA06;Other	0	0	0.000322581	3	0	0	0	0	0	0	0	0	0	0	0	0	0	0	0	0	0	0	0	0	0	0	0	0	0	0	0	0	0	0
Bac;Candidate_division_OD1;Other	0	0	0.000215054	2	0	0	0	0	0	0	0	0	0	0	0	0	0	0	0	0	0	0	0	0	0	0	0	0	0	0	0	0	0	0
Bac;Chloroflexi;Other	0	0	0	0	0	0	0	0	0.000202265	2	0	0	0	0	0	0	0	0	0	0	0	0	0	0	0	0	0	0	0	0	0	0	0	0
Bac;Verrucomicrobia;Other	0	0	0	0	0	0	0	0	0.000202265	2	0	0	0	0	0	0	0	0	0	0	0	0	0	0	0	0	0	0	0	0	0	0	0	0
Bacteria;Other;Other	0.104124	1126	0.0551613	513	0.019757	187	0.0180674	178	0.00616909	61	0.000741427	8	0.00635701	75	0.000260598	3	0.00586426	61	0.0189984	217	0.000492417	5	0.00232256	25	0	0	0.000775645	8	0.0112288	123	0.0137694	200	0.00268592	32
Number of total reads		10814		9300		9465		9852		9888		10790		11798		11512		10402		11422		10154		10764		9542		10314		10954		14525		11914

## Sheet: Order
	JDF1		JDF2		JDF3		JDF4		JDF5		JDF6		JDF7		JDF8		JDF9		JDF10		JDF11		JDF12		JDF13		JDF14		JDF15		JDF16		JDF17
	% of total reads	# of reads	% of total reads	# of reads	% of total reads	# of reads	% of total reads	# of reads	% of total reads	# of reads	% of total reads	# of reads	% of total reads	# of reads	% of total reads	# of reads	% of total reads	# of reads	% of total reads	# of reads	% of total reads	# of reads	% of total reads	# of reads	% of total reads	# of reads	% of total reads	# of reads	% of total reads	# of reads	% of total reads	# of reads	% of total reads	# of reads
Bac;Proteobacteria;Deltaproteobacteria;Bdellovibrionales	0.000277418	3	0	0	0.000316957	3	0.000406009	4	0.000809061	8	0.000185357	2	0.000593321	7	0.000173732	2	0.000672948	7	0.000612852	7	0.00265905	27	0.00278707	30	0.0001048	1	0.000193911	2	0.048658	533	0.925645	13445	0.914386	10894
Bac;Proteobacteria;Gammaproteobacteria;Pseudomonadales	0	0	0.000430108	4	0.000739567	7	0.00791717	78	0.00151699	15	0.607229	6552	0.0160197	189	0.608322	7003	0.0193232	201	0.0832604	951	0.533977	5422	0.566518	6098	0.540138	5154	0.657941	6786	0.00410809	45	0.00137694	20	0.016787	200
Bac;Proteobacteria;Gammaproteobacteria;Chromatiales	0.0114666	124	0.0251613	234	0.0520866	493	0.573386	5649	0.0163835	162	0.000370714	4	0.0326326	385	0.000347464	4	0.0453759	472	0.00665383	76	0.00384085	39	0.0366035	394	0.0001048	1	0.000193911	2	0.0370641	406	0.0128744	187	0.0266074	317
Bac;Actinobacteria;Acidimicrobiia;Acidimicrobiales	0.133253	1441	0.258495	2404	0.206762	1957	0.0115713	114	0.0463188	458	0.000278035	3	0.0460247	543	0.000260598	3	0.0336474	350	0.0217125	248	0.0017727	18	0.000278707	3	0	0	0.000387822	4	0.0499361	547	6.88468e-05	1	0.000503609	6
Bac;Proteobacteria;Alphaproteobacteria;Rhizobiales	0.209543	2266	0.114946	1069	0.0856841	811	0.000406009	4	0.0304409	301	0.00148285	16	0.0230548	272	0.00121612	14	0.0480677	500	0.0386097	441	0.00206815	21	0.00102192	11	0.0017816	17	0.00106651	11	0.042998	471	6.88468e-05	1	8.39349e-05	1
Bac;Bacteroidetes;Flavobacteriia;Flavobacteriales	0.112077	1212	0.0803226	747	0.0873745	827	0.0044661	44	0.113673	1124	0.155236	1675	0.0875572	1033	0.157227	1810	0.0690252	718	0.079058	903	0.18958	1925	0.147064	1583	0.189164	1805	0.132732	1369	0.083166	911	6.88468e-05	1	0.00327346	39
Bac;Proteobacteria;Deltaproteobacteria;Desulfobacterales	0.00249676	27	0.0197849	184	0.01701	161	0.168088	1656	0.00788835	78	0.000185357	2	0.0174606	206	0.000347464	4	0.0256681	267	0.0252145	288	0.0023636	24	0.0229469	247	0	0	0	0	0.0115939	127	0.000344234	5	0.00125902	15
Bac;Planctomycetes;Planctomycetacia;Planctomycetales	0.0370816	401	0.0502151	467	0.086318	817	0.000101502	1	0.0732201	724	0.000278035	3	0.0739108	872	0.00104239	12	0.148048	1540	0.0709158	810	0.0041363	42	9.29023e-05	1	0	0	0.000193911	2	0.0783276	858	0	0	0	0
Bac;Proteobacteria;Epsilonproteobacteria;Campylobacterales	0.0347697	376	0.00645161	60	0.0185948	176	0.021214	209	0.136125	1346	9.26784e-05	1	0.0278861	329	0.000347464	4	0.0413382	430	0.0347575	397	0.00167422	17	0.000464511	5	0.0011528	11	9.69556e-05	1	0.134745	1476	0.00282272	41	0.0072184	86
Bac;Proteobacteria;Gammaproteobacteria;Methylococcales	0.00129462	14	0.00311828	29	0.0157422	149	0.000304507	3	0.00788835	78	0	0	0.134514	1587	0.000434329	5	0.0409537	426	0.00866748	99	0	0	0	0	0	0	0	0	0.0268395	294	0	0	0	0
Bac;Firmicutes;Bacilli;Lactobacillales	0	0	0	0	0.000105652	1	0.000203004	2	0.000303398	3	0.110843	1196	0.00449229	53	0.0924253	1064	0.00288406	30	0.0143583	164	0.119165	1210	0.100799	1085	0.123873	1182	0.0936591	966	9.12909e-05	1	6.88468e-05	1	0.00285379	34
Bac;Bacteroidetes;VC2.1_Bac22;uncultured_bacterium_VC2.1_Bac22	0.0240429	260	0.00129032	12	0.000950872	9	0.0974421	960	0.0828277	819	0.00101946	11	0.00491609	58	0.000434329	5	0.0137474	143	0.0194362	222	0.00226512	23	0.0104051	112	0.0001048	1	0	0	0.0228227	250	0.026506	385	0.00982038	117
Bac;Proteobacteria;Alphaproteobacteria;Rhodobacterales	0.0279268	302	0.0241935	225	0.0583201	552	0.000609013	6	0.0581513	575	0.000741427	8	0.0700119	826	0.00130299	15	0.0779658	811	0.0911399	1041	0.000196967	2	0.000278707	3	0.000419199	4	0.00339345	35	0.0572394	627	0.000137694	2	0.000419674	5
Bac;Proteobacteria;Alphaproteobacteria;SB1-18	0.0277418	300	0.0336559	313	0.0213418	202	0.000304507	3	0.0723099	715	0	0	0.0133921	158	0	0	0.00817151	85	0.0131326	150	9.84834e-05	1	0	0	0	0	0	0	0.0146978	161	0	0	8.39349e-05	1
Bac;Proteobacteria;Epsilonproteobacteria;CH8-1-BAC	0.00342149	37	0.00741935	69	0.0119387	113	0.000101502	1	0.00252832	25	9.26784e-05	1	0.0682319	805	0	0	0.062488	650	0.0241639	276	0	0	0	0	0	0	0	0	9.12909e-05	1	0	0	0.000251805	3
Bac;Candidate_division_OD1;uncultured_bacterium;uncultured_bacterium	0.0030516	33	0.0131183	122	0.0066561	63	0.0282176	278	0.00798948	79	0	0	0.0135616	160	0	0	0.0368198	383	0.0672387	768	0.000196967	2	0	0	0	0	0	0	0.00538616	59	0.000137694	2	0.00016787	2
Bac;Proteobacteria;Gammaproteobacteria;Thiotrichales	0.00388385	42	0.00591398	55	0.0229266	217	0.0092367	91	0.0318568	315	0.000185357	2	0.0546703	645	0	0	0.0284561	296	0.0152338	174	0	0	0.000278707	3	0	0	0	0	0.0262005	287	0.000481928	7	0.00125902	15
Bac;Proteobacteria;Alphaproteobacteria;OCS116_clade	0.0415203	449	0.0398925	371	0.0488114	462	0.000101502	1	0.0199231	197	0.000185357	2	0.0150025	177	0	0	0.025572	266	0.0276659	316	0.0005909	6	0	0	0	0	0	0	0.0405331	444	0	0	8.39349e-05	1
Bac;Firmicutes;Bacilli;Bacillales	0	0	0	0	0	0	0.000101502	1	0	0	0.0323448	349	0.00118664	14	0.0344858	397	0.000384541	4	0.00481527	55	0.0375222	381	0.0316797	341	0.0418151	399	0.0277293	286	9.12909e-05	1	0.00020654	3	0.000503609	6
Bac;Proteobacteria;Zetaproteobacteria;Mariprofundales	0.0143333	155	0.000107527	1	0.000739567	7	0	0	0.0361044	357	0	0	0.00101712	12	0	0	0.00221111	23	0.00140081	16	0	0	9.29023e-05	1	0	0	0	0	0.0166149	182	0	0	0.00016787	2
Bac;Proteobacteria;Alphaproteobacteria;Rhodospirillales	0.00379138	41	0.0269892	251	0.00676175	64	0.000203004	2	0.0352953	349	0.000741427	8	0.00635701	75	0.000781793	9	0.00307633	32	0.00989319	113	0.000196967	2	0	0	0	0	9.69556e-05	1	0.00812489	89	0	0	0	0
Bac;Proteobacteria;Gammaproteobacteria;Enterobacteriales	0.000184945	2	0	0	0	0	0	0	0	0	0.0240037	259	0.000423801	5	0.0294475	339	0.000480677	5	0.00516547	59	0.0215679	219	0.0209959	226	0.0208552	199	0.0164825	170	0.000456454	5	0	0	0.000587544	7
Bac;Proteobacteria;Alphaproteobacteria;Caulobacterales	0.000832254	9	0.000322581	3	0.00295827	28	0.000203004	2	0.00131472	13	0.00991659	107	0.00627225	74	0.0152884	176	0.00355701	37	0.00446507	51	0.0226512	230	0.00789669	85	0.0206456	197	0.0212333	219	0.00292131	32	0	0	0.00016787	2
Bac;Proteobacteria;Epsilonproteobacteria;Nautiliales	0.000277418	3	0.000537634	5	0.00190174	18	0	0	0.00161812	16	0	0	0.0186472	220	0	0	0.0115362	120	0.00971809	111	0	0	0	0	0.000314399	3	0	0	0.000821618	9	0	0	0	0
Bac;Proteobacteria;Betaproteobacteria;Burkholderiales	0	0	0	0	0	0	0.000101502	1	0	0	0.0167748	181	0.000423801	5	0.0180681	208	0.000865218	9	0.00218876	25	0.0155604	158	0.012356	133	0.0149864	143	0.0120225	124	0.000730327	8	0	0	0.000587544	7
Bac;Bacteroidetes;VC2.1_Bac22;uncultured_bacterium	0.000924727	10	0.000215054	2	0.000105652	1	0.00345108	34	0.0169903	168	0	0	0.000678081	8	0	0	0.000384541	4	0.00770443	88	9.84834e-05	1	0.00241546	26	0	0	0	0	0.00292131	32	0.000826162	12	0.000335739	4
Bac;Bacteroidetes;Cytophagia;Cytophagales	0.00619567	67	0.0158065	147	0.00792393	75	0	0	0.0049555	49	0.000370714	4	0.00889981	105	8.68659e-05	1	0.00519131	54	0.00779198	89	0.00029545	3	9.29023e-05	1	0.000314399	3	0	0	0.00721198	79	0	0	0	0
Bac;Proteobacteria;Deltaproteobacteria;Desulfuromonadales	0.0020344	22	0.0155914	145	0.00401479	38	0.00111652	11	0.00141586	14	0	0	0.000678081	8	8.68659e-05	1	0.0029802	31	0.00385222	44	9.84834e-05	1	0	0	0	0	0	0	0.00228227	25	0	0	0	0
Bac;Planctomycetes;Phycisphaerae;Phycisphaerales	0.00295913	32	0.0146237	136	0.0150026	142	0.000101502	1	0.00252832	25	9.26784e-05	1	0.00491609	58	0.000608061	7	0.00576812	60	0.00735423	84	9.84834e-05	1	9.29023e-05	1	0.0002096	2	0	0	0.00191711	21	0	0	8.39349e-05	1
Bac;Proteobacteria;Gammaproteobacteria;Acidithiobacillales	0.000184945	2	0	0	0	0	0	0	0.0147654	146	0	0	0	0	0	0	0	0	0	0	0	0	0	0	0	0	0	0	0.00219098	24	0.000275387	4	0	0
Bac;Proteobacteria;Gammaproteobacteria;Xanthomonadales	0.00591825	64	0.00311828	29	0.010037	95	0.000507511	5	0.0052589	52	0.00203892	22	0.00839125	99	0.00321404	37	0.013459	140	0.00280161	32	0.00196967	20	0.00204385	22	0.0014672	14	0.000387822	4	0.00949425	104	0.000413081	6	0.000419674	5
Bac;Proteobacteria;Gammaproteobacteria;E01-9C-26_marine_group	0	0	0.0016129	15	0.000528262	5	0.000304507	3	0.0128439	127	9.26784e-05	1	0.00016952	2	0	0	0.000480677	5	0.000963054	11	0	0	0	0	0	0	0	0	0.0010042	11	0	0	0	0
Bac;Planctomycetes;Phycisphaerae;CCM11a	0.00323655	35	0.00430108	40	0.012467	118	0	0	0.000505663	5	0	0	0	0	0	0	0.000576812	6	0.00175101	20	0	0	0	0	0	0	0	0	0.000639036	7	0	0	0	0
Bac;Proteobacteria;MACA-EFT26;uncultured_bacterium	0.000647309	7	0.00548387	51	0.00454305	43	0.00720666	71	0.011428	113	9.26784e-05	1	0.00474657	56	0	0	0.00471063	49	0.0120819	138	0	0	9.29023e-05	1	0	0	0	0	0.00611649	67	6.88468e-05	1	0.000251805	3
Bac;Chloroflexi;uncultured;Dehalococcoides_sp._BHI80-15	0	0	0	0	0.000211305	2	0	0	0.000404531	4	0	0	0.0113579	134	0	0	0.00173044	18	0.000700403	8	0	0	0	0	0	0	0	0	0.000456454	5	0	0	0	0
Bac;Bacteroidetes;Sphingobacteriia;Sphingobacteriales	0.0010172	11	0.0016129	15	0.00211305	20	0	0	0.00212379	21	0.0101019	109	0.00322088	38	0.00816539	94	0.00211498	22	0.00428997	49	0.0112271	114	0.0112412	121	0.00901279	86	0.00727167	75	0.00849005	93	0	0	0.000251805	3
Bac;Proteobacteria;Gammaproteobacteria;Gammaproteobacteria_Incertae_Sedis	0.00175698	19	0.00311828	29	0.00729002	69	0.000304507	3	0.00768608	76	0	0	0.00449229	53	0	0	0.00307633	32	0.0105936	121	0	0	0	0	0	0	0	0	0.00356034	39	0	0	8.39349e-05	1
Bac;Firmicutes;Clostridia;Clostridiales	0	0	0	0	0	0	0	0	0	0	0.00435589	47	0	0	0.00373523	43	9.61354e-05	1	0.000875503	10	0.00482568	49	0.00157934	17	0.00785999	75	0.00378127	39	0	0	0	0	8.39349e-05	1
Bac;Chloroflexi;Ardenticatenia;uncultured	0.00490105	53	0.000537634	5	0.00380349	36	0	0	0.00202265	20	0	0	0	0	0.000260598	3	0.000961354	10	0.000875503	10	0.000196967	2	9.29023e-05	1	0.000628799	6	0.000290867	3	0.00785101	86	0	0	0	0
Bac;Actinobacteria;Actinobacteria;Propionibacteriales	0	0	0	0	0	0	0	0	0	0	0.00454124	49	8.47601e-05	1	0.00755733	87	9.61354e-05	1	0.000437752	5	0.00246208	25	0.00380899	41	0.00314399	30	0.00368431	38	0.000182582	2	6.88468e-05	1	0	0
Bac;Proteobacteria;Elev-16S-509;uncultured_gamma_proteobacterium	0.00665804	72	0.00473118	44	0.00137348	13	0	0	0.00293285	29	0	0	0.000508561	6	0	0	0.00192271	20	0.00192611	22	0	0	0	0	0	0	0	0	0.00264743	29	0	0	0	0
Bac;Verrucomicrobia;Verrucomicrobiae;Verrucomicrobiales	9.24727e-05	1	0.0011828	11	0.000845219	8	0	0	0.00394417	39	0	0	0.00432277	51	0	0	0.00201884	21	0.00647873	74	0	0	0	0	0	0	0	0	0.0030126	33	0	0	0.00016787	2
Bac;Deinococcus-Thermus;Deinococci;Thermales	0	0	0.000107527	1	0.000316957	3	0	0	0	0	0.000648749	7	0.00322088	38	0.000434329	5	0.00576812	60	0.00236386	27	0.000196967	2	0	0	0.000628799	6	0.000193911	2	0	0	0.000137694	2	0	0
Bac;Proteobacteria;Alphaproteobacteria;Rickettsiales	0.00110967	12	0.0027957	26	0.00549392	52	0	0	0.00232605	23	0	0	0.000932361	11	8.68659e-05	1	0.00278793	29	0.00402732	46	0	0	0.000185805	2	0	0	0	0	0.00456454	50	0	0	0	0
Bac;Proteobacteria;Betaproteobacteria;Methylophilales	9.24727e-05	1	0.000537634	5	0.0022187	21	0.000101502	1	0.000202265	2	0	0	0.00525513	62	0	0	0.00230725	24	0.00131326	15	0.000393933	4	0	0	0	0	0	0	0.00255614	28	0	0	0	0
Bac;Proteobacteria;Deltaproteobacteria;SAR324_clade(Marine_group_B)	0.000184945	2	0.000107527	1	0.000211305	2	0	0	0.00505663	50	0	0	0.00025428	3	0	0	0.000480677	5	0.00157591	18	0	0	0	0	0	0	0	0	0.00219098	24	0	0	0	0
Bac;Proteobacteria;Deltaproteobacteria;DTB120	0.00490105	53	0.00107527	10	0.00147913	14	0.000304507	3	0.00252832	25	0	0	0.00152568	18	0	0	0.000961354	10	0.00218876	25	0	0	0	0	0	0	0	0	0.000912909	10	0	0	0	0
Bac;Chlorobi;Ignavibacteria;Ignavibacteriales	0.000184945	2	0.00473118	44	0.00105652	10	0	0	0.000202265	2	0	0	0.0025428	30	0	0	0.000672948	7	0.000612852	7	0	0	0	0	0	0	0	0	0.0010042	11	0	0	0	0
Bac;Proteobacteria;Gammaproteobacteria;Legionellales	0.000462364	5	0.0011828	11	0.000845219	8	0	0	0.00171926	17	0	0	0.00025428	3	0	0	0.00471063	49	0.000700403	8	9.84834e-05	1	0	0	0	0	0	0	0.000639036	7	0	0	0	0
Bac;Bacteroidetes;Bacteroidia;Bacteroidales	0	0	0	0	0	0	0	0	0	0	0.00222428	24	0	0	0.00173732	20	0.000384541	4	0.000525302	6	0.00453023	46	0.00222965	24	0.00262	25	0.00290867	30	0	0	0	0	0.00016787	2
Bac;Proteobacteria;Alphaproteobacteria;DB1-14	0.00194193	21	0.000645161	6	0.00264131	25	0	0	0.00262945	26	0	0	0.00415325	49	0	0	0.0016343	17	0.00280161	32	0	0	9.29023e-05	1	0	0	0	0	0.0020084	22	0	0	0	0
Bac;Proteobacteria;Betaproteobacteria;Neisseriales	0	0	0	0	0	0	0	0	0	0	0.00176089	19	0	0	0.000521195	6	0	0	0	0	0.000393933	4	0.000650316	7	0.00408719	39	0.00126042	13	0	0	0	0	0	0
Bac;Candidate_division_OD1;Parcubacteria_bacterium_RAAC4_OD1_1;Parcubacteria_bacterium_RAAC4_OD1_1	9.24727e-05	1	0	0	0	0	0.00263906	26	0.00404531	40	0	0	0	0	0.000173732	2	0	0	0.0010506	12	0	0	0	0	0	0	0	0	0	0	0	0	0	0
Bac;Proteobacteria;Alphaproteobacteria;Parvularculales	0.000739782	8	0.00215054	20	0.00369783	35	0	0	0.00151699	15	0	0	0	0	0	0	0.0013459	14	0.00323936	37	0	0	0	0	0	0	0	0	0.0010042	11	0	0	8.39349e-05	1
Bac;Proteobacteria;Alphaproteobacteria;S26-47	0.00249676	27	0.00139785	13	0.00179609	17	0	0	0.00212379	21	0	0	8.47601e-05	1	0	0	0.00201884	21	0.000437752	5	9.84834e-05	1	0	0	0	0	0	0	0.00365163	40	0	0	8.39349e-05	1
Bac;Actinobacteria;Actinobacteria;Corynebacteriales	0	0	0	0	0	0	0	0	0	0	0.00055607	6	0	0	0.000608061	7	0	0	0.000262651	3	0.0035454	36	0.00130063	14	0.0017816	17	0.00193911	20	0	0	0	0	0	0
Bac;Spirochaetae;Spirochaetes;Spirochaetales	0.000739782	8	0.000215054	2	0	0	0.000304507	3	0.000606796	6	0	0	0.000932361	11	0.000173732	2	0.000192271	2	0.00350201	40	0	0	9.29023e-05	1	0.0001048	1	9.69556e-05	1	0.000365163	4	0	0	8.39349e-05	1
Bac;Bacteroidetes;VC2.1_Bac22;uncultured_alpha_proteobacterium	0.000832254	9	0.00268817	25	0.000316957	3	0.000507511	5	0.00182039	18	0	0	0	0	0	0	0.00182657	19	0.00341446	39	0	0	0	0	0	0	0	0	0.000456454	5	0	0	0	0
Bac;Proteobacteria;Betaproteobacteria;Nitrosomonadales	0	0	0	0	0	0	0	0	0.000404531	4	0	0	0	0	0	0	0.000480677	5	0	0	0	0	9.29023e-05	1	0.0001048	1	0	0	0.00337776	37	0	0	0	0
Bac;Proteobacteria;Gammaproteobacteria;Order_Incertae_Sedis	0.00129462	14	0.000537634	5	0.00211305	20	0.000609013	6	0.00323625	32	0	0	0.000593321	7	0	0	0.00192271	20	0.00148836	17	0	0	0	0	0	0	0.000290867	3	0.00273873	30	0	0	0	0
Bac;Candidate_division_OD1;uncultured_Parcubacteria_bacterium;uncultured_Parcubacteria_bacterium	0	0	0.000107527	1	0.000316957	3	0	0	0.00313511	31	9.26784e-05	1	0.002119	25	0	0	0.000480677	5	0.000437752	5	0	0	9.29023e-05	1	0	0	0	0	0	0	0	0	0.000251805	3
Bac;Proteobacteria;Gammaproteobacteria;NKB5	0.000184945	2	0.000107527	1	0.000739567	7	0	0	0.000910194	9	0	0	0.00016952	2	0.000260598	3	0.00307633	32	0.00245141	28	0	0	9.29023e-05	1	0	0	0	0	0.000456454	5	0	0	0	0
Bac;Planctomycetes;OM190;uncultured_bacterium	0.000739782	8	0.00301075	28	0.000633914	6	0.000101502	1	0.00131472	13	0	0	0.000339041	4	0	0	0.000480677	5	0.00175101	20	0	0	9.29023e-05	1	0	0	0	0	0.0020084	22	0	0	0	0
Bac;TM6;uncultured_bacterium;uncultured_bacterium	0.000647309	7	0.000645161	6	0.000528262	5	0	0	0.00121359	12	0	0	0.00203424	24	0	0	0.00288406	30	0.00297671	34	0	0	0	0	0	0	0	0	0.000730327	8	0	0	0	0
Bac;Proteobacteria;Alphaproteobacteria;Sphingomonadales	0	0	0	0	0.00105652	10	0.000406009	4	0	0	0.000834106	9	0.00194948	23	0.00295344	34	0.000384541	4	8.75503e-05	1	0.000492417	5	0.000743218	8	0.0012576	12	0.00106651	11	0.000273873	3	0	0	0	0
Bac;BD1-5;uncultured_bacterium;uncultured_bacterium	0.000184945	2	0	0	0.000105652	1	0.000406009	4	0.00111246	11	0	0	0.00110188	13	0	0	0.00249952	26	0.000963054	11	0	0	0	0	0	0	0	0	0.000182582	2	0	0	0	0
Bac;Nitrospirae;Nitrospira;Nitrospirales	0.00184945	20	0	0	0.00190174	18	0	0	0	0	0	0	0.00016952	2	0	0	0.000192271	2	0.000963054	11	0	0	9.29023e-05	1	0.0001048	1	0.000193911	2	0.00246485	27	0	0	0	0
Bac;Proteobacteria;Deltaproteobacteria;Sva0485	9.24727e-05	1	0.000322581	3	0.000105652	1	0	0	0	0	0	0	0.00245804	29	0	0	0.00115362	12	0.000525302	6	0	0	0	0	0	0	0	0	0	0	0	0	0	0
Bac;Lentisphaerae;Oligosphaeria;uncultured_Cytophaga_sp.	0	0	0	0	0.000105652	1	0.000304507	3	0.00242718	24	0	0	0.00016952	2	0	0	0	0	0	0	0	0	0	0	0	0	0	0	0	0	0	0	0	0
Bac;Proteobacteria;Gammaproteobacteria;Oceanospirillales	0.00129462	14	0.000645161	6	0.000528262	5	0.000304507	3	0.00111246	11	0	0	0.00237328	28	0	0	0.00201884	21	0.000350201	4	0	0	0.000371609	4	0	0	0	0	0.00109549	12	0	0	0	0
Bac;Proteobacteria;Deltaproteobacteria;Syntrophobacterales	0	0	0	0	0	0	0	0	0	0	0	0	0.00220376	26	0	0	0.000576812	6	0	0	0	0	0	0	0	0	0	0	0	0	0	0	0	0
Bac;Actinobacteria;Actinobacteria;Micrococcales	0	0	0	0	0	0	0	0	0	0	0.00203892	22	8.47601e-05	1	0.00156359	18	9.61354e-05	1	0.000262651	3	0.00157573	16	0.00139353	15	0.0022008	21	0.00213302	22	0	0	0	0	8.39349e-05	1
Bac;Proteobacteria;Deltaproteobacteria;Myxococcales	0.00166451	18	0.000645161	6	0.00105652	10	0.000203004	2	0.00141586	14	0.000463392	5	0.00110188	13	0	0	0.00153817	16	0.0010506	12	0.000196967	2	0	0	0.000733599	7	0.000193911	2	0.00219098	24	0	0	0	0
Bac;Proteobacteria;Elev-16S-509;uncultured_marine_bacterium	0	0	0.00193548	18	0.000105652	1	0	0	0.000101133	1	0	0	0	0	0	0	0	0	0	0	0	0	0	0	0	0	0	0	0.0010042	11	0	0	0	0
Bac;Proteobacteria;Gammaproteobacteria;Sva0071	0.000369891	4	0.000215054	2	0.00190174	18	0	0	0.00192152	19	0	0	0.00025428	3	0	0	0.00105749	11	0.00192611	22	0	0	0	0	0	0	0	0	0.000365163	4	0	0	0	0
Bac;Proteobacteria;Deltaproteobacteria;Sh765B-TzT-29	0.000924727	10	0	0	0	0	0	0	0.000809061	8	0	0	0.00101712	12	0	0	0	0	0.000175101	2	0	0	0	0	0	0	0	0	0.00191711	21	0	0	0	0
Bac;Actinobacteria;Actinobacteria;Actinomycetales	0	0	0	0	0	0	0	0	0	0	0.00176089	19	0	0	0.000608061	7	0	0	0	0	0.0005909	6	0.000464511	5	0.000733599	7	0.00106651	11	0	0	0	0	0	0
Bac;Acidobacteria;Acidobacteria;Subgroup_3	0.00175698	19	0.000645161	6	0.00042261	4	0	0	0	0	0	0	0	0	0	0	0	0	0	0	0	0	0	0	0	0	0	0	0.000365163	4	0	0	0	0
Bac;Candidate_division_TM7;uncultured_bacterium;uncultured_bacterium	0	0	0.00150538	14	0.000211305	2	0	0	0	0	9.26784e-05	1	0.00016952	2	0.000260598	3	0	0	0	0	0	0	0.000278707	3	0.0001048	1	0.000387822	4	0.000456454	5	0	0	0	0
Bac;Proteobacteria;Gammaproteobacteria;BD7-8_marine_group	0	0	0.000322581	3	0	0	0	0	0.00121359	12	0	0	0.000847601	10	0	0	0	0	0	0	0	0	0	0	0	0	0	0	0	0	0	0	0	0
Bac;Chloroflexi;Anaerolineae;Anaerolineales	0	0	0.000322581	3	0	0	0	0	0.000101133	1	0.000648749	7	0.00118664	14	0	0	0.000769083	8	0.000612852	7	0	0	0	0	0.0001048	1	0	0	0.000639036	7	0	0	0	0
Bac;Candidate_division_WS3;uncultured_Bacteroidetes_bacterium;uncultured_Bacteroidetes_bacterium	0.00110967	12	0.000215054	2	0.000950872	9	0	0	0	0	0	0	8.47601e-05	1	0	0	0.000288406	3	0.000262651	3	0	0	0	0	0	0	0	0	0.000547745	6	0	0	0	0
Bac;Fusobacteria;Fusobacteriia;Fusobacteriales	0.000277418	3	0.000537634	5	0.000105652	1	0.000406009	4	0	0	0	0	0	0	0.000781793	9	0.00105749	11	0	0	0	0	0	0	0.000628799	6	0	0	0.000456454	5	6.88468e-05	1	0	0
Bac;Proteobacteria;Gammaproteobacteria;Alteromonadales	0.000739782	8	0	0	0.00042261	4	0	0	0.000606796	6	9.26784e-05	1	0	0	0.000521195	6	0.00105749	11	0.000525302	6	0	0	0.000278707	3	0	0	9.69556e-05	1	0.000821618	9	0	0	0	0
Bac;Acidobacteria;Subgroup_26;uncultured_bacterium	9.24727e-05	1	0.000645161	6	0.00105652	10	0	0	0.000809061	8	0	0	0	0	0	0	0.000192271	2	0.000175101	2	0	0	0	0	0	0	0	0	9.12909e-05	1	0	0	0	0
Bac;Verrucomicrobia;Opitutae;uncultured_bacterium	0	0	0	0	0.00105652	10	0	0	0	0	0	0	0	0	0	0	0	0	0	0	0	0	0	0	0	0	0	0	0	0	0	0	0	0
Bac;Candidate_division_TM7;uncultured_soil_bacterium;uncultured_soil_bacterium	0	0	0	0	0	0	0	0	0	0	0.00101946	11	0.00016952	2	0.000173732	2	0	0	0	0	0	0	9.29023e-05	1	0.000943198	9	0.000387822	4	0	0	0	0	0	0
Bac;Acidobacteria;Holophagae;Subgroup_23	0	0	0	0	0	0	0	0	0	0	0	0	0.00101712	12	0	0	0.000576812	6	8.75503e-05	1	0	0	0	0	0	0	0	0	0	0	0	0	0	0
Bac;Proteobacteria;Epsilonproteobacteria;R103-B63	9.24727e-05	1	0	0	0.000211305	2	0	0	0.00101133	10	9.26784e-05	1	8.47601e-05	1	8.68659e-05	1	0	0	0	0	9.84834e-05	1	9.29023e-05	1	0.0001048	1	9.69556e-05	1	0	0	0	0	0	0
Bac;Verrucomicrobia;Opitutae;Puniceicoccales	0	0	0	0	0	0	0	0	0.00101133	10	0	0	0	0	0	0	0.000192271	2	0	0	0	0	0	0	0	0	0	0	0	0	0	0	0	0
Bac;TA06;uncultured_bacterium;uncultured_bacterium	0	0	0.000967742	9	0	0	0	0	0	0	0	0	0	0	0	0	0	0	0	0	0	0	0	0	0	0	0	0	0.000273873	3	0	0	0	0
Bac;Firmicutes;Negativicutes;Selenomonadales	0	0	0	0	0	0	0	0	0	0	0	0	0	0	0	0	0	0	0.000262651	3	0.000393933	4	0	0	0.000943198	9	0.000290867	3	0	0	0	0	0	0
Bac;Chloroflexi;Caldilineae;Caldilineales	0	0	0	0	0	0	0	0	0.000910194	9	0	0	0	0	0	0	0	0	0	0	0	0	0	0	0	0	0	0	0	0	0	0	0	0
Bac;Deferribacteres;Deferribacteres;Deferribacterales	0.000184945	2	0.000537634	5	0.000211305	2	0	0	0	0	0	0	0.000678081	8	0.000173732	2	0.000865218	9	0.000175101	2	0	0	0	0	0	0	0.000581734	6	0	0	0	0	0	0
Bac;Candidate_division_TM7;uncultured_bacterium_SBR2013;uncultured_bacterium_SBR2013	0.000369891	4	0.000860215	8	0.000845219	8	0	0	0.000404531	4	0	0	0	0	0	0	0.000192271	2	0.000700403	8	0	0	0	0	0	0	0	0	0.000456454	5	0	0	0	0
Bac;Candidate_division_OP3;uncultured_deep-sea_bacterium;uncultured_deep-sea_bacterium	0.000832254	9	0	0	0.000105652	1	0	0	0	0	0	0	0	0	0	0	0	0	0	0	0	0	0	0	0	0	0	0	0	0	0	0	0	0
Bac;Proteobacteria;Epsilonproteobacteria;BR36	0.000184945	2	0	0	0	0	0	0	0.000505663	5	0	0	0	0	0	0	0.000480677	5	0	0	0	0	0	0	0	0	0.000387822	4	0.000821618	9	0	0	0	0
Bac;Proteobacteria;Gammaproteobacteria;SS1-B-09-64	9.24727e-05	1	0	0	0	0	0	0	0	0	0	0	0	0	0	0	0	0	0	0	0	0	0	0	0	0	0	0	0.000821618	9	0	0	0	0
Bac;Proteobacteria;JTB23;uncultured_deep-sea_bacterium	0	0	0	0	0	0	0	0	0.000404531	4	0	0	0.00016952	2	0	0	0	0	8.75503e-05	1	0	0	0	0	0	0	0	0	0.000821618	9	0	0	0	0
Bac;Planctomycetes;OM190;uncultured_deep-sea_bacterium	0	0	0.000215054	2	0.000528262	5	0	0	0.000809061	8	0	0	0.000339041	4	0	0	0.000769083	8	0.000787953	9	0	0	0	0	0	0	0	0	0.000273873	3	0	0	8.39349e-05	1
Bac;Proteobacteria;ARKICE-90;uncultured_gamma_proteobacterium	0	0	0.000645161	6	0	0	0.000101502	1	0	0	0	0	0	0	0	0	0.000192271	2	0	0	0	0	0.000743218	8	0	0	0	0	0	0	0.00020654	3	8.39349e-05	1
Bac;Firmicutes;Erysipelotrichia;Erysipelotrichales	0	0	0	0	0	0	0	0	0	0	0.000741427	8	0	0	0.000173732	2	0	0	0	0	0	0	0	0	0	0	9.69556e-05	1	0	0	0	0	0	0
Bac;Proteobacteria;Betaproteobacteria;Hot_Creek_32	0	0	0	0	0	0	0	0	0	0	0	0	0	0	0	0	0	0	0	0	9.84834e-05	1	0.000185805	2	0.000733599	7	9.69556e-05	1	0	0	0	0	0	0
Bac;Proteobacteria;TA18;uncultured_alpha_proteobacterium	0.000647309	7	0.000107527	1	0.00042261	4	0	0	0.000202265	2	0	0	0	0	0	0	0	0	0	0	0	0	0	0	0	0	0	0	0	0	0	0	0	0
Bac;Proteobacteria;Gammaproteobacteria;Aeromonadales	0	0	0	0	0	0	0	0	0	0	0.000185357	2	0	0	0.000173732	2	0	0	0	0	0.000393933	4	9.29023e-05	1	0.000628799	6	0.000387822	4	0	0	0	0	0	0
Bac;Cyanobacteria;Melainabacteria;Vampirovibrionales	0	0	0	0	0.000211305	2	0	0	0	0	0	0	0	0	0	0	0	0	0.000612852	7	0	0	0	0	0	0	0	0	0	0	0	0	0	0
Bac;Bacteroidetes;VC2.1_Bac22;uncultured_Bacteroidetes_bacterium	0.000277418	3	0.000537634	5	0	0	0.000507511	5	0.000202265	2	0	0	0.000593321	7	0	0	9.61354e-05	1	0	0	0	0	0	0	0	0	0	0	0	0	0.000137694	2	0.00016787	2
Bac;Caldiserica;Caldisericia;Caldisericales	0	0	0	0	0	0	0	0	0	0	0	0	0.000593321	7	0	0	0.000192271	2	0.000175101	2	0	0	0	0	0	0	0	0	0	0	0	0	0	0
Bac;Thermodesulfobacteria;Thermodesulfobacteria;Thermodesulfobacteriales	0	0	0	0	0	0	0	0	0	0	0	0	0.000593321	7	0	0	9.61354e-05	1	0.000525302	6	0	0	0	0	0	0	0	0	0	0	0	0	0	0
Bac;Acidobacteria;Holophagae;Subgroup_10	0	0	0.000215054	2	0	0	0	0	0.000101133	1	0.000278035	3	0	0	0	0	0.000576812	6	0	0	0	0	0	0	0	0	0	0	0.000365163	4	0	0	0	0
Bac;Proteobacteria;ARKICE-90;uncultured_Jannaschia_sp.	0	0	0	0	0	0	0	0	0	0	0	0	0.00025428	3	0	0	0.000576812	6	8.75503e-05	1	0	0	0	0	0	0	0	0	0	0	0	0	0	0
Bac;Planctomycetes;OM190;uncultured_planctomycete	9.24727e-05	1	0.000537634	5	0.000316957	3	0	0	0.000202265	2	0	0	0.000423801	5	0	0	0.000480677	5	0	0	0	0	0	0	0	0	0	0	0.000182582	2	0	0	0	0
Bac;Deinococcus-Thermus;Deinococci;Deinococcales	0	0	0	0	0	0	0	0	0	0	0	0	0	0	0.000347464	4	0	0	0.000525302	6	0	0	0	0	0	0	0	0	0	0	0	0	0	0
Bac;Actinobacteria;Coriobacteriia;Coriobacteriales	0	0	0	0	0	0	0	0	0	0	0	0	0	0	0	0	0	0	0	0	0	0	0	0	0.000523999	5	0	0	0	0	0	0	0	0
Bac;Proteobacteria;Epsilonproteobacteria;P6-b51	0	0	0	0	0.000105652	1	0	0	0.000505663	5	0	0	0.000423801	5	0	0	0.000384541	4	0	0	0	0	0	0	0	0	0	0	9.12909e-05	1	0	0	0	0
Bac;Proteobacteria;Alphaproteobacteria;SAR11_clade	0	0	0	0	0	0	0	0	0	0	0.000463392	5	0	0	0	0	0	0	0	0	9.84834e-05	1	0	0	0	0	0	0	0	0	0	0	0	0
Bac;Planctomycetes;BD7-11;uncultured_bacterium_PHOS-HE93	0	0	0	0	0	0	0	0	0.000202265	2	0	0	8.47601e-05	1	0	0	0	0	0.000437752	5	0	0	0	0	0	0	0	0	0.000456454	5	0	0	0	0
Bac;Planctomycetes;OM190;uncultured_marine_bacterium	0	0	0	0	0	0	0	0	0	0	0	0	0.000339041	4	0	0	0.000192271	2	0.000437752	5	0	0	0	0	0	0	0	0	0.000456454	5	0	0	0	0
Bac;Proteobacteria;Gammaproteobacteria;KI89A_clade	0	0	0.000215054	2	0.000105652	1	0	0	0.000303398	3	0	0	0.00016952	2	0	0	0.000384541	4	0.000437752	5	0	0	0	0	0	0	0	0	0	0	0	0	0	0
Bac;Thermotogae;Thermotogae;Thermotogales	0	0	0	0	0	0	0	0	0	0	0	0	8.47601e-05	1	0	0	9.61354e-05	1	0.000437752	5	0	0	0	0	0	0	0	0	0	0	0	0	0	0
Bac;Actinobacteria;TakashiAC-B11;uncultured_bacterium	0	0	0	0	0	0	0	0	0	0	0	0	0	0	0.000434329	5	0	0	0	0	0	0	0	0	0	0	0	0	0	0	0	0	0	0
Bac;Lentisphaerae;LD1-PB3;uncultured_bacterium	0	0	0.000430108	4	0.000211305	2	0	0	0	0	0	0	0	0	0	0	0	0	0	0	0	0	0	0	0	0	0	0	0	0	0	0	0	0
Bac;Tenericutes;Mollicutes;Mycoplasmatales	0	0	0	0	0	0	0	0	0	0	0	0	0.000423801	5	0	0	0	0	0	0	0	0	0	0	0	0	0	0	0	0	0	0	0	0
Bac;Chloroflexi;Thermomicrobia;AKYG1722	0	0	0	0	0	0	0	0	0	0	0	0	0	0	0	0	0	0	0	0	0.000196967	2	0	0	0	0	0.000387822	4	0	0	0	0	0	0
Bac;Proteobacteria;Deltaproteobacteria;Desulfarculales	0	0	0	0	0	0	0	0	0	0	0	0	8.47601e-05	1	0	0	0.000384541	4	0	0	0	0	0	0	0	0	0	0	0	0	0	0	0	0
Bac;Chloroflexi;KD4-96;uncultured_bacterium	0.000369891	4	0	0	0	0	0	0	0.000303398	3	0	0	0	0	0	0	0	0	0	0	0	0	0	0	0	0	0	0	0	0	0	0	0	0
Bac;Proteobacteria;Skagenf62;uncultured_bacterium	0.000369891	4	0.000215054	2	0	0	0	0	0	0	0	0	0.00016952	2	0	0	0	0	0	0	0	0	0	0	0	0	0	0	0	0	0	0	0	0
Bac;Planctomycetes;OM190;uncultured_Planctomyces_sp.	0	0	0	0	0	0	0	0	0.000202265	2	0	0	0	0	0	0	0	0	0	0	0	0	0	0	0	0	0	0	0.000365163	4	0	0	0	0
Bac;Proteobacteria;SC3-20;uncultured_bacterium	9.24727e-05	1	0	0	0.000211305	2	0	0	0	0	0	0	0	0	0	0	0	0	0	0	0	0	0	0	0	0	0	0	0.000365163	4	0	0	0	0
Bac;Bacteroidetes;SB-1;uncultured_Bacteroidetes_bacterium	0	0	0.000107527	1	0.000105652	1	0	0	0.000101133	1	0	0	0	0	0	0	9.61354e-05	1	0.000350201	4	0	0	0	0	0	0	0	0	9.12909e-05	1	0	0	0	0
Bac;Planctomycetes;vadinHA49;uncultured_sediment_bacterium	0	0	0	0	0	0	0	0	0	0	0	0	0	0	0	0	0	0	0.000350201	4	0	0	0	0	0	0	0	0	0	0	0	0	0	0
Bac;Planctomycetes;Phycisphaerae;S-70	0	0	0	0	0	0	0	0	0	0	9.26784e-05	1	0	0	0.000347464	4	0	0	0	0	0.00029545	3	0.000185805	2	0.0001048	1	9.69556e-05	1	0	0	0	0	0	0
Bac;BD1-5;uncultured_epsilon_proteobacterium;uncultured_epsilon_proteobacterium	0	0	0	0	0	0	0	0	0.000202265	2	0	0	0.000339041	4	0	0	0.000288406	3	8.75503e-05	1	0	0	0	0	0	0	0	0	9.12909e-05	1	0	0	0	0
Bac;Candidate_division_OD1;bacterium_SH4-10;bacterium_SH4-10	0.000184945	2	0	0	0	0	0	0	0	0	0	0	0.000339041	4	0	0	9.61354e-05	1	0	0	0	0	0	0	0	0	0	0	0.000182582	2	0	0	0	0
Bac;TM6;uncultured_organism;uncultured_organism	0	0	0	0	0	0	0	0	0	0	0	0	0.000339041	4	0	0	0	0	0	0	0	0	0	0	0	0	0	0	0	0	0	0	0	0
Bac;Cyanobacteria;Chloroplast;uncultured_bacterium	0	0	0	0	0	0	0	0	0	0	0	0	0	0	0	0	0	0	0	0	0	0	0	0	0	0	0	0	0	0	0	0	0.000335739	4
Bac;BD1-5;bacterium_WH3-1;bacterium_WH3-1	0	0	0.000322581	3	0	0	0	0	0	0	0	0	0	0	0	0	0	0	0	0	0	0	0	0	0	0	0	0	0	0	0	0	0	0
Bac;Candidate_division_OP3;mixed_culture_isolate_koll11;mixed_culture_isolate_koll11	0	0	0.000322581	3	0.000105652	1	0	0	0	0	0	0	0	0	0	0	0	0	0	0	0	0	0	0	0	0	0	0	0	0	0	0	0	0
Bac;Gemmatimonadetes;Gemmatimonadetes;BD2-11_terrestrial_group	0	0	0.000322581	3	0	0	0	0	0.000101133	1	0	0	0	0	0	0	0	0	0	0	0	0	0	0	0	0	0	0	0	0	0	0	0	0
Bac;Candidate_division_WS3;uncultured_bacterium;uncultured_bacterium	0	0	0.000107527	1	0.000316957	3	0	0	0	0	0	0	0	0	0	0	0	0	0	0	0	0	0	0	0	0	0	0	0.000273873	3	0	0	0	0
Bac;Actinobacteria;Thermoleophilia;Solirubrobacterales	0	0	0	0	0	0	0	0	0	0	0	0	0	0	0	0	0	0	0	0	0	0	0	0	0.000314399	3	0	0	0	0	0	0	0	0
Bac;Gemmatimonadetes;Gemmatimonadetes;AT425-EubC11_terrestrial_group	0	0	0	0	0	0	0	0	0	0	0	0	0	0	0	0	0	0	0	0	0	0	0	0	0.000314399	3	0	0	0	0	0	0	0	0
Bac;Actinobacteria;Actinobacteria;PeM15	0	0	0	0	0	0	0	0	0.000303398	3	0	0	0	0	0	0	0	0	0	0	0	0	0	0	0	0	0	0	0	0	0	0	0	0
Bac;BD1-5;uncultured_Nitratifractor_sp.;uncultured_Nitratifractor_sp.	0	0	0	0	0	0	0	0	0.000303398	3	0	0	0	0	0	0	0	0	0	0	0	0	0	0	0	0	0	0	0	0	0	0	0	0
Bac;Bacteroidetes;SB-5;uncultured_bacterium	0	0	0	0	0	0	0	0	0.000303398	3	0	0	8.47601e-05	1	0	0	0	0	0	0	0	0	0	0	0	0	0	0	0	0	0	0	0	0
Bac;Chloroflexi;KD4-96;uncultured_Gram-positive_bacterium	0	0	0	0	0	0	0	0	0.000303398	3	0	0	0	0	0	0	0	0	0	0	0	0	0	0	0	0	0	0	0	0	0	0	0	0
Bac;Actinobacteria;Thermoleophilia;Gaiellales	0	0	0	0	0	0	0	0	0	0	0	0	0	0	0.000173732	2	0	0	0	0	0.00029545	3	0	0	0	0	0	0	0	0	0	0	0	0
Bac;BD1-5;uncultured_organism;uncultured_organism	0	0	0	0	0	0	0	0	0	0	9.26784e-05	1	0	0	0	0	0	0	0	0	0	0	0	0	0	0	0.000290867	3	0	0	0	0	0	0
Bac;Acidobacteria;Subgroup_22;uncultured_bacterium	0	0	0	0	0	0	0	0	0	0	0	0	0	0	0	0	0.000288406	3	0	0	0	0	0	0	0	0	0	0	0	0	0	0	0	0
Bac;TA06;uncultured_delta_proteobacterium;uncultured_delta_proteobacterium	0	0	0	0	0	0	0	0	0	0	0	0	0.00016952	2	0	0	0.000288406	3	0	0	0	0	0	0	0	0	0	0	0	0	0	0	0	0
Bac;Proteobacteria;Betaproteobacteria;Rhodocyclales	0	0	0	0	0	0	0	0	0	0	0.000185357	2	0	0	0	0	0	0	0	0	0	0	0.000278707	3	0	0	0	0	0	0	0	0	0	0
Bac;Proteobacteria;uncultured_gamma_proteobacterium;uncultured_gamma_proteobacterium	0.000277418	3	0	0	0	0	0	0	0	0	0	0	0	0	0	0	0	0	0	0	0	0	0	0	0	0	0	0	0	0	0	0	0	0
Bac;BD1-5;uncultured_Microgenomates_bacterium;uncultured_Microgenomates_bacterium	0	0	0	0	0	0	0	0	0	0	0	0	0	0	0	0	0	0	0.000262651	3	0	0	0	0	0	0	0	0	0	0	0	0	0	0
Bac;Chlorobi;Chlorobia;Chlorobiales	0	0	0.000215054	2	0.000211305	2	0	0	0	0	0	0	0.00016952	2	0	0	0	0	0.000262651	3	0	0	0	0	0	0	0	0	0	0	0	0	0	0
Bac;Planctomycetes;OM190;uncultured_Planctomycetales_bacterium	0.000184945	2	0	0	0	0	0	0	0	0	0	0	0	0	0	0	0	0	0.000262651	3	0	0	0	0	0	0	0	0	0	0	0	0	0	0
Bac;Proteobacteria;Alphaproteobacteria;Sneathiellales	0	0	0	0	0	0	0	0	0	0	0	0	0	0	0	0	0	0	0.000262651	3	0	0	0	0	0	0	0	0	0	0	0	0	0	0
Bac;Planctomycetes;OM190;unidentified_marine_bacterioplankton	0	0	0	0	0	0	0	0	0	0	0	0	0.00025428	3	0	0	0	0	0	0	0	0	0	0	0	0	0	0	0	0	0	0	0	0
Bac;Planctomycetes;OM190;unidentified_planctomycete	0	0	0.000215054	2	0	0	0	0	0	0	0	0	0	0	0	0	0	0	0	0	0	0	0	0	0	0	0	0	0	0	0	0	0	0
Bac;Planctomycetes;Phycisphaerae;SHA-43	9.24727e-05	1	0.000215054	2	0	0	0	0	0	0	0	0	0.00016952	2	0	0	0	0	0	0	0	0	0	0	0	0	0	0	0	0	0	0	0	0
Bac;SHA-109;uncultured_bacterium;uncultured_bacterium	0	0	0.000215054	2	0	0	0	0	0.000101133	1	0	0	0	0	0	0	9.61354e-05	1	8.75503e-05	1	0	0	0	0	0	0	0	0	9.12909e-05	1	0	0	0	0
Bac;Proteobacteria;AEGEAN-245;uncultured_bacterium	9.24727e-05	1	0.000107527	1	0.000211305	2	0	0	0.000101133	1	0	0	0	0	0	0	0	0	0	0	0	0	0	0	0	0	0	0	0.000182582	2	0	0	0	0
Bac;Acidobacteria;Acidobacteria;Subgroup_17	0	0	0	0	0	0	0	0	0	0	0	0	0	0	0	0	0	0	0	0	0	0	0	0	0.0002096	2	0	0	0	0	0	0	0	0
Bac;Gemmatimonadetes;Gemmatimonadetes;Gemmatimonadales	0	0	0	0	0	0	0	0	0	0	0	0	0	0	0	0	0	0	0	0	0	0	0	0	0.0002096	2	0	0	0	0	0	0	0	0
Bac;Proteobacteria;ARKICE-90;uncultured_organism	0	0	0	0	0	0	0	0	0.000202265	2	0	0	0	0	0	0	0	0	0	0	0	0	0	0	0	0	0	0	0	0	0	0	0	0
Bac;Proteobacteria;Alphaproteobacteria;E6aD10	0	0	0	0	0	0	0	0	0.000202265	2	0	0	0	0	0	0	0	0	0	0	0	0	0	0	0	0	0	0	0.000182582	2	0	0	0	0
Bac;Proteobacteria;Epsilonproteobacteria;PS-B32	0	0	0	0	0	0	0	0	0.000202265	2	0	0	0.00016952	2	0	0	0.000192271	2	0	0	0	0	0	0	0	0	0	0	0	0	0	0	0	0
Bac;Proteobacteria;Gammaproteobacteria;CK-1C2-67	0	0	0	0	0	0	0	0	0.000202265	2	0	0	0	0	0	0	0	0	0	0	0	0	0	0	0	0	0	0	0	0	0	0	0	0
Bac;Candidate_division_SR1;uncultured_candidate_division_SR1_bacterium;uncultured_candidate_division_SR1_bacterium	0	0	0	0	0	0	0	0	0	0	0	0	0	0	0	0	0	0	0	0	0.000196967	2	0	0	0	0	0	0	0	0	0	0	0	0
Bac;Actinobacteria;Actinobacteria;Frankiales	0	0	0	0	0	0	0	0	0	0	0	0	0	0	0	0	0	0	0	0	0	0	0	0	0	0	0.000193911	2	0	0	0	0	0	0
Bac;Proteobacteria;Gammaproteobacteria;HOC36	0	0	0	0	0	0	0	0	0	0	0	0	0	0	0	0	0	0	0	0	0	0	0	0	0	0	0.000193911	2	0	0	0	0	0	0
Bac;Tenericutes;Mollicutes;RF9	0	0	0	0	0	0	0	0	0	0	0.000185357	2	0	0	0	0	0	0	0	0	0	0	0	0	0	0	0.000193911	2	0	0	0	0	0	0
Bac;WCHB1-60;uncultured_candidate_division_WS5_bacterium;uncultured_candidate_division_WS5_bacterium	0	0	0	0	0	0	0	0	0	0	0	0	0	0	0	0	0	0	0	0	0	0	0	0	0	0	0.000193911	2	0	0	0	0	0	0
Bac;Candidate_division_OP11;uncultured_bacterium;uncultured_bacterium	0	0	0	0	0	0	0	0	0	0	0	0	8.47601e-05	1	0	0	0.000192271	2	0	0	0	0	0	0	0	0	0	0	0	0	0	0	0	0
Bac;Lentisphaerae;Oligosphaeria;uncultured_bacterium_AD106-G5	0	0	0	0	0	0	0	0	0	0	0	0	0	0	0	0	0.000192271	2	0	0	0	0	0	0	0	0	0	0	0	0	0	0	0	0
Bac;Proteobacteria;Deltaproteobacteria;Desulfurellales	0	0	0	0	0	0	0	0	0	0	0	0	0	0	0	0	0.000192271	2	0	0	0	0	0	0	0	0	0	0	0	0	0	0	0	0
Bac;Candidate_division_TM7;uncultured_compost_bacterium;uncultured_compost_bacterium	0	0	0	0	0	0	0	0	0	0	0	0	0	0	0	0	0	0	0	0	0	0	0.000185805	2	0	0	9.69556e-05	1	0	0	0	0	0	0
Bac;Chloroflexi;SL56_marine_group;uncultured_Chloroflexi_bacterium	0	0	0	0	0	0	0	0	0	0	0	0	0	0	0	0	0	0	0	0	0	0	0.000185805	2	0	0	0	0	0	0	0	0	0	0
Bac;Cyanobacteria;Chloroplast;uncultured_bacterium_ARCTIC13_E_12	0	0	0	0	0	0	0	0	0	0	0	0	0	0	0	0	0	0	8.75503e-05	1	0	0	0.000185805	2	0	0	9.69556e-05	1	0	0	0	0	0	0
Bac;Planctomycetes;Pla3_lineage;uncultured_deep-sea_bacterium	0	0	0	0	0	0	0	0	0	0	0	0	0.00016952	2	0	0	0	0	0	0	0	0	0.000185805	2	0	0	0	0	0	0	0	0	0	0
Bac;Acidobacteria;Acidobacteria;Subgroup_11	0	0	0	0	0	0	0	0	0	0	0.000185357	2	0	0	0	0	0	0	0	0	0	0	0	0	0	0	0	0	0	0	0	0	0	0
Bac;Proteobacteria;Gammaproteobacteria;EC3	0	0	0	0	0	0	0	0	0	0	0.000185357	2	8.47601e-05	1	0	0	9.61354e-05	1	0	0	0	0	0	0	0	0	0	0	0	0	0	0	0	0
Bac;Planctomycetes;028H05-P-BN-P5;uncultured_bacterium	0	0	0	0	0	0	0	0	0	0	0	0	0	0	0	0	0	0	0	0	0	0	0	0	0	0	0	0	0.000182582	2	0	0	0	0
Bac;Planctomycetes;BD7-11;uncultured_bacterium	0	0	0	0	0	0	0	0	0	0	0	0	0	0	0	0	0	0	0	0	0	0	0	0	0	0	0	0	0.000182582	2	0	0	0	0
Bac;Proteobacteria;AEGEAN-245;uncultured_marine_bacterium	0	0	0	0	0	0	0	0	0	0	0	0	0	0	0	0	0	0	0	0	0	0	0	0	0	0	0	0	0.000182582	2	0	0	0	0
Bac;Acidobacteria;Holophagae;Acanthopleuribacterales	9.24727e-05	1	0	0	0	0	0	0	0	0	0	0	0	0	0	0	0	0	0.000175101	2	0	0	0	0	0	0	0	0	0	0	0	0	0	0
Bac;Cyanobacteria;Chloroplast;uncultured_diatom	0	0	0	0	0	0	0	0	0	0	0	0	0	0	0	0	0	0	0.000175101	2	0	0	0	0	0	0	0	0	0	0	0	0	0	0
Bac;Proteobacteria;Epsilonproteobacteria;BG.g7	0	0	0	0	0	0	0	0	0	0	0	0	0.00016952	2	0	0	0	0	0.000175101	2	0	0	0	0	0	0	0	0	0	0	0	0	0	0
Bac;TM6;uncultured_bacterium_SBRH58;uncultured_bacterium_SBRH58	0	0	0	0	0	0	0	0	0	0	0	0	0	0	0	0	0	0	0.000175101	2	0	0	0	0	0	0	0	0	0	0	0	0	0	0
Bac;Candidate_division_BRC1;uncultured_bacterium;uncultured_bacterium	0	0	0	0	0	0	0	0	0	0	0	0	0	0	0.000173732	2	0	0	0	0	0	0	0	0	0	0	0	0	0	0	0	0	0	0
Bac;Proteobacteria;Milano-WF1B-44;uncultured_sediment_bacterium	0	0	0	0	0	0	0	0	0	0	0	0	0.00016952	2	0	0	0	0	0	0	0	0	0	0	0	0	0	0	0	0	0	0	0	0
Bac;BD1-5;uncultured_Helicobacter_sp.;uncultured_Helicobacter_sp.	0	0	0	0	0	0	0	0	0	0	0	0	0	0	0	0	0	0	0	0	0	0	0	0	0	0	0	0	0	0	0	0	0.00016787	2
Bac;Bacteroidetes;VC2.1_Bac22;uncultured_sediment_bacterium	0	0	0.000107527	1	0.000105652	1	0	0	0	0	0	0	0	0	0	0	0	0	0	0	0	0	0	0	0	0	0	0	9.12909e-05	1	0	0	0	0
Bac;Proteobacteria;Alphaproteobacteria;ss1-B-07-44	0	0	0.000107527	1	0	0	0	0	0	0	0	0	8.47601e-05	1	0	0	0	0	0	0	0	0	0	0	0	0	0	0	0	0	0	0	0	0
Bac;Planctomycetes;vadinHA49;uncultured_bacterium	9.24727e-05	1	0	0	0.000105652	1	0	0	0	0	0	0	0	0	0	0	0	0	0	0	0	0	0	0	0	0	0	0	0	0	0	0	0	0
Bac;Verrucomicrobia;Spartobacteria;Chthoniobacterales	0	0	0	0	0.000105652	1	0	0	0.000101133	1	0	0	8.47601e-05	1	0	0	0	0	0	0	0	0	0	0	0	0	0	0	0	0	0	0	0	0
Bac;Proteobacteria;pItb-vmat-80;uncultured_bacterium	0	0	0	0	0	0	0	0	0.000101133	1	0	0	0	0	0	0	9.61354e-05	1	0	0	0	0	0	0	0	0	0	0	0	0	0	0	0	0
Bac;Proteobacteria;pItb-vmat-80;uncultured_gamma_proteobacterium	0	0	0	0	0	0	0	0	0.000101133	1	0	0	0	0	0	0	0	0	8.75503e-05	1	0	0	0	0	0	0	0	0	9.12909e-05	1	0	0	0	0
Bac;TM6;uncultured_deep-sea_bacterium;uncultured_deep-sea_bacterium	0	0	0	0	0	0	0	0	0	0	0	0	0	0	0	0	9.61354e-05	1	0	0	0	0	0	0	0	0	0	0	9.12909e-05	1	0	0	0	0
Bac;Cyanobacteria;Cyanobacteria;SubsectionI	0	0	0	0	0	0	0	0	0	0	0	0	0	0	0	0	0	0	0	0	0	0	9.29023e-05	1	0	0	0	0	9.12909e-05	1	0	0	0	0
Bac;Proteobacteria;Gammaproteobacteria;Other	0.00628814	68	0.00795699	74	0.0324353	307	0.020808	205	0.0111246	110	0.000278035	3	0.112646	1329	0	0	0.0948856	987	0.138855	1586	0	0	0.000557414	6	0	0	0	0	0.10818	1185	0.0053012	77	0.00251805	30
Bac;Proteobacteria;Deltaproteobacteria;Other	0.0786018	850	0.0468817	436	0.0286318	271	0.00487211	48	0.00212379	21	0	0	0.0012714	15	8.68659e-05	1	0.0046145	48	0.00507792	58	0.0011818	12	0.000371609	4	0	0	0	0	0.00985941	108	0.00612737	89	0.003861	46
Bac;Proteobacteria;Other;Other	0.0272795	295	0.0176344	164	0.01944	184	0.00324807	32	0.0157767	156	0	0	0.00771317	91	0	0	0.0156701	163	0.00560322	64	0.00029545	3	0.000185805	2	0	0	9.69556e-05	1	0.0216359	237	0.0010327	15	0.000335739	4
Bac;Proteobacteria;Alphaproteobacteria;Other	0.0124838	135	0.0222581	207	0.0250396	237	0.00111652	11	0.0116303	115	0	0	0.0241566	285	0	0	0.0173044	180	0.00928034	106	9.84834e-05	1	0.000185805	2	0	0	0	0	0.00766843	84	0	0	0	0
Bac;Bacteroidetes;SB-1;Other	0.00471611	51	0.0167742	156	0.00190174	18	0	0	0.000101133	1	0	0	0	0	0.000434329	5	0	0	0	0	0	0	0	0	0	0	0	0	0	0	0	0	0	0
Bac;BD1-5;Other;Other	0.000369891	4	0	0	0.000105652	1	0	0	0.00293285	29	0	0	0.000932361	11	0	0	0.00249952	26	0.00893013	102	9.84834e-05	1	0	0	0	0	0	0	0.00903779	99	0	0	0	0
Bac;Bacteroidetes;VC2.1_Bac22;Other	0.00138709	15	0.00172043	16	0.000105652	1	0.00609013	60	0.00627023	62	0	0	0.00161044	19	0	0	0.0016343	17	0.000350201	4	0	0	9.29023e-05	1	0	0	0	0	0.00164324	18	0.000757315	11	0.000251805	3
Bac;Bacteroidetes;Other;Other	0.00110967	12	0.00311828	29	0.000105652	1	0.000812018	8	0.00414644	41	0	0	0.0025428	30	0	0	0.00182657	19	0.00358956	41	0	0	0	0	0	0	0	0	0.000182582	2	0	0	0	0
Bac;Candidate_division_TM7;Other;Other	0	0	0.00204301	19	0.00306392	29	0	0	0.000505663	5	0.000185357	2	0	0	0.000434329	5	9.61354e-05	1	0.000612852	7	9.84834e-05	1	0.000464511	5	0.0012576	12	0.000290867	3	0.000547745	6	0	0	0	0
Bac;Proteobacteria;Epsilonproteobacteria;Other	0.00138709	15	0.000215054	2	0.000739567	7	0.000101502	1	0.00293285	29	0	0	0.000762841	9	0	0	0.00173044	18	0.000875503	10	9.84834e-05	1	0	0	0	0	0	0	0.00255614	28	0	0	0	0
Bac;Planctomycetes;OM190;Other	0.000277418	3	0.00215054	20	0.00105652	10	0	0	0.000809061	8	0	0	0.00101712	12	0	0	0.0013459	14	0.00271406	31	9.84834e-05	1	0	0	0	0	0	0	0.00136936	15	0	0	0	0
Bac;Actinobacteria;Actinobacteria;Other	0	0	0	0	0.000211305	2	0	0	0.00252832	25	0	0	8.47601e-05	1	0	0	0.000192271	2	0.000350201	4	0	0	0	0	0	0	0	0	0.000821618	9	0	0	0	0
Bac;Proteobacteria;AEGEAN-245;Other	0	0	0.000107527	1	0.000528262	5	0	0	0.000606796	6	0	0	0.00025428	3	0	0	9.61354e-05	1	0	0	0	0	0	0	0	0	0	0	0.000912909	10	0	0	0	0
Bac;Cyanobacteria;Chloroplast;Other	0	0	0	0	0	0	0	0	0	0	0	0	0	0	0	0	0	0	0	0	0	0	0.000743218	8	0	0	0	0	0	0	0	0	0	0
Bac;Planctomycetes;Other;Other	9.24727e-05	1	0	0	0.000739567	7	0	0	0.000303398	3	0	0	0.000678081	8	0	0	0	0	0.000350201	4	0	0	0	0	0	0	0	0	9.12909e-05	1	0	0	0	0
Bac;Lentisphaerae;Oligosphaeria;Other	0	0	0	0	0.000528262	5	0	0	0	0	0	0	0	0	0	0	0	0	0	0	0	0	0	0	0	0	0	0	0	0	0	0	0	0
Bac;Lentisphaerae;WCHB1-41;Other	0	0	0	0	0	0	0	0	0	0	0	0	0	0	0	0	0	0	0.000437752	5	0	0	0	0	0	0	0	0	0	0	0	0	0	0
Bac;Actinobacteria;Other;Other	0.000184945	2	0.000430108	4	0	0	0	0	0.000101133	1	0	0	0	0	0	0	0	0	0	0	0	0	0	0	0	0	0	0	0	0	0	0	0	0
Bac;Candidate_division_OP3;Other;Other	0	0	0.000430108	4	0.00042261	4	0	0	0	0	0	0	0	0	0	0	0	0	0.000175101	2	0	0	0	0	0	0	0	0	0.000273873	3	0	0	0	0
Bac;Lentisphaerae;Other;Other	0	0	0.000430108	4	0.000211305	2	0	0	0	0	0	0	0	0	0	0	0	0	0.000262651	3	0	0	0	0	0	0	0	0	0	0	0	0	0	0
Bac;NPL-UPA2;Other;Other	0	0	0	0	0	0	0	0	0	0	0	0	0	0	0	0	0	0	0	0	0	0	0	0	0.000419199	4	0	0	0	0	0	0	0	0
Bac;TM6;Other;Other	0.000277418	3	0	0	0.000211305	2	0	0	0.000404531	4	0	0	0	0	0	0	0	0	0	0	0	0	0	0	0	0	0	0	0	0	0	0	0	0
Bac;TA06;Other;Other	0	0	0.000322581	3	0	0	0	0	0	0	0	0	0	0	0	0	0	0	0	0	0	0	0	0	0	0	0	0	0	0	0	0	0	0
Bac;Proteobacteria;JTB23;Other	0	0	0	0	0	0	0	0	0	0	0	0	0	0	0	0	0	0	0	0	0	0	0	0	0	0	0	0	0.000273873	3	0	0	0	0
Bac;Candidate_division_OD1;Other;Other	0	0	0.000215054	2	0	0	0	0	0	0	0	0	0	0	0	0	0	0	0	0	0	0	0	0	0	0	0	0	0	0	0	0	0	0
Bac;Proteobacteria;ARKICE-90;Other	0	0	0	0	0.000211305	2	0	0	0	0	0	0	8.47601e-05	1	0	0	9.61354e-05	1	0	0	0	0	0	0	0	0	9.69556e-05	1	0	0	0	0	0	0
Bac;Chloroflexi;Other;Other	0	0	0	0	0	0	0	0	0.000202265	2	0	0	0	0	0	0	0	0	0	0	0	0	0	0	0	0	0	0	0	0	0	0	0	0
Bac;Verrucomicrobia;Other;Other	0	0	0	0	0	0	0	0	0.000202265	2	0	0	0	0	0	0	0	0	0	0	0	0	0	0	0	0	0	0	0	0	0	0	0	0
Bac;Proteobacteria;Betaproteobacteria;Other	0	0	0	0	0	0	0	0	0	0	0	0	0	0	0	0	0	0	0	0	0	0	0	0	0	0	0	0	0.000182582	2	0	0	0	0
Bac;Lentisphaerae;MSBL3;Other	0	0	0	0	0	0	0	0	0	0	0	0	0	0	0.000173732	2	0	0	0	0	0	0	0	0	0	0	0	0	0	0	0	0	0	0
Bacteria;Other;Other;Other	0.104124	1126	0.0551613	513	0.019757	187	0.0180674	178	0.00616909	61	0.000741427	8	0.00635701	75	0.000260598	3	0.00586426	61	0.0189984	217	0.000492417	5	0.00232256	25	0	0	0.000775645	8	0.0112288	123	0.0137694	200	0.00268592	32
Number of total reads		10814		9300		9465		9852		9888		10790		11798		11512		10402		11422		10154		10764		9542		10314		10954		14525		11914

## Sheet: Family
	JDF1		JDF2		JDF3		JDF4		JDF5		JDF6		JDF7		JDF8		JDF9		JDF10		JDF11		JDF12		JDF13		JDF14		JDF15		JDF16		JDF17
	% of total reads	# of reads	% of total reads	# of reads	% of total reads	# of reads	% of total reads	# of reads	% of total reads	# of reads	% of total reads	# of reads	% of total reads	# of reads	% of total reads	# of reads	% of total reads	# of reads	% of total reads	# of reads	% of total reads	# of reads	% of total reads	# of reads	% of total reads	# of reads	% of total reads	# of reads	% of total reads	# of reads	% of total reads	# of reads	% of total reads	# of reads
Bac;Proteobacteria;Deltaproteobacteria;Bdellovibrionales;Bacteriovoracaceae	0.000277418	3	0	0	0	0	0.000406009	4	0.000809061	8	0	0	0.00016952	2	0.000173732	2	0.000672948	7	0.000350201	4	0.00265905	27	0.00278707	30	0.0001048	1	0.000193911	2	0.048019	526	0.925645	13445	0.914386	10894
Bac;Proteobacteria;Gammaproteobacteria;Pseudomonadales;Pseudomonadaceae	0	0	0.000430108	4	0.000739567	7	0.00659765	65	0.00121359	12	0.59722	6444	0.0138159	163	0.593381	6831	0.0188425	196	0.081772	934	0.456372	4634	0.492382	5300	0.472647	4510	0.568742	5866	0.00383422	42	0.00110155	16	0.0153601	183
Bac;Proteobacteria;Gammaproteobacteria;Chromatiales;Chromatiaceae	0.00221935	24	0	0	0.000845219	8	0.542123	5341	0.000707929	7	0.000185357	2	0.0289032	341	8.68659e-05	1	0.0389348	405	0.00385222	44	0.00364388	37	0.0362319	390	0.0001048	1	0	0	0.0221837	243	0.0128744	187	0.025768	307
Bac;Actinobacteria;Acidimicrobiia;Acidimicrobiales;OM1_clade	0.124653	1348	0.241613	2247	0.190386	1802	0.0112667	111	0.0247775	245	0.000278035	3	0.00228852	27	0.000260598	3	0.00644107	67	0.0101558	116	0.0017727	18	0.000278707	3	0	0	0	0	0.0308563	338	6.88468e-05	1	0.000503609	6
Bac;Bacteroidetes;Flavobacteriia;Flavobacteriales;Flavobacteriaceae	0.11143	1205	0.0798925	743	0.0868463	822	0.00416159	41	0.0988066	977	0.155144	1674	0.0838278	989	0.157227	1810	0.0662373	689	0.0772194	882	0.18958	1925	0.147064	1583	0.189164	1805	0.132732	1369	0.0786014	861	6.88468e-05	1	0.00327346	39
Bac;Proteobacteria;Alphaproteobacteria;Rhizobiales;Hyphomicrobiaceae	0.184021	1990	0.0925806	861	0.071421	676	0.000203004	2	0.0234628	232	0	0	0.0160197	189	0.000347464	4	0.0375889	391	0.0309928	354	0.00147725	15	0	0	0	0	0	0	0.0305824	335	6.88468e-05	1	0	0
Bac;Proteobacteria;Deltaproteobacteria;Desulfobacterales;Desulfobulbaceae	0.000739782	8	0.0083871	78	0.00412044	39	0.168088	1656	0.00424757	42	0.000185357	2	0.0143245	169	0.000347464	4	0.0221111	230	0.0218876	250	0.00226512	23	0.0229469	247	0	0	0	0	0.00839876	92	0.000275387	4	0.00125902	15
Bac;Planctomycetes;Planctomycetacia;Planctomycetales;Planctomycetaceae	0.0370816	401	0.0502151	467	0.086318	817	0.000101502	1	0.0732201	724	0.000278035	3	0.0739108	872	0.00104239	12	0.148048	1540	0.0709158	810	0.0041363	42	9.29023e-05	1	0	0	0.000193911	2	0.0783276	858	0	0	0	0
Bac;Proteobacteria;Epsilonproteobacteria;Campylobacterales;Helicobacteraceae	0.0269096	291	0.00591398	55	0.0163761	155	0.0189809	187	0.122977	1216	9.26784e-05	1	0.0251738	297	0.000347464	4	0.031244	325	0.0230257	263	0.0011818	12	0.000185805	2	0.000628799	6	0	0	0.133832	1466	0.00282272	41	0.00713446	85
Bac;Firmicutes;Bacilli;Lactobacillales;Streptococcaceae	0	0	0	0	0.000105652	1	0.000203004	2	0.000202265	2	0.103151	1113	0.00322088	38	0.0857366	987	0.00259565	27	0.0131326	150	0.111188	1129	0.0935526	1007	0.115804	1105	0.0881326	909	9.12909e-05	1	0	0	0.00276985	33
Bac;Bacteroidetes;VC2.1_Bac22;uncultured_bacterium_VC2.1_Bac22;uncultured_bacterium_VC2.1_Bac22	0.0240429	260	0.00129032	12	0.000950872	9	0.0974421	960	0.0828277	819	0.00101946	11	0.00491609	58	0.000434329	5	0.0137474	143	0.0194362	222	0.00226512	23	0.0104051	112	0.0001048	1	0	0	0.0228227	250	0.026506	385	0.00982038	117
Bac;Proteobacteria;Alphaproteobacteria;Rhodobacterales;Rhodobacteraceae	0.0279268	302	0.0241935	225	0.0583201	552	0.000609013	6	0.0581513	575	0.000741427	8	0.0700119	826	0.00130299	15	0.0779658	811	0.0911399	1041	0.000196967	2	0.000278707	3	0.000419199	4	0.00339345	35	0.0572394	627	0.000137694	2	0.000419674	5
Bac;Proteobacteria;Gammaproteobacteria;Pseudomonadales;Moraxellaceae	0	0	0	0	0	0	0.00131953	13	0.000303398	3	0.0100093	108	0.00220376	26	0.0149409	172	0.000480677	5	0.00148836	17	0.0776049	788	0.074136	798	0.0674911	644	0.0891991	920	0.000273873	3	0.000275387	4	0.00142689	17
Bac;Proteobacteria;Epsilonproteobacteria;CH8-1-BAC;uncultured_bacterium	0.00342149	37	0.00741935	69	0.0119387	113	0.000101502	1	0.00252832	25	9.26784e-05	1	0.0682319	805	0	0	0.062488	650	0.0241639	276	0	0	0	0	0	0	0	0	9.12909e-05	1	0	0	0.000251805	3
Bac;Candidate_division_OD1;uncultured_bacterium;uncultured_bacterium;uncultured_bacterium	0.0030516	33	0.0131183	122	0.0066561	63	0.0282176	278	0.00798948	79	0	0	0.0135616	160	0	0	0.0368198	383	0.0672387	768	0.000196967	2	0	0	0	0	0	0	0.00538616	59	0.000137694	2	0.00016787	2
Bac;Proteobacteria;Alphaproteobacteria;SB1-18;uncultured_alpha_proteobacterium	0.0167376	181	0.0201075	187	0.00961437	91	0.000101502	1	0.0559264	553	0	0	0.00025428	3	0	0	0.00355701	37	0.00761688	87	9.84834e-05	1	0	0	0	0	0	0	0.0111375	122	0	0	8.39349e-05	1
Bac;Proteobacteria;Gammaproteobacteria;Methylococcales;Methylococcaceae	0	0	0.000107527	1	0.000739567	7	0	0	0.000101133	1	0	0	0.0542465	640	0	0	0.00740242	77	0.000525302	6	0	0	0	0	0	0	0	0	0	0	0	0	0	0
Bac;Proteobacteria;Gammaproteobacteria;Chromatiales;Ectothiorhodospiraceae	0.00924727	100	0.0250538	233	0.0511358	484	0.024259	239	0.0155744	154	0.000185357	2	0.00322088	38	0.000260598	3	0.00576812	60	0.00280161	32	0.000196967	2	0.000185805	2	0	0	0.000193911	2	0.0146065	160	0	0	0.000755414	9
Bac;Proteobacteria;Gammaproteobacteria;Thiotrichales;Thiotrichaceae	0.00286665	31	0.00537634	50	0.0189118	179	0.0092367	91	0.0217435	215	0	0	0.0464486	548	0	0	0.018458	192	0.00814218	93	0	0	0.000278707	3	0	0	0	0	0.0219098	240	0.000413081	6	0.00117509	14
Bac;Proteobacteria;Gammaproteobacteria;Methylococcales;IheB2-23	0.000184945	2	0.000752688	7	0.0104596	99	0	0	0.00151699	15	0	0	0.0460247	543	0.000173732	2	0.00990194	103	0.00332691	38	0	0	0	0	0	0	0	0	0.0141501	155	0	0	0	0
Bac;Firmicutes;Bacilli;Bacillales;Listeriaceae	0	0	0	0	0	0	0.000101502	1	0	0	0.0283596	306	0.000678081	8	0.0290132	334	0.000384541	4	0.00420242	48	0.0335828	341	0.0259197	279	0.0394047	376	0.0256932	265	9.12909e-05	1	6.88468e-05	1	0.000503609	6
Bac;Actinobacteria;Acidimicrobiia;Acidimicrobiales;uncultured	9.24727e-05	1	0.000215054	2	0.00232435	22	0	0	0.000707929	7	0	0	0.0372097	439	0	0	0.018458	192	0.00297671	34	0	0	0	0	0	0	0	0	0.000182582	2	0	0	0	0
Bac;Proteobacteria;Zetaproteobacteria;Mariprofundales;Mariprofundaceae	0.0143333	155	0.000107527	1	0.000739567	7	0	0	0.0361044	357	0	0	0.00101712	12	0	0	0.00221111	23	0.00140081	16	0	0	9.29023e-05	1	0	0	0	0	0.0166149	182	0	0	0.00016787	2
Bac;Proteobacteria;Alphaproteobacteria;Rhodospirillales;Rhodospirillaceae	0.00314407	34	0.0245161	228	0.00612784	58	0.000101502	1	0.0346885	343	0	0	0.00627225	74	0.000521195	6	0.00288406	30	0.00971809	111	0	0	0	0	0	0	0	0	0.00766843	84	0	0	0	0
Bac;Proteobacteria;Gammaproteobacteria;Methylococcales;Marine_Methylotrophic_Group_2	9.24727e-05	1	0.000645161	6	0.00211305	20	0.000101502	1	0.00303398	30	0	0	0.0298356	352	0.000260598	3	0.022015	229	0.00385222	44	0	0	0	0	0	0	0	0	0.0089465	98	0	0	0	0
Bac;Proteobacteria;Gammaproteobacteria;Enterobacteriales;Enterobacteriaceae	0.000184945	2	0	0	0	0	0	0	0	0	0.0240037	259	0.000423801	5	0.0294475	339	0.000480677	5	0.00516547	59	0.0215679	219	0.0209959	226	0.0208552	199	0.0164825	170	0.000456454	5	0	0	0.000587544	7
Bac;Proteobacteria;Alphaproteobacteria;Caulobacterales;Caulobacteraceae	0	0	0	0	0	0	0.000101502	1	0.000101133	1	0.00991659	107	0.000339041	4	0.0152884	176	0.000769083	8	0.00245141	28	0.0226512	230	0.00771089	83	0.0206456	197	0.0212333	219	0.000730327	8	0	0	0.00016787	2
Bac;Proteobacteria;Epsilonproteobacteria;Nautiliales;Nautiliaceae	0.000277418	3	0.000537634	5	0.00190174	18	0	0	0.00161812	16	0	0	0.0186472	220	0	0	0.0115362	120	0.00971809	111	0	0	0	0	0.000314399	3	0	0	0.000821618	9	0	0	0	0
Bac;Proteobacteria;Alphaproteobacteria;OCS116_clade;uncultured_bacterium	0.0132236	143	0.0135484	126	0.0115161	109	0	0	0.0123382	122	0.000185357	2	0.00491609	58	0	0	0.0105749	110	0.0136579	156	0.000196967	2	0	0	0	0	0	0	0.0182582	200	0	0	8.39349e-05	1
Bac;Bacteroidetes;VC2.1_Bac22;uncultured_bacterium;uncultured_bacterium	0.000924727	10	0.000215054	2	0.000105652	1	0.00345108	34	0.0169903	168	0	0	0.000678081	8	0	0	0.000384541	4	0.00770443	88	9.84834e-05	1	0.00241546	26	0	0	0	0	0.00292131	32	0.000826162	12	0.000335739	4
Bac;Bacteroidetes;Cytophagia;Cytophagales;Flammeovirgaceae	0.00601073	65	0.0158065	147	0.00792393	75	0	0	0.0049555	49	0	0	0.00889981	105	0	0	0.00480677	50	0.00779198	89	9.84834e-05	1	0	0	0	0	0	0	0.00721198	79	0	0	0	0
Bac;Planctomycetes;Phycisphaerae;Phycisphaerales;Phycisphaeraceae	0.00295913	32	0.0146237	136	0.0150026	142	0.000101502	1	0.00252832	25	9.26784e-05	1	0.00491609	58	0.000608061	7	0.00576812	60	0.00735423	84	9.84834e-05	1	9.29023e-05	1	0.0002096	2	0	0	0.00191711	21	0	0	8.39349e-05	1
Bac;Proteobacteria;Deltaproteobacteria;Desulfuromonadales;Desulfuromonadaceae	0.0020344	22	0.0148387	138	0.00306392	29	0.00111652	11	0.000404531	4	0	0	0.000678081	8	8.68659e-05	1	0.00249952	26	0.00367711	42	9.84834e-05	1	0	0	0	0	0	0	0.00109549	12	0	0	0	0
Bac;Proteobacteria;Gammaproteobacteria;Acidithiobacillales;9M32	0.000184945	2	0	0	0	0	0	0	0.0147654	146	0	0	0	0	0	0	0	0	0	0	0	0	0	0	0	0	0	0	0.00219098	24	0.000275387	4	0	0
Bac;Proteobacteria;Epsilonproteobacteria;Campylobacterales;Campylobacteraceae	0.00786018	85	0.000537634	5	0.0022187	21	0.00223305	22	0.0130461	129	0	0	0.00237328	28	0	0	0.00759469	79	0.00989319	113	0.000492417	5	0.000278707	3	0.000523999	5	9.69556e-05	1	0.000912909	10	0	0	8.39349e-05	1
Bac;Bacteroidetes;Flavobacteriia;Flavobacteriales;Cryomorphaceae	0.000369891	4	0	0	0.00042261	4	0.000304507	3	0.0128439	127	9.26784e-05	1	0.00016952	2	0	0	0.000192271	2	0.000700403	8	0	0	0	0	0	0	0	0	0.00264743	29	0	0	0	0
Bac;Proteobacteria;Gammaproteobacteria;Xanthomonadales;JTB255_marine_benthic_group	0.00323655	35	0.00258065	24	0.00940306	89	0.000304507	3	0.00394417	39	0	0	0.00796745	94	0.000347464	4	0.0126899	132	0.00253896	29	0	0	0	0	0	0	0	0	0.00785101	86	0	0	0	0
Bac;Proteobacteria;Deltaproteobacteria;Desulfobacterales;Nitrospinaceae	0.00175698	19	0.0113978	106	0.0126783	120	0	0	0.00343851	34	0	0	0.0012714	15	0	0	0.0032686	34	0.00253896	29	9.84834e-05	1	0	0	0	0	0	0	0.00319518	35	6.88468e-05	1	0	0
Bac;Proteobacteria;MACA-EFT26;uncultured_bacterium;uncultured_bacterium	0.000647309	7	0.00548387	51	0.00454305	43	0.00720666	71	0.011428	113	9.26784e-05	1	0.00474657	56	0	0	0.00471063	49	0.0120819	138	0	0	9.29023e-05	1	0	0	0	0	0.00611649	67	6.88468e-05	1	0.000251805	3
Bac;Chloroflexi;uncultured;Dehalococcoides_sp._BHI80-15;Dehalococcoides_sp._BHI80-15	0	0	0	0	0.000211305	2	0	0	0.000404531	4	0	0	0.0113579	134	0	0	0.00173044	18	0.000700403	8	0	0	0	0	0	0	0	0	0.000456454	5	0	0	0	0
Bac;Proteobacteria;Alphaproteobacteria;SB1-18;uncultured_bacterium	0.00480858	52	0.00387097	36	0.00633914	60	0.000203004	2	0.0111246	110	0	0	0.010256	121	0	0	0.00413382	43	0.00148836	17	0	0	0	0	0	0	0	0	0.00219098	24	0	0	0	0
Bac;Bacteroidetes;Sphingobacteriia;Sphingobacteriales;Sphingobacteriaceae	0	0	0	0	0	0	0	0	0	0	0.00982391	106	0	0	0.00729673	84	9.61354e-05	1	0.0012257	14	0.0106362	108	0.0101263	109	0.00869839	83	0.00727167	75	0	0	0	0	0.00016787	2
Bac;Proteobacteria;Gammaproteobacteria;Gammaproteobacteria_Incertae_Sedis;Unknown_Family	0.00175698	19	0.00311828	29	0.00729002	69	0.000304507	3	0.00768608	76	0	0	0.00449229	53	0	0	0.00307633	32	0.0105936	121	0	0	0	0	0	0	0	0	0.00356034	39	0	0	8.39349e-05	1
Bac;Proteobacteria;Alphaproteobacteria;Rhizobiales;Phyllobacteriaceae	0.0061032	66	0.00645161	60	0.00792393	75	0	0	0.00414644	41	0	0	0.00381421	45	0	0	0.00682561	71	0.00604097	69	0	0	0	0	0.0002096	2	0.000484778	5	0.0101333	111	0	0	8.39349e-05	1
Bac;Proteobacteria;Gammaproteobacteria;Thiotrichales;Piscirickettsiaceae	0.0010172	11	0.000537634	5	0.00401479	38	0	0	0.0101133	100	0.000185357	2	0.00813697	96	0	0	0.00980581	102	0.00700403	80	0	0	0	0	0	0	0	0	0.00429067	47	6.88468e-05	1	8.39349e-05	1
Bac;Proteobacteria;Betaproteobacteria;Burkholderiales;Oxalobacteraceae	0	0	0	0	0	0	0	0	0	0	0.00806302	87	8.47601e-05	1	0.00816539	94	0	0	0.000700403	8	0.00718929	73	0.00557414	60	0.00869839	83	0.00300562	31	0.000273873	3	0	0	0.000587544	7
Bac;Proteobacteria;Betaproteobacteria;Burkholderiales;Comamonadaceae	0	0	0	0	0	0	0.000101502	1	0	0	0.00759963	82	0.000339041	4	0.00833912	96	0.000865218	9	0.000963054	11	0.00728777	74	0.00603865	65	0.00576399	55	0.00426605	44	0.000456454	5	0	0	0	0
Bac;Bacteroidetes;Sphingobacteriia;Sphingobacteriales;Saprospiraceae	0.0010172	11	0.00129032	12	0.00105652	10	0	0	0.00161812	16	0.000278035	3	0.0029666	35	0.000434329	5	0.00182657	19	0.00253896	29	0.00029545	3	0	0	0	0	0	0	0.0079423	87	0	0	8.39349e-05	1
Bac;Chloroflexi;Ardenticatenia;uncultured;uncultured_sediment_bacterium	0.00490105	53	0.000537634	5	0.00380349	36	0	0	0.00202265	20	0	0	0	0	0	0	0.000961354	10	0.000787953	9	9.84834e-05	1	0	0	0	0	0	0	0.00785101	86	0	0	0	0
Bac;Actinobacteria;Actinobacteria;Propionibacteriales;Propionibacteriaceae	0	0	0	0	0	0	0	0	0	0	0.00370714	40	8.47601e-05	1	0.00755733	87	9.61354e-05	1	0.000437752	5	0.00246208	25	0.00362319	39	0.00262	25	0.00368431	38	0.000182582	2	6.88468e-05	1	0	0
Bac;Proteobacteria;Elev-16S-509;uncultured_gamma_proteobacterium;uncultured_gamma_proteobacterium	0.00665804	72	0.00473118	44	0.00137348	13	0	0	0.00293285	29	0	0	0.000508561	6	0	0	0.00192271	20	0.00192611	22	0	0	0	0	0	0	0	0	0.00264743	29	0	0	0	0
Bac;Verrucomicrobia;Verrucomicrobiae;Verrucomicrobiales;DEV007	9.24727e-05	1	0.0011828	11	0.000845219	8	0	0	0.00343851	34	0	0	0.00432277	51	0	0	0.00201884	21	0.00647873	74	0	0	0	0	0	0	0	0	0.00283002	31	0	0	0	0
Bac;Proteobacteria;Alphaproteobacteria;Caulobacterales;Hyphomonadaceae	0.000832254	9	0.000322581	3	0.00295827	28	0.000101502	1	0.00121359	12	0	0	0.00593321	70	0	0	0.00278793	29	0.00201366	23	0	0	0.000185805	2	0	0	0	0	0.00219098	24	0	0	0	0
Bac;Actinobacteria;Acidimicrobiia;Acidimicrobiales;Acidimicrobiaceae	0.000277418	3	0	0	0.000105652	1	0.000101502	1	0.0049555	49	0	0	0.00584845	69	0	0	0.00153817	16	0.000437752	5	0	0	0	0	0	0	0	0	0.000821618	9	0	0	0	0
Bac;Deinococcus-Thermus;Deinococci;Thermales;Thermaceae	0	0	0.000107527	1	0.000316957	3	0	0	0	0	0.000648749	7	0.00322088	38	0.000434329	5	0.00576812	60	0.00236386	27	0.000196967	2	0	0	0.000628799	6	0.000193911	2	0	0	0.000137694	2	0	0
Bac;Firmicutes;Bacilli;Lactobacillales;Carnobacteriaceae	0	0	0	0	0	0	0	0	0.000101133	1	0.0047266	51	0.00016952	2	0.0035615	41	0.000192271	2	0.000437752	5	0.00403782	41	0.00538833	58	0.00544959	52	0.00319953	33	0	0	6.88468e-05	1	0	0
Bac;Firmicutes;Bacilli;Bacillales;Staphylococcaceae	0	0	0	0	0	0	0	0	0	0	0.0034291	37	0.000508561	6	0.00286657	33	0	0	0.000525302	6	0.00196967	20	0.00529543	57	0.0017816	17	0.00164825	17	0	0	0.000137694	2	0	0
Bac;Proteobacteria;Betaproteobacteria;Methylophilales;Methylophilaceae	9.24727e-05	1	0.000537634	5	0.0022187	21	0.000101502	1	0.000202265	2	0	0	0.00525513	62	0	0	0.00230725	24	0.00131326	15	0.000393933	4	0	0	0	0	0	0	0.00255614	28	0	0	0	0
Bac;Actinobacteria;Acidimicrobiia;Acidimicrobiales;Sva0996_marine_group	0.00434622	47	0.00483871	45	0.00475436	45	0.000101502	1	0.00485437	48	0	0	0.000339041	4	0	0	0.00221111	23	0.0010506	12	0	0	0	0	0	0	0	0	0.0040168	44	0	0	0	0
Bac;Proteobacteria;Deltaproteobacteria;DTB120;bacterium_enrichment_culture_clone_EBa8	0.00480858	52	0.000430108	4	0.00147913	14	0.000304507	3	0	0	0	0	0.00152568	18	0	0	0.000961354	10	0.00201366	23	0	0	0	0	0	0	0	0	0	0	0	0	0	0
Bac;Chlorobi;Ignavibacteria;Ignavibacteriales;IheB3-7	0.000184945	2	0.00473118	44	0.00105652	10	0	0	0.000202265	2	0	0	0.0025428	30	0	0	0.000672948	7	0.000612852	7	0	0	0	0	0	0	0	0	0.0010042	11	0	0	0	0
Bac;Proteobacteria;Betaproteobacteria;Burkholderiales;Burkholderiaceae	0	0	0	0	0	0	0	0	0	0	0.00111214	12	0	0	0.00156359	18	0	0	0.000525302	6	0.000984834	10	0.000743218	8	0.000523999	5	0.00445996	46	0	0	0	0	0	0
Bac;Proteobacteria;Deltaproteobacteria;SAR324_clade(Marine_group_B);uncultured_delta_proteobacterium_Sva0853	0	0	0	0	0	0	0	0	0.00424757	42	0	0	0	0	0	0	0	0	0.000437752	5	0	0	0	0	0	0	0	0	0.00146065	16	0	0	0	0
Bac;Proteobacteria;Betaproteobacteria;Neisseriales;Neisseriaceae	0	0	0	0	0	0	0	0	0	0	0.00176089	19	0	0	0.000521195	6	0	0	0	0	0.000393933	4	0.000650316	7	0.00408719	39	0.00126042	13	0	0	0	0	0	0
Bac;Candidate_division_OD1;Parcubacteria_bacterium_RAAC4_OD1_1;Parcubacteria_bacterium_RAAC4_OD1_1;Parcubacteria_bacterium_RAAC4_OD1_1	9.24727e-05	1	0	0	0	0	0.00263906	26	0.00404531	40	0	0	0	0	0.000173732	2	0	0	0.0010506	12	0	0	0	0	0	0	0	0	0	0	0	0	0	0
Bac;Proteobacteria;Gammaproteobacteria;Legionellales;Legionellaceae	0.000184945	2	0.0011828	11	0.000845219	8	0	0	0.000809061	8	0	0	0.00016952	2	0	0	0.00394155	41	0.000437752	5	9.84834e-05	1	0	0	0	0	0	0	0.000456454	5	0	0	0	0
Bac;Proteobacteria;Alphaproteobacteria;Parvularculales;Parvularculaceae	0.000739782	8	0.00215054	20	0.00369783	35	0	0	0.00151699	15	0	0	0	0	0	0	0.0013459	14	0.00323936	37	0	0	0	0	0	0	0	0	0.0010042	11	0	0	8.39349e-05	1
Bac;Proteobacteria;Alphaproteobacteria;S26-47;uncultured_bacterium	0.00249676	27	0.00139785	13	0.00179609	17	0	0	0.00212379	21	0	0	8.47601e-05	1	0	0	0.00201884	21	0.000437752	5	9.84834e-05	1	0	0	0	0	0	0	0.00365163	40	0	0	8.39349e-05	1
Bac;Actinobacteria;Actinobacteria;Corynebacteriales;Corynebacteriaceae	0	0	0	0	0	0	0	0	0	0	0.00055607	6	0	0	0.000434329	5	0	0	8.75503e-05	1	0.0035454	36	0.000278707	3	0.0017816	17	0.00164825	17	0	0	0	0	0	0
Bac;Spirochaetae;Spirochaetes;Spirochaetales;Spirochaetaceae	0.000739782	8	0.000215054	2	0	0	0.000304507	3	0.000606796	6	0	0	0.000932361	11	0.000173732	2	0.000192271	2	0.00341446	39	0	0	9.29023e-05	1	0.0001048	1	9.69556e-05	1	0	0	0	0	8.39349e-05	1
Bac;Bacteroidetes;VC2.1_Bac22;uncultured_alpha_proteobacterium;uncultured_alpha_proteobacterium	0.000832254	9	0.00268817	25	0.000316957	3	0.000507511	5	0.00182039	18	0	0	0	0	0	0	0.00182657	19	0.00341446	39	0	0	0	0	0	0	0	0	0.000456454	5	0	0	0	0
Bac;Proteobacteria;Betaproteobacteria;Nitrosomonadales;Gallionellaceae	0	0	0	0	0	0	0	0	0	0	0	0	0	0	0	0	0	0	0	0	0	0	0	0	0	0	0	0	0.00328647	36	0	0	0	0
Bac;Proteobacteria;Gammaproteobacteria;Order_Incertae_Sedis;Family_Incertae_Sedis	0.00129462	14	0.000537634	5	0.00211305	20	0.000609013	6	0.00323625	32	0	0	0.000593321	7	0	0	0.00192271	20	0.00148836	17	0	0	0	0	0	0	0.000290867	3	0.00273873	30	0	0	0	0
Bac;Candidate_division_OD1;uncultured_Parcubacteria_bacterium;uncultured_Parcubacteria_bacterium;uncultured_Parcubacteria_bacterium	0	0	0.000107527	1	0.000316957	3	0	0	0.00313511	31	9.26784e-05	1	0.002119	25	0	0	0.000480677	5	0.000437752	5	0	0	9.29023e-05	1	0	0	0	0	0	0	0	0	0.000251805	3
Bac;Proteobacteria;Gammaproteobacteria;NKB5;uncultured_bacterium	9.24727e-05	1	0.000107527	1	0.000528262	5	0	0	0.000505663	5	0	0	8.47601e-05	1	0.000260598	3	0.00307633	32	0.00192611	22	0	0	9.29023e-05	1	0	0	0	0	0.000273873	3	0	0	0	0
Bac;Proteobacteria;Alphaproteobacteria;Rickettsiales;SM2D12	0.000369891	4	0.000537634	5	0.00274696	26	0	0	0.00171926	17	0	0	0.00025428	3	8.68659e-05	1	0.000480677	5	0.00306426	35	0	0	0	0	0	0	0	0	0.00164324	18	0	0	0	0
Bac;Planctomycetes;OM190;uncultured_bacterium;uncultured_bacterium	0.000739782	8	0.00301075	28	0.000633914	6	0.000101502	1	0.00131472	13	0	0	0.000339041	4	0	0	0.000480677	5	0.00175101	20	0	0	9.29023e-05	1	0	0	0	0	0.0020084	22	0	0	0	0
Bac;TM6;uncultured_bacterium;uncultured_bacterium;uncultured_bacterium	0.000647309	7	0.000645161	6	0.000528262	5	0	0	0.00121359	12	0	0	0.00203424	24	0	0	0.00288406	30	0.00297671	34	0	0	0	0	0	0	0	0	0.000730327	8	0	0	0	0
Bac;Proteobacteria;Alphaproteobacteria;Rickettsiales;LWSR-14	0.000554836	6	0.00225806	21	0.0020074	19	0	0	0.000505663	5	0	0	0.00016952	2	0	0	0.000480677	5	0.000700403	8	0	0	0.000185805	2	0	0	0	0	0.00292131	32	0	0	0	0
Bac;Proteobacteria;Gammaproteobacteria;Xanthomonadales;Xanthomonadaceae	0.0020344	22	0	0	0.000211305	2	0.000203004	2	0.000303398	3	0.00203892	22	8.47601e-05	1	0.00277971	32	0.000192271	2	0.000262651	3	0.00196967	20	0.00195095	21	0.0013624	13	0.000290867	3	0.00146065	16	0.000413081	6	0.000419674	5
Bac;Proteobacteria;Alphaproteobacteria;Sphingomonadales;Sphingomonadaceae	0	0	0	0	0.00105652	10	0	0	0	0	0.000834106	9	0.00194948	23	0.00277971	32	0.000384541	4	8.75503e-05	1	0.000492417	5	0.000743218	8	0.0012576	12	0.000775645	8	0.000273873	3	0	0	0	0
Bac;BD1-5;uncultured_bacterium;uncultured_bacterium;uncultured_bacterium	0.000184945	2	0	0	0.000105652	1	0.000406009	4	0.00111246	11	0	0	0.00110188	13	0	0	0.00249952	26	0.000963054	11	0	0	0	0	0	0	0	0	0.000182582	2	0	0	0	0
Bac;Proteobacteria;Deltaproteobacteria;Sva0485;uncultured_proteobacterium	0	0	0	0	0.000105652	1	0	0	0	0	0	0	0.00245804	29	0	0	0.00115362	12	0.000525302	6	0	0	0	0	0	0	0	0	0	0	0	0	0	0
Bac;Lentisphaerae;Oligosphaeria;uncultured_Cytophaga_sp.;uncultured_Cytophaga_sp.	0	0	0	0	0.000105652	1	0.000304507	3	0.00242718	24	0	0	0.00016952	2	0	0	0	0	0	0	0	0	0	0	0	0	0	0	0	0	0	0	0	0
Bac;Firmicutes;Bacilli;Lactobacillales;Leuconostocaceae	0	0	0	0	0	0	0	0	0	0	0.00240964	26	0.000762841	9	0.00217165	25	9.61354e-05	1	0.000262651	3	0.00128028	13	0.000743218	8	0.0014672	14	0.00145433	15	0	0	0	0	8.39349e-05	1
Bac;Bacteroidetes;Bacteroidia;Bacteroidales;Bacteroidaceae	0	0	0	0	0	0	0	0	0	0	0.00157553	17	0	0	0.00130299	15	0.000192271	2	8.75503e-05	1	0.0023636	24	0.00120773	13	0.0013624	13	0.0017452	18	0	0	0	0	8.39349e-05	1
Bac;Proteobacteria;Deltaproteobacteria;Syntrophobacterales;Syntrophaceae	0	0	0	0	0	0	0	0	0	0	0	0	0.00220376	26	0	0	0.000384541	4	0	0	0	0	0	0	0	0	0	0	0	0	0	0	0	0
Bac;Firmicutes;Clostridia;Clostridiales;Clostridiaceae_1	0	0	0	0	0	0	0	0	0	0	0.000370714	4	0	0	0.000173732	2	0	0	0.000525302	6	0.000492417	5	0	0	0.0022008	21	0.000290867	3	0	0	0	0	8.39349e-05	1
Bac;Nitrospirae;Nitrospira;Nitrospirales;4-29	0	0	0	0	0.000211305	2	0	0	0	0	0	0	0	0	0	0	0	0	0.000437752	5	0	0	0	0	0	0	0	0	0.00209969	23	0	0	0	0
Bac;Firmicutes;Clostridia;Clostridiales;Ruminococcaceae	0	0	0	0	0	0	0	0	0	0	0.00157553	17	0	0	0.000781793	9	0	0	0.000175101	2	0.00206815	21	9.29023e-05	1	0.000314399	3	0.00164825	17	0	0	0	0	0	0
Bac;Firmicutes;Bacilli;Bacillales;Bacillaceae	0	0	0	0	0	0	0	0	0	0	0.000370714	4	0	0	0.00199792	23	0	0	8.75503e-05	1	0.00157573	16	0.000371609	4	0.000628799	6	0.000193911	2	0	0	0	0	0	0
Bac;Proteobacteria;Elev-16S-509;uncultured_marine_bacterium;uncultured_marine_bacterium	0	0	0.00193548	18	0.000105652	1	0	0	0.000101133	1	0	0	0	0	0	0	0	0	0	0	0	0	0	0	0	0	0	0	0.0010042	11	0	0	0	0
Bac;Proteobacteria;Gammaproteobacteria;Sva0071;uncultured_Thioalkalivibrio_sp.	0.000369891	4	0.000107527	1	0.00158479	15	0	0	0.00161812	16	0	0	0.00025428	3	0	0	0.00105749	11	0.00192611	22	0	0	0	0	0	0	0	0	0.000182582	2	0	0	0	0
Bac;Proteobacteria;Deltaproteobacteria;Desulfobacterales;Desulfobacteraceae	0	0	0	0	0.000211305	2	0	0	0.000202265	2	0	0	0.00186472	22	0	0	0.000288406	3	0.000787953	9	0	0	0	0	0	0	0	0	0	0	0	0	0	0
Bac;Bacteroidetes;Flavobacteriia;Flavobacteriales;R103-B20	0	0	0	0	0	0	0	0	0.000101133	1	0	0	0.00186472	22	0	0	0.000288406	3	0.0010506	12	0	0	0	0	0	0	0	0	0	0	0	0	0	0
Bac;Proteobacteria;Alphaproteobacteria;Rhizobiales;Rhodobiaceae	0	0	0.000752688	7	0.000950872	9	0	0	0.00182039	18	0	0	0.00025428	3	0	0	9.61354e-05	1	8.75503e-05	1	0	0	0	0	0	0	0	0	0.00146065	16	0	0	0	0
Bac;Actinobacteria;Actinobacteria;Actinomycetales;Actinomycetaceae	0	0	0	0	0	0	0	0	0	0	0.00176089	19	0	0	0.000608061	7	0	0	0	0	0.0005909	6	0.000464511	5	0.000733599	7	0.00106651	11	0	0	0	0	0	0
Bac;Acidobacteria;Acidobacteria;Subgroup_3;PAUC26f	0.00175698	19	0.000645161	6	0.00042261	4	0	0	0	0	0	0	0	0	0	0	0	0	0	0	0	0	0	0	0	0	0	0	0.000365163	4	0	0	0	0
Bac;Proteobacteria;Gammaproteobacteria;Oceanospirillales;ZA2525c	0	0	0	0	0.000105652	1	0	0	0	0	0	0	0.00144092	17	0	0	0.00173044	18	0	0	0	0	0	0	0	0	0	0	0	0	0	0	0	0
Bac;Proteobacteria;Epsilonproteobacteria;Campylobacterales;Hydrogenimonaceae	0	0	0	0	0	0	0	0	0	0	0	0	0.00016952	2	0	0	0.00173044	18	0.0010506	12	0	0	0	0	0	0	0	0	0	0	0	0	0	0
Bac;Firmicutes;Clostridia;Clostridiales;Peptostreptococcaceae	0	0	0	0	0	0	0	0	0	0	0.000278035	3	0	0	0.000955525	11	0	0	0.000175101	2	9.84834e-05	1	0.000278707	3	0.0016768	16	0.000678689	7	0	0	0	0	0	0
Bac;Firmicutes;Clostridia;Clostridiales;Lachnospiraceae	0	0	0	0	0	0	0	0	0	0	0.000370714	4	0	0	0.000521195	6	0	0	0	0	0.0005909	6	0	0	0.0016768	16	0.000290867	3	0	0	0	0	0	0
Bac;Firmicutes;Clostridia;Clostridiales;Family_XI	0	0	0	0	0	0	0	0	0	0	0.000741427	8	0	0	0.00121612	14	9.61354e-05	1	0	0	0.00137877	14	0.000929023	10	0.0016768	16	0.000678689	7	0	0	0	0	0	0
Bac;Nitrospirae;Nitrospira;Nitrospirales;Nitrospiraceae	0.00166451	18	0	0	0.00158479	15	0	0	0	0	0	0	0	0	0	0	0.000192271	2	0.000262651	3	0	0	9.29023e-05	1	0.0001048	1	0.000193911	2	0	0	0	0	0	0
Bac;Candidate_division_TM7;uncultured_bacterium;uncultured_bacterium;uncultured_bacterium	0	0	0.00150538	14	0.000211305	2	0	0	0	0	9.26784e-05	1	0.00016952	2	0.000260598	3	0	0	0	0	0	0	0.000278707	3	0.0001048	1	0.000387822	4	0.000456454	5	0	0	0	0
Bac;Actinobacteria;Actinobacteria;Micrococcales;Micrococcaceae	0	0	0	0	0	0	0	0	0	0	0.000926784	10	0	0	0.000173732	2	0	0	8.75503e-05	1	0.000984834	10	0.000743218	8	0.000838399	8	0.00145433	15	0	0	0	0	0	0
Bac;Proteobacteria;Gammaproteobacteria;Methylococcales;Marine_Methylotrophic_Group_1	9.24727e-05	1	0.000322581	3	0.00116218	11	0	0	0.00141586	14	0	0	0.000678081	8	0	0	0	0	8.75503e-05	1	0	0	0	0	0	0	0	0	0.000273873	3	0	0	0	0
Bac;Proteobacteria;Deltaproteobacteria;DTB120;uncultured_bacterium	0	0	0.000645161	6	0	0	0	0	0.00131472	13	0	0	0	0	0	0	0	0	0.000175101	2	0	0	0	0	0	0	0	0	0.000547745	6	0	0	0	0
Bac;Proteobacteria;Alphaproteobacteria;DB1-14;uncultured_bacterium	0.00120215	13	0	0	0.00126783	12	0	0	0.00121359	12	0	0	0.000423801	5	0	0	0.000384541	4	0.000350201	4	0	0	0	0	0	0	0	0	0.000639036	7	0	0	0	0
Bac;Proteobacteria;Deltaproteobacteria;DTB120;uncultured_delta_proteobacterium	9.24727e-05	1	0	0	0	0	0	0	0.00121359	12	0	0	0	0	0	0	0	0	0	0	0	0	0	0	0	0	0	0	0.000365163	4	0	0	0	0
Bac;Chloroflexi;Anaerolineae;Anaerolineales;Anaerolineaceae	0	0	0.000322581	3	0	0	0	0	0.000101133	1	0.000648749	7	0.00118664	14	0	0	0.000769083	8	0.000612852	7	0	0	0	0	0.0001048	1	0	0	0.000639036	7	0	0	0	0
Bac;Bacteroidetes;Bacteroidia;Bacteroidales;Rikenellaceae	0	0	0	0	0	0	0	0	0	0	9.26784e-05	1	0	0	8.68659e-05	1	0.000192271	2	0.000262651	3	0.0011818	12	0.000650316	7	0.001048	10	0.000484778	5	0	0	0	0	8.39349e-05	1
Bac;Bacteroidetes;Flavobacteriia;Flavobacteriales;Schleiferiaceae	9.24727e-05	1	0	0	0	0	0	0	0	0	0	0	0.000762841	9	0	0	0.00115362	12	8.75503e-05	1	0	0	0	0	0	0	0	0	0.000912909	10	0	0	0	0
Bac;Candidate_division_WS3;uncultured_Bacteroidetes_bacterium;uncultured_Bacteroidetes_bacterium;uncultured_Bacteroidetes_bacterium	0.00110967	12	0.000215054	2	0.000950872	9	0	0	0	0	0	0	8.47601e-05	1	0	0	0.000288406	3	0.000262651	3	0	0	0	0	0	0	0	0	0.000547745	6	0	0	0	0
Bac;Proteobacteria;Gammaproteobacteria;Methylococcales;Milano-WF1B-03	0	0	0.000107527	1	0.000211305	2	0	0	0.00101133	10	0	0	0.000339041	4	0	0	0.000672948	7	0.000612852	7	0	0	0	0	0	0	0	0	0.00109549	12	0	0	0	0
Bac;Proteobacteria;Deltaproteobacteria;Sh765B-TzT-29;uncultured_prokaryote	9.24727e-05	1	0	0	0	0	0	0	0.000101133	1	0	0	0.00101712	12	0	0	0	0	0.000175101	2	0	0	0	0	0	0	0	0	0.00109549	12	0	0	0	0
Bac;Proteobacteria;Gammaproteobacteria;Alteromonadales;Alteromonadaceae	0.000369891	4	0	0	0.00042261	4	0	0	0.000606796	6	0	0	0	0	0.000260598	3	0.00105749	11	0.000262651	3	0	0	0	0	0	0	0	0	0.000821618	9	0	0	0	0
Bac;Verrucomicrobia;Opitutae;uncultured_bacterium;uncultured_bacterium	0	0	0	0	0.00105652	10	0	0	0	0	0	0	0	0	0	0	0	0	0	0	0	0	0	0	0	0	0	0	0	0	0	0	0	0
Bac;Acidobacteria;Subgroup_26;uncultured_bacterium;uncultured_bacterium	9.24727e-05	1	0.000645161	6	0.00105652	10	0	0	0.000809061	8	0	0	0	0	0	0	0.000192271	2	0.000175101	2	0	0	0	0	0	0	0	0	9.12909e-05	1	0	0	0	0
Bac;Actinobacteria;Actinobacteria;Micrococcales;Microbacteriaceae	0	0	0	0	0	0	0	0	0	0	0.000648749	7	8.47601e-05	1	0.000608061	7	9.61354e-05	1	0	0	9.84834e-05	1	0.000557414	6	0.001048	10	0.000290867	3	0	0	0	0	0	0
Bac;Actinobacteria;Actinobacteria;Corynebacteriales;Mycobacteriaceae	0	0	0	0	0	0	0	0	0	0	0	0	0	0	0	0	0	0	0.000175101	2	0	0	0.00102192	11	0	0	0.000290867	3	0	0	0	0	0	0
Bac;Candidate_division_TM7;uncultured_soil_bacterium;uncultured_soil_bacterium;uncultured_soil_bacterium	0	0	0	0	0	0	0	0	0	0	0.00101946	11	0.00016952	2	0.000173732	2	0	0	0	0	0	0	9.29023e-05	1	0.000943198	9	0.000387822	4	0	0	0	0	0	0
Bac;Verrucomicrobia;Opitutae;Puniceicoccales;Puniceicoccaceae	0	0	0	0	0	0	0	0	0.00101133	10	0	0	0	0	0	0	0.000192271	2	0	0	0	0	0	0	0	0	0	0	0	0	0	0	0	0
Bac;Firmicutes;Bacilli;Lactobacillales;Aerococcaceae	0	0	0	0	0	0	0	0	0	0	0.000185357	2	0	0	0	0	0	0	8.75503e-05	1	0.000984834	10	0.000464511	5	0.000419199	4	0.000290867	3	0	0	0	0	0	0
Bac;TA06;uncultured_bacterium;uncultured_bacterium;uncultured_bacterium	0	0	0.000967742	9	0	0	0	0	0	0	0	0	0	0	0	0	0	0	0	0	0	0	0	0	0	0	0	0	0.000273873	3	0	0	0	0
Bac;Proteobacteria;Alphaproteobacteria;Rhodospirillales;AT-s3-44	0.000184945	2	0.000967742	9	0.000633914	6	0	0	0.000202265	2	0	0	8.47601e-05	1	0	0	0.000192271	2	0.000175101	2	0	0	0	0	0	0	0	0	0.000273873	3	0	0	0	0
Bac;Fusobacteria;Fusobacteriia;Fusobacteriales;Hados.Sed.Eubac.3	9.24727e-05	1	0.000537634	5	0.000105652	1	0	0	0	0	0	0	0	0	0	0	0.000961354	10	0	0	0	0	0	0	0	0	0	0	0.000456454	5	6.88468e-05	1	0	0
Bac;Firmicutes;Negativicutes;Selenomonadales;Veillonellaceae	0	0	0	0	0	0	0	0	0	0	0	0	0	0	0	0	0	0	0.000262651	3	0.000393933	4	0	0	0.000943198	9	9.69556e-05	1	0	0	0	0	0	0
Bac;Proteobacteria;Alphaproteobacteria;Rhizobiales;Methylobacteriaceae	0	0	0	0	0	0	0	0	0	0	0.00055607	6	0	0	0.000173732	2	0	0	8.75503e-05	1	0	0	0.000929023	10	0.000419199	4	0.000290867	3	0	0	0	0	0	0
Bac;Bacteroidetes;Sphingobacteriia;Sphingobacteriales;Chitinophagaceae	0	0	0	0	0	0	0	0	0	0	0	0	0	0	0.000173732	2	0	0	0.000175101	2	0.00029545	3	0.000929023	10	0	0	0	0	0	0	0	0	0	0
Bac;Proteobacteria;Alphaproteobacteria;Rhizobiales;Brucellaceae	0.000184945	2	0	0	0	0	0	0	0	0	0.000926784	10	0	0	0.000608061	7	0	0	0	0	0.000196967	2	0	0	0.000314399	3	0	0	0	0	0	0	0	0
Bac;Proteobacteria;Deltaproteobacteria;Myxococcales;uncultured	0.000924727	10	0.000215054	2	0	0	0.000203004	2	0	0	0	0	0	0	0	0	0.000192271	2	8.75503e-05	1	0	0	0	0	0	0	0	0	9.12909e-05	1	0	0	0	0
Bac;Proteobacteria;Gammaproteobacteria;Legionellales;Coxiellaceae	0.000277418	3	0	0	0	0	0	0	0.000910194	9	0	0	8.47601e-05	1	0	0	0.000769083	8	0.000262651	3	0	0	0	0	0	0	0	0	0.000182582	2	0	0	0	0
Bac;Proteobacteria;Deltaproteobacteria;Desulfuromonadales;Geobacteraceae	0	0	0	0	0	0	0	0	0.000910194	9	0	0	0	0	0	0	0	0	0	0	0	0	0	0	0	0	0	0	0.000547745	6	0	0	0	0
Bac;Proteobacteria;Alphaproteobacteria;SB1-18;alpha_proteobacterium_dMB-MAT35	0	0	0.000430108	4	0.000739567	7	0	0	0.000910194	9	0	0	0.00025428	3	0	0	9.61354e-05	1	0	0	0	0	0	0	0	0	0	0	0.000547745	6	0	0	0	0
Bac;Chloroflexi;Caldilineae;Caldilineales;Caldilineaceae	0	0	0	0	0	0	0	0	0.000910194	9	0	0	0	0	0	0	0	0	0	0	0	0	0	0	0	0	0	0	0	0	0	0	0	0
Bac;Deferribacteres;Deferribacteres;Deferribacterales;Deferribacterales_Incertae_Sedis	0.000184945	2	0.000537634	5	0.000211305	2	0	0	0	0	0	0	0.000678081	8	0.000173732	2	0.000865218	9	0.000175101	2	0	0	0	0	0	0	0.000290867	3	0	0	0	0	0	0
Bac;Proteobacteria;Gammaproteobacteria;E01-9C-26_marine_group;uncultured_bacterium	0	0	0.000860215	8	0.000316957	3	0.000203004	2	0.000404531	4	0	0	0.00016952	2	0	0	0.000288406	3	8.75503e-05	1	0	0	0	0	0	0	0	0	0.000639036	7	0	0	0	0
Bac;Candidate_division_TM7;uncultured_bacterium_SBR2013;uncultured_bacterium_SBR2013;uncultured_bacterium_SBR2013	0.000369891	4	0.000860215	8	0.000845219	8	0	0	0.000404531	4	0	0	0	0	0	0	0.000192271	2	0.000700403	8	0	0	0	0	0	0	0	0	0.000456454	5	0	0	0	0
Bac;Proteobacteria;Alphaproteobacteria;DB1-14;uncultured_Rhizobiales_bacterium	9.24727e-05	1	0.000215054	2	0.000105652	1	0	0	0.000303398	3	0	0	0.000847601	10	0	0	0.000288406	3	0.000175101	2	0	0	9.29023e-05	1	0	0	0	0	0.000273873	3	0	0	0	0
Bac;Bacteroidetes;Flavobacteriia;Flavobacteriales;NS9_marine_group	0	0	0	0	0	0	0	0	0.000303398	3	0	0	0.000847601	10	0	0	0.000384541	4	0	0	0	0	0	0	0	0	0	0	0.000456454	5	0	0	0	0
Bac;Actinobacteria;Actinobacteria;Propionibacteriales;Nocardioidaceae	0	0	0	0	0	0	0	0	0	0	0.000834106	9	0	0	0	0	0	0	0	0	0	0	0.000185805	2	0.000523999	5	0	0	0	0	0	0	0	0
Bac;Candidate_division_OP3;uncultured_deep-sea_bacterium;uncultured_deep-sea_bacterium;uncultured_deep-sea_bacterium	0.000832254	9	0	0	0.000105652	1	0	0	0	0	0	0	0	0	0	0	0	0	0	0	0	0	0	0	0	0	0	0	0	0	0	0	0	0
Bac;Proteobacteria;JTB23;uncultured_deep-sea_bacterium;uncultured_deep-sea_bacterium	0	0	0	0	0	0	0	0	0.000404531	4	0	0	0.00016952	2	0	0	0	0	8.75503e-05	1	0	0	0	0	0	0	0	0	0.000821618	9	0	0	0	0
Bac;Proteobacteria;Gammaproteobacteria;SS1-B-09-64;uncultured_bacterium	9.24727e-05	1	0	0	0	0	0	0	0	0	0	0	0	0	0	0	0	0	0	0	0	0	0	0	0	0	0	0	0.000821618	9	0	0	0	0
Bac;Proteobacteria;Epsilonproteobacteria;BR36;uncultured_bacterium	0.000184945	2	0	0	0	0	0	0	0.000505663	5	0	0	0	0	0	0	0.000480677	5	0	0	0	0	0	0	0	0	0.000387822	4	0.000821618	9	0	0	0	0
Bac;Proteobacteria;Deltaproteobacteria;Myxococcales;Nannocystaceae	0	0	0	0	0.000528262	5	0	0	0.000101133	1	0.000185357	2	0.000508561	6	0	0	0.000480677	5	0.000350201	4	0	0	0	0	0.000733599	7	0	0	0.000821618	9	0	0	0	0
Bac;Proteobacteria;Deltaproteobacteria;Myxococcales;0319-6G20	0	0	0	0	0	0	0	0	0.000809061	8	0	0	0.00016952	2	0	0	0	0	0.000350201	4	0	0	0	0	0	0	0	0	0	0	0	0	0	0
Bac;Planctomycetes;OM190;uncultured_deep-sea_bacterium;uncultured_deep-sea_bacterium	0	0	0.000215054	2	0.000528262	5	0	0	0.000809061	8	0	0	0.000339041	4	0	0	0.000769083	8	0.000787953	9	0	0	0	0	0	0	0	0	0.000273873	3	0	0	8.39349e-05	1
Bac;Fusobacteria;Fusobacteriia;Fusobacteriales;Leptotrichiaceae	0	0	0	0	0	0	0	0	0	0	0	0	0	0	0.000781793	9	0	0	0	0	0	0	0	0	0.000419199	4	0	0	0	0	0	0	0	0
Bac;Proteobacteria;ARKICE-90;uncultured_gamma_proteobacterium;uncultured_gamma_proteobacterium	0	0	0.000645161	6	0	0	0.000101502	1	0	0	0	0	0	0	0	0	0.000192271	2	0	0	0	0	0.000743218	8	0	0	0	0	0	0	0.00020654	3	8.39349e-05	1
Bac;Proteobacteria;Alphaproteobacteria;Rhodospirillales;Acetobacteraceae	0	0	0	0	0	0	0	0	0	0	0.000741427	8	0	0	0.000260598	3	0	0	0	0	0.000196967	2	0	0	0	0	9.69556e-05	1	0	0	0	0	0	0
Bac;Firmicutes;Erysipelotrichia;Erysipelotrichales;Erysipelotrichaceae	0	0	0	0	0	0	0	0	0	0	0.000741427	8	0	0	0.000173732	2	0	0	0	0	0	0	0	0	0	0	9.69556e-05	1	0	0	0	0	0	0
Bac;Proteobacteria;Betaproteobacteria;Hot_Creek_32;uncultured_bacterium	0	0	0	0	0	0	0	0	0	0	0	0	0	0	0	0	0	0	0	0	9.84834e-05	1	0.000185805	2	0.000733599	7	9.69556e-05	1	0	0	0	0	0	0
Bac;Proteobacteria;Deltaproteobacteria;Myxococcales;Haliangiaceae	0.000462364	5	0.000215054	2	0	0	0	0	0.000101133	1	0	0	0.000339041	4	0	0	0.000288406	3	0	0	9.84834e-05	1	0	0	0	0	0	0	0.000730327	8	0	0	0	0
Bac;Bacteroidetes;Bacteroidia;Bacteroidales;Porphyromonadaceae	0	0	0	0	0	0	0	0	0	0	0.000185357	2	0	0	0	0	0	0	0	0	0.000689383	7	0.000185805	2	0.0002096	2	9.69556e-05	1	0	0	0	0	0	0
Bac;Bacteroidetes;Flavobacteriia;Flavobacteriales;NS7_marine_group	0	0	0	0	0	0	0	0	0	0	0	0	8.47601e-05	1	0	0	0.000672948	7	0	0	0	0	0	0	0	0	0	0	0	0	0	0	0	0
Bac;Proteobacteria;TA18;uncultured_alpha_proteobacterium;uncultured_alpha_proteobacterium	0.000647309	7	0.000107527	1	0.00042261	4	0	0	0.000202265	2	0	0	0	0	0	0	0	0	0	0	0	0	0	0	0	0	0	0	0	0	0	0	0	0
Bac;Proteobacteria;Gammaproteobacteria;Oceanospirillales;SUP05_cluster	0.000647309	7	0	0	0	0	0.000203004	2	0.000202265	2	0	0	0	0	0	0	0	0	8.75503e-05	1	0	0	0	0	0	0	0	0	9.12909e-05	1	0	0	0	0
Bac;Proteobacteria;Deltaproteobacteria;Desulfuromonadales;GR-WP33-58	0	0	0.000645161	6	0.000316957	3	0	0	0	0	0	0	0	0	0	0	0.000480677	5	0.000175101	2	0	0	0	0	0	0	0	0	9.12909e-05	1	0	0	0	0
Bac;Planctomycetes;Phycisphaerae;CCM11a;uncultured_bacterium	0.000369891	4	0.000645161	6	0	0	0	0	0	0	0	0	0	0	0	0	0	0	0	0	0	0	0	0	0	0	0	0	0	0	0	0	0	0
Bac;Proteobacteria;Deltaproteobacteria;Bdellovibrionales;Bdellovibrionaceae	0	0	0	0	0.000316957	3	0	0	0	0	0.000185357	2	0.000423801	5	0	0	0	0	0.000262651	3	0	0	0	0	0	0	0	0	0.000639036	7	0	0	0	0
Bac;Proteobacteria;Alphaproteobacteria;Rickettsiales;Rickettsiaceae	0	0	0	0	0.000633914	6	0	0	0	0	0	0	0	0	0	0	0.000288406	3	0	0	0	0	0	0	0	0	0	0	0	0	0	0	0	0
Bac;Proteobacteria;Gammaproteobacteria;Aeromonadales;Aeromonadaceae	0	0	0	0	0	0	0	0	0	0	0.000185357	2	0	0	0.000173732	2	0	0	0	0	0.000196967	2	9.29023e-05	1	0.000628799	6	0.000387822	4	0	0	0	0	0	0
Bac;Firmicutes;Bacilli;Bacillales;Paenibacillaceae	0	0	0	0	0	0	0	0	0	0	0	0	0	0	0.000608061	7	0	0	0	0	0.000393933	4	0	0	0	0	0	0	0	0	0	0	0	0
Bac;Actinobacteria;Actinobacteria;Micrococcales;Dermabacteraceae	0	0	0	0	0	0	0	0	0	0	0	0	0	0	0.000608061	7	0	0	0.000175101	2	0.000393933	4	9.29023e-05	1	0	0	0.000193911	2	0	0	0	0	0	0
Bac;Proteobacteria;Gammaproteobacteria;BD7-8_marine_group;uncultured_bacterium	0	0	0.000322581	3	0	0	0	0	0.000606796	6	0	0	0.000423801	5	0	0	0	0	0	0	0	0	0	0	0	0	0	0	0	0	0	0	0	0
Bac;Thermodesulfobacteria;Thermodesulfobacteria;Thermodesulfobacteriales;Thermodesulfobacteriaceae	0	0	0	0	0	0	0	0	0	0	0	0	0.000593321	7	0	0	9.61354e-05	1	0.000525302	6	0	0	0	0	0	0	0	0	0	0	0	0	0	0
Bac;Caldiserica;Caldisericia;Caldisericales;Caldisericaceae	0	0	0	0	0	0	0	0	0	0	0	0	0.000593321	7	0	0	0.000192271	2	0.000175101	2	0	0	0	0	0	0	0	0	0	0	0	0	0	0
Bac;Bacteroidetes;VC2.1_Bac22;uncultured_Bacteroidetes_bacterium;uncultured_Bacteroidetes_bacterium	0.000277418	3	0.000537634	5	0	0	0.000507511	5	0.000202265	2	0	0	0.000593321	7	0	0	9.61354e-05	1	0	0	0	0	0	0	0	0	0	0	0	0	0.000137694	2	0.00016787	2
Bac;Firmicutes;Bacilli;Lactobacillales;Lactobacillaceae	0	0	0	0	0	0	0	0	0	0	0.000185357	2	0	0	0.000347464	4	0	0	0.000350201	4	0.0005909	6	0.000464511	5	0.000523999	5	0.000581734	6	0	0	0	0	0	0
Bac;Firmicutes;Bacilli;Lactobacillales;Enterococcaceae	0	0	0	0	0	0	0	0	0	0	0.000185357	2	0	0	0.000521195	6	0	0	8.75503e-05	1	0.0005909	6	0.000185805	2	0.0002096	2	0	0	0	0	0	0	0	0
Bac;Proteobacteria;ARKICE-90;uncultured_Jannaschia_sp.;uncultured_Jannaschia_sp.	0	0	0	0	0	0	0	0	0	0	0	0	0.00025428	3	0	0	0.000576812	6	8.75503e-05	1	0	0	0	0	0	0	0	0	0	0	0	0	0	0
Bac;Acidobacteria;Holophagae;Subgroup_10;TK85	0	0	0	0	0	0	0	0	0	0	0	0	0	0	0	0	0.000576812	6	0	0	0	0	0	0	0	0	0	0	0	0	0	0	0	0
Bac;Firmicutes;Clostridia;Clostridiales;Christensenellaceae	0	0	0	0	0	0	0	0	0	0	0.00055607	6	0	0	0	0	0	0	0	0	0	0	0	0	0.000314399	3	0	0	0	0	0	0	0	0
Bac;Proteobacteria;Gammaproteobacteria;Oceanospirillales;Alcanivoracaceae	0	0	0	0	0	0	0	0	0	0	0	0	0	0	0	0	0.000192271	2	0.000175101	2	0	0	0	0	0	0	0	0	0.000547745	6	0	0	0	0
Bac;Proteobacteria;Deltaproteobacteria;Myxococcales;Sandaracinaceae	9.24727e-05	1	0.000215054	2	0.000105652	1	0	0	0.000101133	1	0	0	8.47601e-05	1	0	0	0.000288406	3	0.000262651	3	0	0	0	0	0	0	0	0	0.000547745	6	0	0	0	0
Bac;Proteobacteria;Deltaproteobacteria;Desulfuromonadales;Sva1033	0	0	0	0	0.000211305	2	0	0	0	0	0	0	0	0	0	0	0	0	0	0	0	0	0	0	0	0	0	0	0.000547745	6	0	0	0	0
Bac;Planctomycetes;OM190;uncultured_planctomycete;uncultured_planctomycete	9.24727e-05	1	0.000537634	5	0.000316957	3	0	0	0.000202265	2	0	0	0.000423801	5	0	0	0.000480677	5	0	0	0	0	0	0	0	0	0	0	0.000182582	2	0	0	0	0
Bac;Actinobacteria;Coriobacteriia;Coriobacteriales;Coriobacteriaceae	0	0	0	0	0	0	0	0	0	0	0	0	0	0	0	0	0	0	0	0	0	0	0	0	0.000523999	5	0	0	0	0	0	0	0	0
Bac;Verrucomicrobia;Verrucomicrobiae;Verrucomicrobiales;Verrucomicrobiaceae	0	0	0	0	0	0	0	0	0.000505663	5	0	0	0	0	0	0	0	0	0	0	0	0	0	0	0	0	0	0	0	0	0	0	0.00016787	2
Bac;Proteobacteria;Epsilonproteobacteria;P6-b51;uncultured_bacterium	0	0	0	0	0.000105652	1	0	0	0.000505663	5	0	0	0.000423801	5	0	0	0.000384541	4	0	0	0	0	0	0	0	0	0	0	9.12909e-05	1	0	0	0	0
Bac;Bacteroidetes;Sphingobacteriia;Sphingobacteriales;NS11-12_marine_group	0	0	0	0	0	0	0	0	0.000505663	5	0	0	0	0	0	0	0	0	0	0	0	0	0	0	0	0	0	0	0	0	0	0	0	0
Bac;Firmicutes;Bacilli;Lactobacillales;P5D1-392	0	0	0	0	0	0	0	0	0	0	0	0	0	0	8.68659e-05	1	0	0	0	0	0.000492417	5	0	0	0	0	0	0	0	0	0	0	0	0
Bac;Proteobacteria;Betaproteobacteria;Nitrosomonadales;Nitrosomonadaceae	0	0	0	0	0	0	0	0	0.000404531	4	0	0	0	0	0	0	0.000480677	5	0	0	0	0	9.29023e-05	1	0.0001048	1	0	0	9.12909e-05	1	0	0	0	0
Bac;Proteobacteria;Alphaproteobacteria;Rickettsiales;Holosporaceae	0	0	0	0	0	0	0	0	0	0	0	0	0.00016952	2	0	0	0.000480677	5	0	0	0	0	0	0	0	0	0	0	0	0	0	0	0	0
Bac;Proteobacteria;Alphaproteobacteria;SAR11_clade;Surface_1	0	0	0	0	0	0	0	0	0	0	0.000463392	5	0	0	0	0	0	0	0	0	9.84834e-05	1	0	0	0	0	0	0	0	0	0	0	0	0
Bac;Firmicutes;Clostridia;Clostridiales;Family_XIII	0	0	0	0	0	0	0	0	0	0	0.000463392	5	0	0	8.68659e-05	1	0	0	0	0	0	0	0.000278707	3	0	0	0.000193911	2	0	0	0	0	0	0
Bac;Planctomycetes;OM190;uncultured_marine_bacterium;uncultured_marine_bacterium	0	0	0	0	0	0	0	0	0	0	0	0	0.000339041	4	0	0	0.000192271	2	0.000437752	5	0	0	0	0	0	0	0	0	0.000456454	5	0	0	0	0
Bac;Planctomycetes;BD7-11;uncultured_bacterium_PHOS-HE93;uncultured_bacterium_PHOS-HE93	0	0	0	0	0	0	0	0	0.000202265	2	0	0	8.47601e-05	1	0	0	0	0	0.000437752	5	0	0	0	0	0	0	0	0	0.000456454	5	0	0	0	0
Bac;Thermotogae;Thermotogae;Thermotogales;Thermotogaceae	0	0	0	0	0	0	0	0	0	0	0	0	8.47601e-05	1	0	0	9.61354e-05	1	0.000437752	5	0	0	0	0	0	0	0	0	0	0	0	0	0	0
Bac;Proteobacteria;Gammaproteobacteria;KI89A_clade;uncultured_sediment_bacterium	0	0	0	0	0.000105652	1	0	0	0	0	0	0	0.00016952	2	0	0	9.61354e-05	1	0.000437752	5	0	0	0	0	0	0	0	0	0	0	0	0	0	0
Bac;Actinobacteria;TakashiAC-B11;uncultured_bacterium;uncultured_bacterium	0	0	0	0	0	0	0	0	0	0	0	0	0	0	0.000434329	5	0	0	0	0	0	0	0	0	0	0	0	0	0	0	0	0	0	0
Bac;Planctomycetes;Phycisphaerae;CCM11a;uncultured_deep-sea_bacterium	9.24727e-05	1	0.000430108	4	0	0	0	0	0.000101133	1	0	0	0	0	0	0	0	0	0.000262651	3	0	0	0	0	0	0	0	0	0.000273873	3	0	0	0	0
Bac;Lentisphaerae;LD1-PB3;uncultured_bacterium;uncultured_bacterium	0	0	0.000430108	4	0.000211305	2	0	0	0	0	0	0	0	0	0	0	0	0	0	0	0	0	0	0	0	0	0	0	0	0	0	0	0	0
Bac;Tenericutes;Mollicutes;Mycoplasmatales;Mycoplasmataceae	0	0	0	0	0	0	0	0	0	0	0	0	0.000423801	5	0	0	0	0	0	0	0	0	0	0	0	0	0	0	0	0	0	0	0	0
Bac;Proteobacteria;Gammaproteobacteria;BD7-8_marine_group;uncultured_gamma_proteobacterium	0	0	0	0	0	0	0	0	0.000303398	3	0	0	0.000423801	5	0	0	0	0	0	0	0	0	0	0	0	0	0	0	0	0	0	0	0	0
Bac;Proteobacteria;Alphaproteobacteria;Rhizobiales;Rhizobiaceae	0	0	0	0	0	0	0	0	0	0	0	0	0	0	0	0	0	0	0	0	0.00029545	3	0	0	0.000419199	4	0.000290867	3	0	0	0	0	0	0
Bac;Proteobacteria;Alphaproteobacteria;Rhizobiales;KF-JG30-B3	0	0	0	0	0	0	0	0	0	0	0	0	0	0	0	0	0	0	0	0	0	0	0	0	0.000419199	4	0	0	0	0	0	0	0	0
Bac;Proteobacteria;Epsilonproteobacteria;R103-B63;uncultured_epsilon_proteobacterium	0	0	0	0	0	0	0	0	0.000404531	4	0	0	0	0	0	0	0	0	0	0	0	0	0	0	0	0	0	0	0	0	0	0	0	0
Bac;Actinobacteria;Acidimicrobiia;Acidimicrobiales;Iamiaceae	0	0	0	0	0	0	0	0	0.000202265	2	0	0	0	0	0	0	0	0	8.75503e-05	1	0	0	0	0	0	0	0.000387822	4	0.000182582	2	0	0	0	0
Bac;Proteobacteria;Deltaproteobacteria;Desulfarculales;Desulfarculaceae	0	0	0	0	0	0	0	0	0	0	0	0	8.47601e-05	1	0	0	0.000384541	4	0	0	0	0	0	0	0	0	0	0	0	0	0	0	0	0
Bac;Acidobacteria;Holophagae;Subgroup_23;uncultured_Acidobacteria_bacterium	0	0	0	0	0	0	0	0	0	0	0	0	0	0	0	0	0.000384541	4	8.75503e-05	1	0	0	0	0	0	0	0	0	0	0	0	0	0	0
Bac;Proteobacteria;Gammaproteobacteria;Oceanospirillales;JL-ETNP-Y6	0	0	0	0	0	0	0	0	0	0	0	0	0	0	0	0	0	0	0	0	0	0	0.000371609	4	0	0	0	0	0	0	0	0	0	0
Bac;Bacteroidetes;Cytophagia;Cytophagales;Cytophagaceae	0	0	0	0	0	0	0	0	0	0	0.000370714	4	0	0	8.68659e-05	1	0	0	0	0	0.000196967	2	9.29023e-05	1	0.000314399	3	0	0	0	0	0	0	0	0
Bac;Actinobacteria;Actinobacteria;Micrococcales;Dermacoccaceae	0	0	0	0	0	0	0	0	0	0	0.000370714	4	0	0	0	0	0	0	0	0	0	0	0	0	0	0	0	0	0	0	0	0	0	0
Bac;Proteobacteria;Skagenf62;uncultured_bacterium;uncultured_bacterium	0.000369891	4	0.000215054	2	0	0	0	0	0	0	0	0	0.00016952	2	0	0	0	0	0	0	0	0	0	0	0	0	0	0	0	0	0	0	0	0
Bac;Proteobacteria;Gammaproteobacteria;Xanthomonadales;uncultured	0.000369891	4	0	0	0	0	0	0	0	0	0	0	0	0	0	0	0.000192271	2	0	0	0	0	9.29023e-05	1	0	0	9.69556e-05	1	0	0	0	0	0	0
Bac;Proteobacteria;Gammaproteobacteria;Alteromonadales;NB-1d	0.000369891	4	0	0	0	0	0	0	0	0	0	0	0	0	0	0	0	0	0	0	0	0	0	0	0	0	0	0	0	0	0	0	0	0
Bac;Proteobacteria;Alphaproteobacteria;Rhizobiales;DUNssu371	0.000369891	4	0	0	0	0	0	0	0	0	0	0	0	0	0	0	9.61354e-05	1	0	0	0	0	0	0	0	0	0	0	0	0	0	0	0	0
Bac;Chloroflexi;KD4-96;uncultured_bacterium;uncultured_bacterium	0.000369891	4	0	0	0	0	0	0	0.000303398	3	0	0	0	0	0	0	0	0	0	0	0	0	0	0	0	0	0	0	0	0	0	0	0	0
Bac;Spirochaetae;Spirochaetes;Spirochaetales;Leptospiraceae	0	0	0	0	0	0	0	0	0	0	0	0	0	0	0	0	0	0	8.75503e-05	1	0	0	0	0	0	0	0	0	0.000365163	4	0	0	0	0
Bac;Proteobacteria;SC3-20;uncultured_bacterium;uncultured_bacterium	9.24727e-05	1	0	0	0.000211305	2	0	0	0	0	0	0	0	0	0	0	0	0	0	0	0	0	0	0	0	0	0	0	0.000365163	4	0	0	0	0
Bac;Planctomycetes;OM190;uncultured_Planctomyces_sp.;uncultured_Planctomyces_sp.	0	0	0	0	0	0	0	0	0.000202265	2	0	0	0	0	0	0	0	0	0	0	0	0	0	0	0	0	0	0	0.000365163	4	0	0	0	0
Bac;Acidobacteria;Holophagae;Subgroup_10;CA002	0	0	0	0	0	0	0	0	0.000101133	1	0	0	0	0	0	0	0	0	0	0	0	0	0	0	0	0	0	0	0.000365163	4	0	0	0	0
Bac;Planctomycetes;vadinHA49;uncultured_sediment_bacterium;uncultured_sediment_bacterium	0	0	0	0	0	0	0	0	0	0	0	0	0	0	0	0	0	0	0.000350201	4	0	0	0	0	0	0	0	0	0	0	0	0	0	0
Bac;Bacteroidetes;SB-1;uncultured_Bacteroidetes_bacterium;uncultured_Bacteroidetes_bacterium	0	0	0.000107527	1	0.000105652	1	0	0	0.000101133	1	0	0	0	0	0	0	9.61354e-05	1	0.000350201	4	0	0	0	0	0	0	0	0	9.12909e-05	1	0	0	0	0
Bac;Planctomycetes;Phycisphaerae;S-70;uncultured_bacterium	0	0	0	0	0	0	0	0	0	0	9.26784e-05	1	0	0	0.000347464	4	0	0	0	0	0.00029545	3	0.000185805	2	0.0001048	1	9.69556e-05	1	0	0	0	0	0	0
Bac;Deinococcus-Thermus;Deinococci;Deinococcales;Deinococcaceae	0	0	0	0	0	0	0	0	0	0	0	0	0	0	0.000347464	4	0	0	0.000262651	3	0	0	0	0	0	0	0	0	0	0	0	0	0	0
Bac;Bacteroidetes;Bacteroidia;Bacteroidales;RF16	0	0	0	0	0	0	0	0	0	0	0	0	0	0	0.000347464	4	0	0	0	0	0	0	0.000185805	2	0	0	0.000290867	3	0	0	0	0	0	0
Bac;TM6;uncultured_organism;uncultured_organism;uncultured_organism	0	0	0	0	0	0	0	0	0	0	0	0	0.000339041	4	0	0	0	0	0	0	0	0	0	0	0	0	0	0	0	0	0	0	0	0
Bac;Proteobacteria;Alphaproteobacteria;OCS116_clade;alpha_proteobacterium_TI_chim_Sur55-1	0	0	0	0	0	0	0	0	0	0	0	0	0.000339041	4	0	0	0	0	0	0	0	0	0	0	0	0	0	0	0	0	0	0	0	0
Bac;Firmicutes;Bacilli;Lactobacillales;16d63.751	0	0	0	0	0	0	0	0	0	0	0	0	0.000339041	4	0	0	0	0	0	0	0	0	0	0	0	0	0	0	0	0	0	0	0	0
Bac;Candidate_division_OD1;bacterium_SH4-10;bacterium_SH4-10;bacterium_SH4-10	0.000184945	2	0	0	0	0	0	0	0	0	0	0	0.000339041	4	0	0	9.61354e-05	1	0	0	0	0	0	0	0	0	0	0	0.000182582	2	0	0	0	0
Bac;BD1-5;uncultured_epsilon_proteobacterium;uncultured_epsilon_proteobacterium;uncultured_epsilon_proteobacterium	0	0	0	0	0	0	0	0	0.000202265	2	0	0	0.000339041	4	0	0	0.000288406	3	8.75503e-05	1	0	0	0	0	0	0	0	0	9.12909e-05	1	0	0	0	0
Bac;Cyanobacteria;Chloroplast;uncultured_bacterium;uncultured_bacterium	0	0	0	0	0	0	0	0	0	0	0	0	0	0	0	0	0	0	0	0	0	0	0	0	0	0	0	0	0	0	0	0	0.000335739	4
Bac;Candidate_division_OP3;mixed_culture_isolate_koll11;mixed_culture_isolate_koll11;mixed_culture_isolate_koll11	0	0	0.000322581	3	0.000105652	1	0	0	0	0	0	0	0	0	0	0	0	0	0	0	0	0	0	0	0	0	0	0	0	0	0	0	0	0
Bac;BD1-5;bacterium_WH3-1;bacterium_WH3-1;bacterium_WH3-1	0	0	0.000322581	3	0	0	0	0	0	0	0	0	0	0	0	0	0	0	0	0	0	0	0	0	0	0	0	0	0	0	0	0	0	0
Bac;Proteobacteria;Gammaproteobacteria;Sva0071;uncultured_gamma_proteobacterium_B2M54	0	0	0.000107527	1	0.000316957	3	0	0	0	0	0	0	0	0	0	0	0	0	0	0	0	0	0	0	0	0	0	0	0	0	0	0	0	0
Bac;Planctomycetes;Phycisphaerae;CCM11a;uncultured_sediment_bacterium	9.24727e-05	1	0.000107527	1	0.000316957	3	0	0	0	0	0	0	0	0	0	0	0	0	0	0	0	0	0	0	0	0	0	0	9.12909e-05	1	0	0	0	0
Bac;Planctomycetes;Phycisphaerae;CCM11a;bacterium_enrichment_culture_clone_E27	0	0	0	0	0.000316957	3	0	0	0	0	0	0	0	0	0	0	0	0	0	0	0	0	0	0	0	0	0	0	0	0	0	0	0	0
Bac;Candidate_division_WS3;uncultured_bacterium;uncultured_bacterium;uncultured_bacterium	0	0	0.000107527	1	0.000316957	3	0	0	0	0	0	0	0	0	0	0	0	0	0	0	0	0	0	0	0	0	0	0	0.000273873	3	0	0	0	0
Bac;Gemmatimonadetes;Gemmatimonadetes;AT425-EubC11_terrestrial_group;uncultured_bacterium	0	0	0	0	0	0	0	0	0	0	0	0	0	0	0	0	0	0	0	0	0	0	0	0	0.000314399	3	0	0	0	0	0	0	0	0
Bac;Bacteroidetes;Sphingobacteriia;Sphingobacteriales;WCHB1-69	0	0	0.000215054	2	0	0	0	0	0	0	0	0	0	0	0.000260598	3	0	0	0	0	0	0	0.000185805	2	0.000314399	3	0	0	0	0	0	0	0	0
Bac;Actinobacteria;Thermoleophilia;Solirubrobacterales;Patulibacteraceae	0	0	0	0	0	0	0	0	0	0	0	0	0	0	0	0	0	0	0	0	0	0	0	0	0.000314399	3	0	0	0	0	0	0	0	0
Bac;Proteobacteria;Gammaproteobacteria;Sva0071;uncultured_gamma_proteobacterium_Sva0864	0	0	0	0	0	0	0	0	0.000303398	3	0	0	0	0	0	0	0	0	0	0	0	0	0	0	0	0	0	0	0	0	0	0	0	0
Bac;Proteobacteria;Gammaproteobacteria;Oceanospirillales;SS1-B-06-26	0	0	0	0	0	0	0	0	0.000303398	3	0	0	0	0	0	0	0	0	0	0	0	0	0	0	0	0	0	0	0	0	0	0	0	0
Bac;Proteobacteria;Gammaproteobacteria;KI89A_clade;uncultured_bacterium	0	0	0.000215054	2	0	0	0	0	0.000303398	3	0	0	0	0	0	0	9.61354e-05	1	0	0	0	0	0	0	0	0	0	0	0	0	0	0	0	0
Bac;Proteobacteria;Deltaproteobacteria;Sh765B-TzT-29;uncultured_deep-sea_bacterium	9.24727e-05	1	0	0	0	0	0	0	0.000303398	3	0	0	0	0	0	0	0	0	0	0	0	0	0	0	0	0	0	0	0	0	0	0	0	0
Bac;Proteobacteria;Alphaproteobacteria;SB1-18;alpha_proteobacterium_enrichment_culture_clone_DH-1602	0.000184945	2	0.000107527	1	0	0	0	0	0.000303398	3	0	0	0	0	0	0	0	0	8.75503e-05	1	0	0	0	0	0	0	0	0	0	0	0	0	0	0
Bac;Proteobacteria;Alphaproteobacteria;Rhizobiales;Elev-16S-1546	0	0	0	0	0	0	0	0	0.000303398	3	0	0	0	0	0	0	0	0	0	0	0	0	0	0	0	0	0	0	0	0	0	0	0	0
Bac;Chloroflexi;KD4-96;uncultured_Gram-positive_bacterium;uncultured_Gram-positive_bacterium	0	0	0	0	0	0	0	0	0.000303398	3	0	0	0	0	0	0	0	0	0	0	0	0	0	0	0	0	0	0	0	0	0	0	0	0
Bac;BD1-5;uncultured_Nitratifractor_sp.;uncultured_Nitratifractor_sp.;uncultured_Nitratifractor_sp.	0	0	0	0	0	0	0	0	0.000303398	3	0	0	0	0	0	0	0	0	0	0	0	0	0	0	0	0	0	0	0	0	0	0	0	0
Bac;Bacteroidetes;SB-5;uncultured_bacterium;uncultured_bacterium	0	0	0	0	0	0	0	0	0.000303398	3	0	0	8.47601e-05	1	0	0	0	0	0	0	0	0	0	0	0	0	0	0	0	0	0	0	0	0
Bac;Bacteroidetes;Flavobacteriia;Flavobacteriales;uncultured	0.000184945	2	0	0	0	0	0	0	0.000303398	3	0	0	0	0	0	0	0	0	0	0	0	0	0	0	0	0	0	0	0	0	0	0	0	0
Bac;Bacteroidetes;Bacteroidia;Bacteroidales;Bacteroidales_Incertae_Sedis	0	0	0	0	0	0	0	0	0	0	0	0	0	0	0	0	0	0	0	0	0.00029545	3	0	0	0	0	0.000290867	3	0	0	0	0	0	0
Bac;Actinobacteria;Thermoleophilia;Gaiellales;Gaiellaceae	0	0	0	0	0	0	0	0	0	0	0	0	0	0	0.000173732	2	0	0	0	0	0.00029545	3	0	0	0	0	0	0	0	0	0	0	0	0
Bac;Proteobacteria;Betaproteobacteria;Burkholderiales;Alcaligenaceae	0	0	0	0	0	0	0	0	0	0	0	0	0	0	0	0	0	0	0	0	9.84834e-05	1	0	0	0	0	0.000290867	3	0	0	0	0	0	0
Bac;Proteobacteria;Alphaproteobacteria;Sphingomonadales;Erythrobacteraceae	0	0	0	0	0	0	0	0	0	0	0	0	0	0	0.000173732	2	0	0	0	0	0	0	0	0	0	0	0.000290867	3	0	0	0	0	0	0
Bac;Deferribacteres;Deferribacteres;Deferribacterales;SAR406_clade(Marine_group_A)	0	0	0	0	0	0	0	0	0	0	0	0	0	0	0	0	0	0	0	0	0	0	0	0	0	0	0.000290867	3	0	0	0	0	0	0
Bac;BD1-5;uncultured_organism;uncultured_organism;uncultured_organism	0	0	0	0	0	0	0	0	0	0	9.26784e-05	1	0	0	0	0	0	0	0	0	0	0	0	0	0	0	0.000290867	3	0	0	0	0	0	0
Bac;TA06;uncultured_delta_proteobacterium;uncultured_delta_proteobacterium;uncultured_delta_proteobacterium	0	0	0	0	0	0	0	0	0	0	0	0	0.00016952	2	0	0	0.000288406	3	0	0	0	0	0	0	0	0	0	0	0	0	0	0	0	0
Bac;Proteobacteria;Alphaproteobacteria;Rickettsiales;uncultured	0	0	0	0	0	0	0	0	0	0	0	0	0	0	0	0	0.000288406	3	0	0	0	0	0	0	0	0	0	0	0	0	0	0	0	0
Bac;Acidobacteria;Subgroup_22;uncultured_bacterium;uncultured_bacterium	0	0	0	0	0	0	0	0	0	0	0	0	0	0	0	0	0.000288406	3	0	0	0	0	0	0	0	0	0	0	0	0	0	0	0	0
Bac;Proteobacteria;Gammaproteobacteria;Alteromonadales;Shewanellaceae	0	0	0	0	0	0	0	0	0	0	9.26784e-05	1	0	0	0.000260598	3	0	0	0.000262651	3	0	0	0.000278707	3	0	0	9.69556e-05	1	0	0	0	0	0	0
Bac;Proteobacteria;Betaproteobacteria;Rhodocyclales;Rhodocyclaceae	0	0	0	0	0	0	0	0	0	0	0.000185357	2	0	0	0	0	0	0	0	0	0	0	0.000278707	3	0	0	0	0	0	0	0	0	0	0
Bac;Proteobacteria;Deltaproteobacteria;Myxococcales;Phaselicystidaceae	0	0	0	0	0	0	0	0	0	0	0.000278035	3	0	0	0	0	0	0	0	0	9.84834e-05	1	0	0	0	0	0	0	0	0	0	0	0	0
Bac;Acidobacteria;Holophagae;Subgroup_10;NS72	0	0	0	0	0	0	0	0	0	0	0.000278035	3	0	0	0	0	0	0	0	0	0	0	0	0	0	0	0	0	0	0	0	0	0	0
Bac;Proteobacteria;uncultured_gamma_proteobacterium;uncultured_gamma_proteobacterium;uncultured_gamma_proteobacterium	0.000277418	3	0	0	0	0	0	0	0	0	0	0	0	0	0	0	0	0	0	0	0	0	0	0	0	0	0	0	0	0	0	0	0	0
Bac;Proteobacteria;Alphaproteobacteria;OCS116_clade;uncultured_alpha_proteobacterium	0	0	0	0	0	0	0	0	0	0	0	0	0	0	0	0	9.61354e-05	1	8.75503e-05	1	0	0	0	0	0	0	0	0	0.000273873	3	0	0	0	0
Bac;Proteobacteria;Alphaproteobacteria;Sneathiellales;Sneathiellaceae	0	0	0	0	0	0	0	0	0	0	0	0	0	0	0	0	0	0	0.000262651	3	0	0	0	0	0	0	0	0	0	0	0	0	0	0
Bac;Proteobacteria;Alphaproteobacteria;Rickettsiales;mitochondria	0	0	0	0	0	0	0	0	0.000101133	1	0	0	8.47601e-05	1	0	0	0	0	0.000262651	3	0	0	0	0	0	0	0	0	0	0	0	0	0	0
Bac;Planctomycetes;OM190;uncultured_Planctomycetales_bacterium;uncultured_Planctomycetales_bacterium	0.000184945	2	0	0	0	0	0	0	0	0	0	0	0	0	0	0	0	0	0.000262651	3	0	0	0	0	0	0	0	0	0	0	0	0	0	0
Bac;Deinococcus-Thermus;Deinococci;Deinococcales;Trueperaceae	0	0	0	0	0	0	0	0	0	0	0	0	0	0	0	0	0	0	0.000262651	3	0	0	0	0	0	0	0	0	0	0	0	0	0	0
Bac;Chlorobi;Chlorobia;Chlorobiales;OPB56	0	0	0.000215054	2	0.000211305	2	0	0	0	0	0	0	0.00016952	2	0	0	0	0	0.000262651	3	0	0	0	0	0	0	0	0	0	0	0	0	0	0
Bac;BD1-5;uncultured_Microgenomates_bacterium;uncultured_Microgenomates_bacterium;uncultured_Microgenomates_bacterium	0	0	0	0	0	0	0	0	0	0	0	0	0	0	0	0	0	0	0.000262651	3	0	0	0	0	0	0	0	0	0	0	0	0	0	0
Bac;Proteobacteria;Deltaproteobacteria;SAR324_clade(Marine_group_B);endosymbiont_of_Ridgeia_piscesae	0.000184945	2	0.000107527	1	0.000211305	2	0	0	0	0	0	0	0.00025428	3	0	0	9.61354e-05	1	0	0	0	0	0	0	0	0	0	0	0	0	0	0	0	0
Bac;Planctomycetes;OM190;unidentified_marine_bacterioplankton;unidentified_marine_bacterioplankton	0	0	0	0	0	0	0	0	0	0	0	0	0.00025428	3	0	0	0	0	0	0	0	0	0	0	0	0	0	0	0	0	0	0	0	0
Bac;SHA-109;uncultured_bacterium;uncultured_bacterium;uncultured_bacterium	0	0	0.000215054	2	0	0	0	0	0.000101133	1	0	0	0	0	0	0	9.61354e-05	1	8.75503e-05	1	0	0	0	0	0	0	0	0	9.12909e-05	1	0	0	0	0
Bac;Proteobacteria;Alphaproteobacteria;Rhizobiales;Bradyrhizobiaceae	0	0	0.000215054	2	0	0	0	0	0	0	0	0	0	0	0	0	0	0	0	0	0	0	0	0	0	0	0	0	0	0	0	0	0	0
Bac;Planctomycetes;Phycisphaerae;SHA-43;uncultured_deep-sea_bacterium	9.24727e-05	1	0.000215054	2	0	0	0	0	0	0	0	0	0	0	0	0	0	0	0	0	0	0	0	0	0	0	0	0	0	0	0	0	0	0
Bac;Planctomycetes;Phycisphaerae;CCM11a;uncultured_planctomycete	0	0	0.000215054	2	0	0	0	0	0	0	0	0	0	0	0	0	0	0	0	0	0	0	0	0	0	0	0	0	9.12909e-05	1	0	0	0	0
Bac;Planctomycetes;OM190;unidentified_planctomycete;unidentified_planctomycete	0	0	0.000215054	2	0	0	0	0	0	0	0	0	0	0	0	0	0	0	0	0	0	0	0	0	0	0	0	0	0	0	0	0	0	0
Bac;Acidobacteria;Holophagae;Subgroup_10;Sva0725	0	0	0.000215054	2	0	0	0	0	0	0	0	0	0	0	0	0	0	0	0	0	0	0	0	0	0	0	0	0	0	0	0	0	0	0
Bac;Proteobacteria;Epsilonproteobacteria;R103-B63;uncultured_bacterium	9.24727e-05	1	0	0	0.000211305	2	0	0	0.000101133	1	0	0	8.47601e-05	1	0	0	0	0	0	0	0	0	0	0	0	0	0	0	0	0	0	0	0	0
Bac;Proteobacteria;Alphaproteobacteria;OCS116_clade;alpha_proteobacterium_GMD21D06	0	0	0	0	0.000211305	2	0	0	0	0	0	0	0	0	0	0	0	0	0	0	0	0	0	0	0	0	0	0	0	0	0	0	0	0
Bac;Proteobacteria;Alphaproteobacteria;DB1-14;marine_metagenome	0	0	0	0	0.000211305	2	0	0	0.000202265	2	0	0	8.47601e-05	1	0	0	0	0	0	0	0	0	0	0	0	0	0	0	0	0	0	0	0	0
Bac;Proteobacteria;AEGEAN-245;uncultured_bacterium;uncultured_bacterium	9.24727e-05	1	0.000107527	1	0.000211305	2	0	0	0.000101133	1	0	0	0	0	0	0	0	0	0	0	0	0	0	0	0	0	0	0	0.000182582	2	0	0	0	0
Bac;Gemmatimonadetes;Gemmatimonadetes;Gemmatimonadales;Gemmatimonadaceae	0	0	0	0	0	0	0	0	0	0	0	0	0	0	0	0	0	0	0	0	0	0	0	0	0.0002096	2	0	0	0	0	0	0	0	0
Bac;Fusobacteria;Fusobacteriia;Fusobacteriales;ASCC02	0	0	0	0	0	0	0	0	0	0	0	0	0	0	0	0	0	0	0	0	0	0	0	0	0.0002096	2	0	0	0	0	0	0	0	0
Bac;Chloroflexi;Ardenticatenia;uncultured;uncultured_Chloroflexi_bacterium	0	0	0	0	0	0	0	0	0	0	0	0	0	0	0	0	0	0	0	0	0	0	9.29023e-05	1	0.0002096	2	9.69556e-05	1	0	0	0	0	0	0
Bac;Chloroflexi;Ardenticatenia;uncultured;uncultured_bacterium	0	0	0	0	0	0	0	0	0	0	0	0	0	0	0	0	0	0	0	0	0	0	0	0	0.0002096	2	0	0	0	0	0	0	0	0
Bac;Actinobacteria;Actinobacteria;Micrococcales;Intrasporangiaceae	0	0	0	0	0	0	0	0	0	0	0	0	0	0	0	0	0	0	0	0	9.84834e-05	1	0	0	0.0002096	2	0	0	0	0	0	0	8.39349e-05	1
Bac;Acidobacteria;Acidobacteria;Subgroup_17;uncultured_soil_bacterium	0	0	0	0	0	0	0	0	0	0	0	0	0	0	0	0	0	0	0	0	0	0	0	0	0.0002096	2	0	0	0	0	0	0	0	0
Bac;Proteobacteria;Gammaproteobacteria;CK-1C2-67;uncultured_bacterium	0	0	0	0	0	0	0	0	0.000202265	2	0	0	0	0	0	0	0	0	0	0	0	0	0	0	0	0	0	0	0	0	0	0	0	0
Bac;Proteobacteria;Epsilonproteobacteria;PS-B32;uncultured_epsilon_proteobacterium	0	0	0	0	0	0	0	0	0.000202265	2	0	0	0.00016952	2	0	0	0.000192271	2	0	0	0	0	0	0	0	0	0	0	0	0	0	0	0	0
Bac;Proteobacteria;ARKICE-90;uncultured_organism;uncultured_organism	0	0	0	0	0	0	0	0	0.000202265	2	0	0	0	0	0	0	0	0	0	0	0	0	0	0	0	0	0	0	0	0	0	0	0	0
Bac;Proteobacteria;Gammaproteobacteria;Aeromonadales;MB19	0	0	0	0	0	0	0	0	0	0	0	0	0	0	0	0	0	0	0	0	0.000196967	2	0	0	0	0	0	0	0	0	0	0	0	0
Bac;Firmicutes;Clostridia;Clostridiales;Peptococcaceae	0	0	0	0	0	0	0	0	0	0	0	0	0	0	0	0	0	0	0	0	0.000196967	2	0	0	0	0	0	0	0	0	0	0	0	0
Bac;Chloroflexi;Thermomicrobia;AKYG1722;uncultured_bacterium	0	0	0	0	0	0	0	0	0	0	0	0	0	0	0	0	0	0	0	0	0.000196967	2	0	0	0	0	0.000193911	2	0	0	0	0	0	0
Bac;Candidate_division_SR1;uncultured_candidate_division_SR1_bacterium;uncultured_candidate_division_SR1_bacterium;uncultured_candidate_division_SR1_bacterium	0	0	0	0	0	0	0	0	0	0	0	0	0	0	0	0	0	0	0	0	0.000196967	2	0	0	0	0	0	0	0	0	0	0	0	0
Bac;WCHB1-60;uncultured_candidate_division_WS5_bacterium;uncultured_candidate_division_WS5_bacterium;uncultured_candidate_division_WS5_bacterium	0	0	0	0	0	0	0	0	0	0	0	0	0	0	0	0	0	0	0	0	0	0	0	0	0	0	0.000193911	2	0	0	0	0	0	0
Bac;Tenericutes;Mollicutes;RF9;uncultured_prokaryote	0	0	0	0	0	0	0	0	0	0	0	0	0	0	0	0	0	0	0	0	0	0	0	0	0	0	0.000193911	2	0	0	0	0	0	0
Bac;Proteobacteria;Gammaproteobacteria;HOC36;uncultured_bacterium	0	0	0	0	0	0	0	0	0	0	0	0	0	0	0	0	0	0	0	0	0	0	0	0	0	0	0.000193911	2	0	0	0	0	0	0
Bac;Firmicutes;Negativicutes;Selenomonadales;Acidaminococcaceae	0	0	0	0	0	0	0	0	0	0	0	0	0	0	0	0	0	0	0	0	0	0	0	0	0	0	0.000193911	2	0	0	0	0	0	0
Bac;Firmicutes;Bacilli;Bacillales;Planococcaceae	0	0	0	0	0	0	0	0	0	0	0.000185357	2	0	0	0	0	0	0	0	0	0	0	9.29023e-05	1	0	0	0.000193911	2	0	0	0	0	0	0
Bac;Chloroflexi;Ardenticatenia;uncultured;uncultured_prokaryote	0	0	0	0	0	0	0	0	0	0	0	0	0	0	0	0	0	0	0	0	0	0	0	0	0	0	0.000193911	2	0	0	0	0	0	0
Bac;Actinobacteria;Actinobacteria;Micrococcales;Cellulomonadaceae	0	0	0	0	0	0	0	0	0	0	0	0	0	0	0	0	0	0	0	0	0	0	0	0	0.0001048	1	0.000193911	2	0	0	0	0	0	0
Bac;Actinobacteria;Actinobacteria;Frankiales;Sporichthyaceae	0	0	0	0	0	0	0	0	0	0	0	0	0	0	0	0	0	0	0	0	0	0	0	0	0	0	0.000193911	2	0	0	0	0	0	0
Bac;Proteobacteria;Gammaproteobacteria;Methylococcales;pItb-vmat-59	0.000184945	2	0	0	0	0	0	0	0	0	0	0	0	0	0	0	0.000192271	2	0	0	0	0	0	0	0	0	0	0	0	0	0	0	0	0
Bac;Proteobacteria;Gammaproteobacteria;KI89A_clade;uncultured_deep-sea_bacterium	0	0	0	0	0	0	0	0	0	0	0	0	0	0	0	0	0.000192271	2	0	0	0	0	0	0	0	0	0	0	0	0	0	0	0	0
Bac;Proteobacteria;Deltaproteobacteria;Syntrophobacterales;Syntrophobacteraceae	0	0	0	0	0	0	0	0	0	0	0	0	0	0	0	0	0.000192271	2	0	0	0	0	0	0	0	0	0	0	0	0	0	0	0	0
Bac;Proteobacteria;Deltaproteobacteria;Desulfurellales;Desulfurellaceae	0	0	0	0	0	0	0	0	0	0	0	0	0	0	0	0	0.000192271	2	0	0	0	0	0	0	0	0	0	0	0	0	0	0	0	0
Bac;Lentisphaerae;Oligosphaeria;uncultured_bacterium_AD106-G5;uncultured_bacterium_AD106-G5	0	0	0	0	0	0	0	0	0	0	0	0	0	0	0	0	0.000192271	2	0	0	0	0	0	0	0	0	0	0	0	0	0	0	0	0
Bac;Candidate_division_OP11;uncultured_bacterium;uncultured_bacterium;uncultured_bacterium	0	0	0	0	0	0	0	0	0	0	0	0	8.47601e-05	1	0	0	0.000192271	2	0	0	0	0	0	0	0	0	0	0	0	0	0	0	0	0
Bac;Acidobacteria;Holophagae;Subgroup_23;uncultured_delta_proteobacterium	0	0	0	0	0	0	0	0	0	0	0	0	0	0	0	0	0.000192271	2	0	0	0	0	0	0	0	0	0	0	0	0	0	0	0	0
Bac;Planctomycetes;Pla3_lineage;uncultured_deep-sea_bacterium;uncultured_deep-sea_bacterium	0	0	0	0	0	0	0	0	0	0	0	0	0.00016952	2	0	0	0	0	0	0	0	0	0.000185805	2	0	0	0	0	0	0	0	0	0	0
Bac;Cyanobacteria;Chloroplast;uncultured_bacterium_ARCTIC13_E_12;uncultured_bacterium_ARCTIC13_E_12	0	0	0	0	0	0	0	0	0	0	0	0	0	0	0	0	0	0	8.75503e-05	1	0	0	0.000185805	2	0	0	9.69556e-05	1	0	0	0	0	0	0
Bac;Chloroflexi;SL56_marine_group;uncultured_Chloroflexi_bacterium;uncultured_Chloroflexi_bacterium	0	0	0	0	0	0	0	0	0	0	0	0	0	0	0	0	0	0	0	0	0	0	0.000185805	2	0	0	0	0	0	0	0	0	0	0
Bac;Candidate_division_TM7;uncultured_compost_bacterium;uncultured_compost_bacterium;uncultured_compost_bacterium	0	0	0	0	0	0	0	0	0	0	0	0	0	0	0	0	0	0	0	0	0	0	0.000185805	2	0	0	9.69556e-05	1	0	0	0	0	0	0
Bac;Tenericutes;Mollicutes;RF9;uncultured_bacterium	0	0	0	0	0	0	0	0	0	0	0.000185357	2	0	0	0	0	0	0	0	0	0	0	0	0	0	0	0	0	0	0	0	0	0	0
Bac;Bacteroidetes;Bacteroidia;Bacteroidales;S24-7	0	0	0	0	0	0	0	0	0	0	0.000185357	2	0	0	0	0	0	0	0.000175101	2	0	0	0	0	0	0	0	0	0	0	0	0	0	0
Bac;Bacteroidetes;Bacteroidia;Bacteroidales;Prevotellaceae	0	0	0	0	0	0	0	0	0	0	0.000185357	2	0	0	0	0	0	0	0	0	0	0	0	0	0	0	0	0	0	0	0	0	0	0
Bac;Acidobacteria;Acidobacteria;Subgroup_11;uncultured_Firmicutes_bacterium	0	0	0	0	0	0	0	0	0	0	0.000185357	2	0	0	0	0	0	0	0	0	0	0	0	0	0	0	0	0	0	0	0	0	0	0
Bac;Proteobacteria;Gammaproteobacteria;Oceanospirillales;MBAE14	0.000184945	2	0	0	0	0	0	0	0	0	0	0	0	0	0	0	0	0	0	0	0	0	0	0	0	0	0	0	0	0	0	0	0	0
Bac;Fusobacteria;Fusobacteriia;Fusobacteriales;Fusobacteriaceae	0.000184945	2	0	0	0	0	0.000101502	1	0	0	0	0	0	0	0	0	0	0	0	0	0	0	0	0	0	0	0	0	0	0	0	0	0	0
Bac;Verrucomicrobia;Verrucomicrobiae;Verrucomicrobiales;Rubritaleaceae	0	0	0	0	0	0	0	0	0	0	0	0	0	0	0	0	0	0	0	0	0	0	0	0	0	0	0	0	0.000182582	2	0	0	0	0
Bac;Proteobacteria;Gammaproteobacteria;Sva0071;uncultured_bacterium	0	0	0	0	0	0	0	0	0	0	0	0	0	0	0	0	0	0	0	0	0	0	0	0	0	0	0	0	0.000182582	2	0	0	0	0
Bac;Proteobacteria;Deltaproteobacteria;Sh765B-TzT-29;uncultured_archaeon	0	0	0	0	0	0	0	0	0	0	0	0	0	0	0	0	0	0	0	0	0	0	0	0	0	0	0	0	0.000182582	2	0	0	0	0
Bac;Proteobacteria;AEGEAN-245;uncultured_marine_bacterium;uncultured_marine_bacterium	0	0	0	0	0	0	0	0	0	0	0	0	0	0	0	0	0	0	0	0	0	0	0	0	0	0	0	0	0.000182582	2	0	0	0	0
Bac;Planctomycetes;BD7-11;uncultured_bacterium;uncultured_bacterium	0	0	0	0	0	0	0	0	0	0	0	0	0	0	0	0	0	0	0	0	0	0	0	0	0	0	0	0	0.000182582	2	0	0	0	0
Bac;Planctomycetes;028H05-P-BN-P5;uncultured_bacterium;uncultured_bacterium	0	0	0	0	0	0	0	0	0	0	0	0	0	0	0	0	0	0	0	0	0	0	0	0	0	0	0	0	0.000182582	2	0	0	0	0
Bac;TM6;uncultured_bacterium_SBRH58;uncultured_bacterium_SBRH58;uncultured_bacterium_SBRH58	0	0	0	0	0	0	0	0	0	0	0	0	0	0	0	0	0	0	0.000175101	2	0	0	0	0	0	0	0	0	0	0	0	0	0	0
Bac;Proteobacteria;Epsilonproteobacteria;BG.g7;uncultured_bacterium	0	0	0	0	0	0	0	0	0	0	0	0	0.00016952	2	0	0	0	0	0.000175101	2	0	0	0	0	0	0	0	0	0	0	0	0	0	0
Bac;Cyanobacteria;Chloroplast;uncultured_diatom;uncultured_diatom	0	0	0	0	0	0	0	0	0	0	0	0	0	0	0	0	0	0	0.000175101	2	0	0	0	0	0	0	0	0	0	0	0	0	0	0
Bac;Acidobacteria;Holophagae;Acanthopleuribacterales;Acanthopleuribacteraceae	9.24727e-05	1	0	0	0	0	0	0	0	0	0	0	0	0	0	0	0	0	0.000175101	2	0	0	0	0	0	0	0	0	0	0	0	0	0	0
Bac;Candidate_division_BRC1;uncultured_bacterium;uncultured_bacterium;uncultured_bacterium	0	0	0	0	0	0	0	0	0	0	0	0	0	0	0.000173732	2	0	0	0	0	0	0	0	0	0	0	0	0	0	0	0	0	0	0
Bac;Actinobacteria;Actinobacteria;Micrococcales;Beutenbergiaceae	0	0	0	0	0	0	0	0	0	0	9.26784e-05	1	0	0	0.000173732	2	0	0	0	0	0	0	0	0	0	0	0	0	0	0	0	0	0	0
Bac;Actinobacteria;Actinobacteria;Corynebacteriales;Nocardiaceae	0	0	0	0	0	0	0	0	0	0	0	0	0	0	0.000173732	2	0	0	0	0	0	0	0	0	0	0	0	0	0	0	0	0	0	0
Bac;Proteobacteria;Milano-WF1B-44;uncultured_sediment_bacterium;uncultured_sediment_bacterium	0	0	0	0	0	0	0	0	0	0	0	0	0.00016952	2	0	0	0	0	0	0	0	0	0	0	0	0	0	0	0	0	0	0	0	0
Bac;Proteobacteria;Gammaproteobacteria;Methylococcales;uncultured_Methylomicrobium_sp.	0	0	0	0	0	0	0.000101502	1	0	0	0	0	0.00016952	2	0	0	0	0	0	0	0	0	0	0	0	0	0	0	0	0	0	0	0	0
Bac;Proteobacteria;Alphaproteobacteria;Rickettsiales;Rickettsiales_Incertae_Sedis	0	0	0	0	0	0	0	0	0	0	0	0	0.00016952	2	0	0	0	0	0	0	0	0	0	0	0	0	0	0	0	0	0	0	0	0
Bac;Planctomycetes;Phycisphaerae;SHA-43;uncultured_organism	0	0	0	0	0	0	0	0	0	0	0	0	0.00016952	2	0	0	0	0	0	0	0	0	0	0	0	0	0	0	0	0	0	0	0	0
Bac;BD1-5;uncultured_Helicobacter_sp.;uncultured_Helicobacter_sp.;uncultured_Helicobacter_sp.	0	0	0	0	0	0	0	0	0	0	0	0	0	0	0	0	0	0	0	0	0	0	0	0	0	0	0	0	0	0	0	0	0.00016787	2
Bac;Proteobacteria;Alphaproteobacteria;ss1-B-07-44;uncultured_bacterium	0	0	0.000107527	1	0	0	0	0	0	0	0	0	8.47601e-05	1	0	0	0	0	0	0	0	0	0	0	0	0	0	0	0	0	0	0	0	0
Bac;Bacteroidetes;VC2.1_Bac22;uncultured_sediment_bacterium;uncultured_sediment_bacterium	0	0	0.000107527	1	0.000105652	1	0	0	0	0	0	0	0	0	0	0	0	0	0	0	0	0	0	0	0	0	0	0	9.12909e-05	1	0	0	0	0
Bac;Verrucomicrobia;Spartobacteria;Chthoniobacterales;DA101_soil_group	0	0	0	0	0.000105652	1	0	0	0.000101133	1	0	0	8.47601e-05	1	0	0	0	0	0	0	0	0	0	0	0	0	0	0	0	0	0	0	0	0
Bac;Proteobacteria;Alphaproteobacteria;OCS116_clade;Mastigocoleus_testarum_BC008	0	0	0	0	0.000105652	1	0	0	0	0	0	0	8.47601e-05	1	0	0	0	0	0	0	0	0	0	0	0	0	0	0	0	0	0	0	0	0
Bac;Planctomycetes;vadinHA49;uncultured_bacterium;uncultured_bacterium	9.24727e-05	1	0	0	0.000105652	1	0	0	0	0	0	0	0	0	0	0	0	0	0	0	0	0	0	0	0	0	0	0	0	0	0	0	0	0
Bac;Proteobacteria;Gammaproteobacteria;Xanthomonadales;Nevskiaceae	0	0	0	0	0	0	0	0	0	0	0	0	0	0	8.68659e-05	1	0	0	0	0	0	0	0	0	0.0001048	1	0	0	0	0	0	0	0	0
Bac;Proteobacteria;Epsilonproteobacteria;R103-B63;uncultured_Marinobacterium_sp.	0	0	0	0	0	0	0	0	0	0	9.26784e-05	1	0	0	8.68659e-05	1	0	0	0	0	9.84834e-05	1	9.29023e-05	1	0.0001048	1	9.69556e-05	1	0	0	0	0	0	0
Bac;Proteobacteria;pItb-vmat-80;uncultured_gamma_proteobacterium;uncultured_gamma_proteobacterium	0	0	0	0	0	0	0	0	0.000101133	1	0	0	0	0	0	0	0	0	8.75503e-05	1	0	0	0	0	0	0	0	0	9.12909e-05	1	0	0	0	0
Bac;Proteobacteria;pItb-vmat-80;uncultured_bacterium;uncultured_bacterium	0	0	0	0	0	0	0	0	0.000101133	1	0	0	0	0	0	0	9.61354e-05	1	0	0	0	0	0	0	0	0	0	0	0	0	0	0	0	0
Bac;TM6;uncultured_deep-sea_bacterium;uncultured_deep-sea_bacterium;uncultured_deep-sea_bacterium	0	0	0	0	0	0	0	0	0	0	0	0	0	0	0	0	9.61354e-05	1	0	0	0	0	0	0	0	0	0	0	9.12909e-05	1	0	0	0	0
Bac;Proteobacteria;Gammaproteobacteria;EC3;uncultured_gamma_proteobacterium	0	0	0	0	0	0	0	0	0	0	0	0	8.47601e-05	1	0	0	9.61354e-05	1	0	0	0	0	0	0	0	0	0	0	0	0	0	0	0	0
Bac;Cyanobacteria;Cyanobacteria;SubsectionI;FamilyI	0	0	0	0	0	0	0	0	0	0	0	0	0	0	0	0	0	0	0	0	0	0	9.29023e-05	1	0	0	0	0	9.12909e-05	1	0	0	0	0
Bac;Proteobacteria;Gammaproteobacteria;Thiotrichales;H2-104-2	0	0	0	0	0	0	0	0	0	0	0	0	8.47601e-05	1	0	0	0	0	8.75503e-05	1	0	0	0	0	0	0	0	0	0	0	0	0	0	0
Bac;Proteobacteria;Gammaproteobacteria;Other;Other	0.00628814	68	0.00795699	74	0.0324353	307	0.020808	205	0.0111246	110	0.000278035	3	0.112646	1329	0	0	0.0948856	987	0.138855	1586	0	0	0.000557414	6	0	0	0	0	0.10818	1185	0.0053012	77	0.00251805	30
Bac;Proteobacteria;Deltaproteobacteria;Other;Other	0.0786018	850	0.0468817	436	0.0286318	271	0.00487211	48	0.00212379	21	0	0	0.0012714	15	8.68659e-05	1	0.0046145	48	0.00507792	58	0.0011818	12	0.000371609	4	0	0	0	0	0.00985941	108	0.00612737	89	0.003861	46
Bac;Proteobacteria;Alphaproteobacteria;OCS116_clade;Other	0.0282967	306	0.0263441	245	0.0369783	350	0.000101502	1	0.00758495	75	0	0	0.00966265	114	0	0	0.014901	155	0.0139205	159	0.000393933	4	0	0	0	0	0	0	0.0220011	241	0	0	0	0
Bac;Proteobacteria;Other;Other;Other	0.0272795	295	0.0176344	164	0.01944	184	0.00324807	32	0.0157767	156	0	0	0.00771317	91	0	0	0.0156701	163	0.00560322	64	0.00029545	3	0.000185805	2	0	0	9.69556e-05	1	0.0216359	237	0.0010327	15	0.000335739	4
Bac;Proteobacteria;Alphaproteobacteria;Other;Other	0.0124838	135	0.0222581	207	0.0250396	237	0.00111652	11	0.0116303	115	0	0	0.0241566	285	0	0	0.0173044	180	0.00928034	106	9.84834e-05	1	0.000185805	2	0	0	0	0	0.00766843	84	0	0	0	0
Bac;Proteobacteria;Alphaproteobacteria;Rhizobiales;Other	0.0188644	204	0.0149462	139	0.00538827	51	0.000203004	2	0.000707929	7	0	0	0.0029666	35	8.68659e-05	1	0.00346087	36	0.00140081	16	9.84834e-05	1	9.29023e-05	1	0	0	0	0	0.000821618	9	0	0	0	0
Bac;Bacteroidetes;SB-1;Other;Other	0.00471611	51	0.0167742	156	0.00190174	18	0	0	0.000101133	1	0	0	0	0	0.000434329	5	0	0	0	0	0	0	0	0	0	0	0	0	0	0	0	0	0	0
Bac;Actinobacteria;Acidimicrobiia;Acidimicrobiales;Other	0.00388385	42	0.011828	110	0.00919176	87	0.000101502	1	0.0108212	107	0	0	0.000339041	4	0	0	0.00499904	52	0.00700403	80	0	0	0	0	0	0	0	0	0.0138762	152	0	0	0	0
Bac;Proteobacteria;Gammaproteobacteria;E01-9C-26_marine_group;Other	0	0	0.000752688	7	0.000211305	2	0.000101502	1	0.0124393	123	9.26784e-05	1	0	0	0	0	0.000192271	2	0.000875503	10	0	0	0	0	0	0	0	0	0.000365163	4	0	0	0	0
Bac;Planctomycetes;Phycisphaerae;CCM11a;Other	0.00268171	29	0.00290323	27	0.0118331	112	0	0	0.000404531	4	0	0	0	0	0	0	0.000576812	6	0.00148836	17	0	0	0	0	0	0	0	0	0.000182582	2	0	0	0	0
Bac;Proteobacteria;Alphaproteobacteria;SB1-18;Other	0.00601073	65	0.00913978	85	0.00464871	44	0	0	0.00404531	40	0	0	0.00262756	31	0	0	0.000384541	4	0.00393977	45	0	0	0	0	0	0	0	0	0.000821618	9	0	0	0	0
Bac;BD1-5;Other;Other;Other	0.000369891	4	0	0	0.000105652	1	0	0	0.00293285	29	0	0	0.000932361	11	0	0	0.00249952	26	0.00893013	102	9.84834e-05	1	0	0	0	0	0	0	0.00903779	99	0	0	0	0
Bac;Proteobacteria;Gammaproteobacteria;Chromatiales;Other	0	0	0.000107527	1	0.000105652	1	0.00700365	69	0.000101133	1	0	0	0.000508561	6	0	0	0.000672948	7	0	0	0	0	0.000185805	2	0	0	0	0	0.000273873	3	0	0	8.39349e-05	1
Bac;Bacteroidetes;VC2.1_Bac22;Other;Other	0.00138709	15	0.00172043	16	0.000105652	1	0.00609013	60	0.00627023	62	0	0	0.00161044	19	0	0	0.0016343	17	0.000350201	4	0	0	9.29023e-05	1	0	0	0	0	0.00164324	18	0.000757315	11	0.000251805	3
Bac;Bacteroidetes;Other;Other;Other	0.00110967	12	0.00311828	29	0.000105652	1	0.000812018	8	0.00414644	41	0	0	0.0025428	30	0	0	0.00182657	19	0.00358956	41	0	0	0	0	0	0	0	0	0.000182582	2	0	0	0	0
Bac;Proteobacteria;Gammaproteobacteria;Methylococcales;Other	0.000739782	8	0.0011828	11	0.00105652	10	0.000101502	1	0.000809061	8	0	0	0.00322088	38	0	0	0.000769083	8	0.000262651	3	0	0	0	0	0	0	0	0	0.00237356	26	0	0	0	0
Bac;Candidate_division_TM7;Other;Other;Other	0	0	0.00204301	19	0.00306392	29	0	0	0.000505663	5	0.000185357	2	0	0	0.000434329	5	9.61354e-05	1	0.000612852	7	9.84834e-05	1	0.000464511	5	0.0012576	12	0.000290867	3	0.000547745	6	0	0	0	0
Bac;Proteobacteria;Epsilonproteobacteria;Other;Other	0.00138709	15	0.000215054	2	0.000739567	7	0.000101502	1	0.00293285	29	0	0	0.000762841	9	0	0	0.00173044	18	0.000875503	10	9.84834e-05	1	0	0	0	0	0	0	0.00255614	28	0	0	0	0
Bac;Proteobacteria;Alphaproteobacteria;DB1-14;Other	0.000647309	7	0.000430108	4	0.00105652	10	0	0	0.000910194	9	0	0	0.00279708	33	0	0	0.000961354	10	0.00227631	26	0	0	0	0	0	0	0	0	0.00109549	12	0	0	0	0
Bac;Planctomycetes;OM190;Other;Other	0.000277418	3	0.00215054	20	0.00105652	10	0	0	0.000809061	8	0	0	0.00101712	12	0	0	0.0013459	14	0.00271406	31	9.84834e-05	1	0	0	0	0	0	0	0.00136936	15	0	0	0	0
Bac;Actinobacteria;Actinobacteria;Other;Other	0	0	0	0	0.000211305	2	0	0	0.00252832	25	0	0	8.47601e-05	1	0	0	0.000192271	2	0.000350201	4	0	0	0	0	0	0	0	0	0.000821618	9	0	0	0	0
Bac;Proteobacteria;Alphaproteobacteria;Rhodospirillales;Other	0.000462364	5	0.00150538	14	0	0	0.000101502	1	0.000404531	4	0	0	0	0	0	0	0	0	0	0	0	0	0	0	0	0	0	0	0.000182582	2	0	0	0	0
Bac;Bacteroidetes;Flavobacteriia;Flavobacteriales;Other	0	0	0.000430108	4	0.000105652	1	0	0	0.00131472	13	0	0	0	0	0	0	9.61354e-05	1	0	0	0	0	0	0	0	0	0	0	0.000547745	6	0	0	0	0
Bac;Proteobacteria;Deltaproteobacteria;SAR324_clade(Marine_group_B);Other	0	0	0	0	0	0	0	0	0.000809061	8	0	0	0	0	0	0	0.000384541	4	0.00113815	13	0	0	0	0	0	0	0	0	0.000730327	8	0	0	0	0
Bac;Bacteroidetes;Sphingobacteriia;Sphingobacteriales;Other	0	0	0.000107527	1	0.00105652	10	0	0	0	0	0	0	0.00025428	3	0	0	0.000192271	2	0.000350201	4	0	0	0	0	0	0	0	0	0.000547745	6	0	0	0	0
Bac;Acidobacteria;Holophagae;Subgroup_23;Other	0	0	0	0	0	0	0	0	0	0	0	0	0.00101712	12	0	0	0	0	0	0	0	0	0	0	0	0	0	0	0	0	0	0	0	0
Bac;Proteobacteria;Gammaproteobacteria;Xanthomonadales;Other	0.000277418	3	0.000537634	5	0.00042261	4	0	0	0.00101133	10	0	0	0.000339041	4	0	0	0.000384541	4	0	0	0	0	0	0	0	0	0	0	0.000182582	2	0	0	0	0
Bac;Proteobacteria;Gammaproteobacteria;Oceanospirillales;Other	0.000462364	5	0.000645161	6	0.00042261	4	0.000101502	1	0.000606796	6	0	0	0.000932361	11	0	0	9.61354e-05	1	8.75503e-05	1	0	0	0	0	0	0	0	0	0.000456454	5	0	0	0	0
Bac;Proteobacteria;AEGEAN-245;Other;Other	0	0	0.000107527	1	0.000528262	5	0	0	0.000606796	6	0	0	0.00025428	3	0	0	9.61354e-05	1	0	0	0	0	0	0	0	0	0	0	0.000912909	10	0	0	0	0
Bac;Proteobacteria;Epsilonproteobacteria;Campylobacterales;Other	0	0	0	0	0	0	0	0	0.000101133	1	0	0	0.00016952	2	0	0	0.000769083	8	0.000787953	9	0	0	0	0	0	0	0	0	0	0	0	0	0	0
Bac;Proteobacteria;Alphaproteobacteria;Rickettsiales;Other	0.000184945	2	0	0	0.000105652	1	0	0	0	0	0	0	8.47601e-05	1	0	0	0.000769083	8	0	0	0	0	0	0	0	0	0	0	0	0	0	0	0	0
Bac;Cyanobacteria;Chloroplast;Other;Other	0	0	0	0	0	0	0	0	0	0	0	0	0	0	0	0	0	0	0	0	0	0	0.000743218	8	0	0	0	0	0	0	0	0	0	0
Bac;Proteobacteria;Deltaproteobacteria;Sh765B-TzT-29;Other	0.000739782	8	0	0	0	0	0	0	0.000404531	4	0	0	0	0	0	0	0	0	0	0	0	0	0	0	0	0	0	0	0.000639036	7	0	0	0	0
Bac;Planctomycetes;Other;Other;Other	9.24727e-05	1	0	0	0.000739567	7	0	0	0.000303398	3	0	0	0.000678081	8	0	0	0	0	0.000350201	4	0	0	0	0	0	0	0	0	9.12909e-05	1	0	0	0	0
Bac;Cyanobacteria;Melainabacteria;Vampirovibrionales;Other	0	0	0	0	0.000211305	2	0	0	0	0	0	0	0	0	0	0	0	0	0.000612852	7	0	0	0	0	0	0	0	0	0	0	0	0	0	0
Bac;Lentisphaerae;Oligosphaeria;Other;Other	0	0	0	0	0.000528262	5	0	0	0	0	0	0	0	0	0	0	0	0	0	0	0	0	0	0	0	0	0	0	0	0	0	0	0	0
Bac;Proteobacteria;Gammaproteobacteria;NKB5;Other	9.24727e-05	1	0	0	0.000211305	2	0	0	0.000404531	4	0	0	8.47601e-05	1	0	0	0	0	0.000525302	6	0	0	0	0	0	0	0	0	0.000182582	2	0	0	0	0
Bac;Proteobacteria;Epsilonproteobacteria;R103-B63;Other	0	0	0	0	0	0	0	0	0.000505663	5	0	0	0	0	0	0	0	0	0	0	0	0	0	0	0	0	0	0	0	0	0	0	0	0
Bac;Lentisphaerae;WCHB1-41;Other;Other	0	0	0	0	0	0	0	0	0	0	0	0	0	0	0	0	0	0	0.000437752	5	0	0	0	0	0	0	0	0	0	0	0	0	0	0
Bac;Lentisphaerae;Other;Other;Other	0	0	0.000430108	4	0.000211305	2	0	0	0	0	0	0	0	0	0	0	0	0	0.000262651	3	0	0	0	0	0	0	0	0	0	0	0	0	0	0
Bac;Candidate_division_OP3;Other;Other;Other	0	0	0.000430108	4	0.00042261	4	0	0	0	0	0	0	0	0	0	0	0	0	0.000175101	2	0	0	0	0	0	0	0	0	0.000273873	3	0	0	0	0
Bac;Actinobacteria;Other;Other;Other	0.000184945	2	0.000430108	4	0	0	0	0	0.000101133	1	0	0	0	0	0	0	0	0	0	0	0	0	0	0	0	0	0	0	0	0	0	0	0	0
Bac;Proteobacteria;Deltaproteobacteria;Myxococcales;Other	0.000184945	2	0	0	0.00042261	4	0	0	0.000303398	3	0	0	0	0	0	0	0.000288406	3	0	0	0	0	0	0	0	0	0.000193911	2	0	0	0	0	0	0
Bac;Proteobacteria;Deltaproteobacteria;Desulfuromonadales;Other	0	0	0.000107527	1	0.00042261	4	0	0	0.000101133	1	0	0	0	0	0	0	0	0	0	0	0	0	0	0	0	0	0	0	0	0	0	0	0	0
Bac;NPL-UPA2;Other;Other;Other	0	0	0	0	0	0	0	0	0	0	0	0	0	0	0	0	0	0	0	0	0	0	0	0	0.000419199	4	0	0	0	0	0	0	0	0
Bac;Proteobacteria;Alphaproteobacteria;Sphingomonadales;Other	0	0	0	0	0	0	0.000406009	4	0	0	0	0	0	0	0	0	0	0	0	0	0	0	0	0	0	0	0	0	0	0	0	0	0	0
Bac;TM6;Other;Other;Other	0.000277418	3	0	0	0.000211305	2	0	0	0.000404531	4	0	0	0	0	0	0	0	0	0	0	0	0	0	0	0	0	0	0	0	0	0	0	0	0
Bac;Bacteroidetes;Cytophagia;Cytophagales;Other	0.000184945	2	0	0	0	0	0	0	0	0	0	0	0	0	0	0	0.000384541	4	0	0	0	0	0	0	0	0	0	0	0	0	0	0	0	0
Bac;Nitrospirae;Nitrospira;Nitrospirales;Other	0.000184945	2	0	0	0.000105652	1	0	0	0	0	0	0	0.00016952	2	0	0	0	0	0.000262651	3	0	0	0	0	0	0	0	0	0.000365163	4	0	0	0	0
Bac;TA06;Other;Other;Other	0	0	0.000322581	3	0	0	0	0	0	0	0	0	0	0	0	0	0	0	0	0	0	0	0	0	0	0	0	0	0	0	0	0	0	0
Bac;Proteobacteria;Deltaproteobacteria;Sva0485;Other	9.24727e-05	1	0.000322581	3	0	0	0	0	0	0	0	0	0	0	0	0	0	0	0	0	0	0	0	0	0	0	0	0	0	0	0	0	0	0
Bac;Gemmatimonadetes;Gemmatimonadetes;BD2-11_terrestrial_group;Other	0	0	0.000322581	3	0	0	0	0	0.000101133	1	0	0	0	0	0	0	0	0	0	0	0	0	0	0	0	0	0	0	0	0	0	0	0	0
Bac;Fusobacteria;Fusobacteriia;Fusobacteriales;Other	0	0	0	0	0	0	0.000304507	3	0	0	0	0	0	0	0	0	9.61354e-05	1	0	0	0	0	0	0	0	0	0	0	0	0	0	0	0	0
Bac;Proteobacteria;Gammaproteobacteria;BD7-8_marine_group;Other	0	0	0	0	0	0	0	0	0.000303398	3	0	0	0	0	0	0	0	0	0	0	0	0	0	0	0	0	0	0	0	0	0	0	0	0
Bac;Actinobacteria;Actinobacteria;PeM15;Other	0	0	0	0	0	0	0	0	0.000303398	3	0	0	0	0	0	0	0	0	0	0	0	0	0	0	0	0	0	0	0	0	0	0	0	0
Bac;Proteobacteria;JTB23;Other;Other	0	0	0	0	0	0	0	0	0	0	0	0	0	0	0	0	0	0	0	0	0	0	0	0	0	0	0	0	0.000273873	3	0	0	0	0
Bac;Chloroflexi;Ardenticatenia;uncultured;Other	0	0	0	0	0	0	0	0	0	0	0	0	0	0	0.000260598	3	0	0	8.75503e-05	1	9.84834e-05	1	0	0	0.0002096	2	0	0	0	0	0	0	0	0
Bac;Candidate_division_OD1;Other;Other;Other	0	0	0.000215054	2	0	0	0	0	0	0	0	0	0	0	0	0	0	0	0	0	0	0	0	0	0	0	0	0	0	0	0	0	0	0
Bac;Proteobacteria;ARKICE-90;Other;Other	0	0	0	0	0.000211305	2	0	0	0	0	0	0	8.47601e-05	1	0	0	9.61354e-05	1	0	0	0	0	0	0	0	0	9.69556e-05	1	0	0	0	0	0	0
Bac;Verrucomicrobia;Other;Other;Other	0	0	0	0	0	0	0	0	0.000202265	2	0	0	0	0	0	0	0	0	0	0	0	0	0	0	0	0	0	0	0	0	0	0	0	0
Bac;Proteobacteria;Alphaproteobacteria;E6aD10;Other	0	0	0	0	0	0	0	0	0.000202265	2	0	0	0	0	0	0	0	0	0	0	0	0	0	0	0	0	0	0	0.000182582	2	0	0	0	0
Bac;Chloroflexi;Other;Other;Other	0	0	0	0	0	0	0	0	0.000202265	2	0	0	0	0	0	0	0	0	0	0	0	0	0	0	0	0	0	0	0	0	0	0	0	0
Bac;Chloroflexi;Thermomicrobia;AKYG1722;Other	0	0	0	0	0	0	0	0	0	0	0	0	0	0	0	0	0	0	0	0	0	0	0	0	0	0	0.000193911	2	0	0	0	0	0	0
Bac;Proteobacteria;Gammaproteobacteria;Thiotrichales;Other	0	0	0	0	0	0	0	0	0	0	0	0	0	0	0	0	0.000192271	2	0	0	0	0	0	0	0	0	0	0	0	0	0	0	0	0
Bac;Proteobacteria;Gammaproteobacteria;EC3;Other	0	0	0	0	0	0	0	0	0	0	0.000185357	2	0	0	0	0	0	0	0	0	0	0	0	0	0	0	0	0	0	0	0	0	0	0
Bac;Proteobacteria;Betaproteobacteria;Other;Other	0	0	0	0	0	0	0	0	0	0	0	0	0	0	0	0	0	0	0	0	0	0	0	0	0	0	0	0	0.000182582	2	0	0	0	0
Bac;Lentisphaerae;MSBL3;Other;Other	0	0	0	0	0	0	0	0	0	0	0	0	0	0	0.000173732	2	0	0	0	0	0	0	0	0	0	0	0	0	0	0	0	0	0	0
Bacteria;Other;Other;Other;Other	0.104124	1126	0.0551613	513	0.019757	187	0.0180674	178	0.00616909	61	0.000741427	8	0.00635701	75	0.000260598	3	0.00586426	61	0.0189984	217	0.000492417	5	0.00232256	25	0	0	0.000775645	8	0.0112288	123	0.0137694	200	0.00268592	32
Number of total reads		10814		9300		9465		9852		9888		10790		11798		11512		10402		11422		10154		10764		9542		10314		10954		14525		11914

## Sheet: Genus
	JDF1		JDF2		JDF3		JDF4		JDF5		JDF6		JDF7		JDF8		JDF9		JDF10		JDF11		JDF12		JDF13		JDF14		JDF15		JDF16		JDF17
	% of total reads	# of reads	% of total reads	# of reads	% of total reads	# of reads	% of total reads	# of reads	% of total reads	# of reads	% of total reads	# of reads	% of total reads	# of reads	% of total reads	# of reads	% of total reads	# of reads	% of total reads	# of reads	% of total reads	# of reads	% of total reads	# of reads	% of total reads	# of reads	% of total reads	# of reads	% of total reads	# of reads	% of total reads	# of reads	% of total reads	# of reads
Bac;Proteobacteria;Deltaproteobacteria;Bdellovibrionales;Bacteriovoracaceae;uncultured	0	0	0	0	0	0	0.000406009	4	0.000202265	2	0	0	0	0	0	0	0.000192271	2	0	0	0.00256057	26	0.00278707	30	0	0	0	0	0.048019	526	0.925095	13437	0.914135	10891
Bac;Proteobacteria;Gammaproteobacteria;Pseudomonadales;Pseudomonadaceae;Pseudomonas	0	0	0.000430108	4	0.000739567	7	0.00609013	60	0.00121359	12	0.592586	6394	0.0133921	158	0.587821	6767	0.0182657	190	0.080809	923	0.453417	4604	0.488945	5263	0.468036	4466	0.564282	5820	0.00319518	35	0.0010327	15	0.0145207	173
Bac;Proteobacteria;Gammaproteobacteria;Chromatiales;Chromatiaceae;Nitrosococcus	0.00221935	24	0	0	0.000845219	8	0.542123	5341	0.000707929	7	0.000185357	2	0.0289032	341	8.68659e-05	1	0.0389348	405	0.00376466	43	0.00364388	37	0.0362319	390	0	0	0	0	0.0221837	243	0.0128744	187	0.025768	307
Bac;Actinobacteria;Acidimicrobiia;Acidimicrobiales;OM1_clade;uncultured_Gram-positive_bacterium	0.0770298	833	0.196344	1826	0.152879	1447	0.000609013	6	0.0134506	133	0.000278035	3	0.00025428	3	0.000173732	2	0.000576812	6	0.00420242	48	0.0005909	6	0.000278707	3	0	0	0	0	0.0137849	151	6.88468e-05	1	0.00016787	2
Bac;Proteobacteria;Deltaproteobacteria;Desulfobacterales;Desulfobulbaceae;Desulfobulbus	0.000184945	2	0.00817204	76	0.00390914	37	0.166768	1643	0.00303398	30	0.000185357	2	0.010256	121	0.000347464	4	0.0189387	197	0.0119944	137	0.00226512	23	0.0229469	247	0	0	0	0	0.00611649	67	0.000275387	4	0.00125902	15
Bac;Proteobacteria;Epsilonproteobacteria;Campylobacterales;Helicobacteraceae;Sulfurimonas	0.00147956	16	0.000322581	3	0.00211305	20	0.0186764	184	0.039644	392	0	0	0.00313612	37	8.68659e-05	1	0.00778696	81	0.00945544	108	0.00029545	3	9.29023e-05	1	0.000628799	6	0	0	0.104437	1144	0.00282272	41	0.00713446	85
Bac;Bacteroidetes;VC2.1_Bac22;uncultured_bacterium_VC2.1_Bac22;uncultured_bacterium_VC2.1_Bac22;uncultured_bacterium_VC2.1_Bac22	0.0240429	260	0.00129032	12	0.000950872	9	0.0974421	960	0.0828277	819	0.00101946	11	0.00491609	58	0.000434329	5	0.0137474	143	0.0194362	222	0.00226512	23	0.0104051	112	0.0001048	1	0	0	0.0228227	250	0.026506	385	0.00982038	117
Bac;Firmicutes;Bacilli;Lactobacillales;Streptococcaceae;Lactococcus	0	0	0	0	0	0	0.000101502	1	0.000202265	2	0.0783133	845	0.0025428	30	0.0615879	709	0.0013459	14	0.00980564	112	0.0840063	853	0.0685619	738	0.0891847	851	0.0686446	708	9.12909e-05	1	0	0	0.00134296	16
Bac;Bacteroidetes;Flavobacteriia;Flavobacteriales;Flavobacteriaceae;Flavobacterium	0	0	0	0	0.000105652	1	0.000609013	6	0.000505663	5	0.0707136	763	0.00194948	23	0.07123	820	0.00201884	21	0.00989319	113	0.07987	811	0.0682832	735	0.0854119	815	0.0684506	706	0.000365163	4	0	0	0.00142689	17
Bac;Proteobacteria;Epsilonproteobacteria;Campylobacterales;Helicobacteraceae;Sulfurovum	0.02543	275	0.0055914	52	0.0142631	135	0.000304507	3	0.0828277	819	9.26784e-05	1	0.0220376	260	0.000260598	3	0.023457	244	0.0135703	155	0.00088635	9	9.29023e-05	1	0	0	0	0	0.0292131	320	0	0	0	0
Bac;Proteobacteria;Gammaproteobacteria;Pseudomonadales;Moraxellaceae;Acinetobacter	0	0	0	0	0	0	0.00131953	13	0.000303398	3	0.00611677	66	0.002119	25	0.00990271	114	0.000384541	4	0.000787953	9	0.06234	633	0.0615013	662	0.0571159	545	0.0797945	823	0.000182582	2	0.000275387	4	0.00100722	12
Bac;Bacteroidetes;Flavobacteriia;Flavobacteriales;Flavobacteriaceae;uncultured	0.0768448	831	0.0662366	616	0.0435288	412	0.000406009	4	0.0204288	202	0.000185357	2	0.0163587	193	0.000434329	5	0.0123053	128	0.0207494	237	0.000689383	7	0	0	0	0	0	0	0.022275	244	0	0	0	0
Bac;Proteobacteria;Epsilonproteobacteria;CH8-1-BAC;uncultured_bacterium;uncultured_bacterium	0.00342149	37	0.00741935	69	0.0119387	113	0.000101502	1	0.00252832	25	9.26784e-05	1	0.0682319	805	0	0	0.062488	650	0.0241639	276	0	0	0	0	0	0	0	0	9.12909e-05	1	0	0	0.000251805	3
Bac;Candidate_division_OD1;uncultured_bacterium;uncultured_bacterium;uncultured_bacterium;uncultured_bacterium	0.0030516	33	0.0131183	122	0.0066561	63	0.0282176	278	0.00798948	79	0	0	0.0135616	160	0	0	0.0368198	383	0.0672387	768	0.000196967	2	0	0	0	0	0	0	0.00538616	59	0.000137694	2	0.00016787	2
Bac;Bacteroidetes;Flavobacteriia;Flavobacteriales;Flavobacteriaceae;Chryseobacterium	0	0	0	0	0	0	0.000101502	1	0.000303398	3	0.0440222	475	0.00016952	2	0.0465601	536	0.0013459	14	0.00665383	76	0.0602718	612	0.0489595	527	0.0602599	575	0.0395579	408	0.000182582	2	0	0	0.00100722	12
Bac;Planctomycetes;Planctomycetacia;Planctomycetales;Planctomycetaceae;Bythopirellula	0.00795265	86	0.0208602	194	0.0431062	408	0	0	0.0132484	131	0.000185357	2	0.0346669	409	0.000173732	2	0.0583542	607	0.0207494	237	0.00167422	17	0	0	0	0	0	0	0.0319518	350	0	0	0	0
Bac;Proteobacteria;Alphaproteobacteria;SB1-18;uncultured_alpha_proteobacterium;uncultured_alpha_proteobacterium	0.0167376	181	0.0201075	187	0.00961437	91	0.000101502	1	0.0559264	553	0	0	0.00025428	3	0	0	0.00355701	37	0.00761688	87	9.84834e-05	1	0	0	0	0	0	0	0.0111375	122	0	0	8.39349e-05	1
Bac;Proteobacteria;Gammaproteobacteria;Methylococcales;IheB2-23;uncultured_bacterium	0.000184945	2	0.000752688	7	0.0104596	99	0	0	0.00151699	15	0	0	0.0460247	543	0.000173732	2	0.00990194	103	0.00332691	38	0	0	0	0	0	0	0	0	0.0141501	155	0	0	0	0
Bac;Bacteroidetes;Flavobacteriia;Flavobacteriales;Flavobacteriaceae;Empedobacter	0	0	0	0	0	0	0.000101502	1	0	0	0.0380908	411	0.000508561	6	0.0355281	409	0.000192271	2	0.00350201	40	0.0454008	461	0.02657	286	0.0378327	361	0.0207485	214	0.000182582	2	0	0	0.000503609	6
Bac;Proteobacteria;Gammaproteobacteria;Chromatiales;Ectothiorhodospiraceae;Acidiferrobacter	0.00776771	84	0.0230108	214	0.0444797	421	0.024056	237	0.014462	143	0.000185357	2	0.00322088	38	0.000260598	3	0.00519131	54	0.00245141	28	0.000196967	2	0.000185805	2	0	0	0	0	0.0138762	152	0	0	0.000755414	9
Bac;Proteobacteria;Gammaproteobacteria;Thiotrichales;Thiotrichaceae;Cocleimonas	0.0010172	11	0.00129032	12	0.00718436	68	0.000101502	1	0.00414644	41	0	0	0.0407696	481	0	0	0.0143242	149	0.00253896	29	0	0	0	0	0	0	0	0	0.0070294	77	0	0	0	0
Bac;Firmicutes;Bacilli;Bacillales;Listeriaceae;Brochothrix	0	0	0	0	0	0	0.000101502	1	0	0	0.0283596	306	0.000678081	8	0.0290132	334	0.000384541	4	0.00420242	48	0.0335828	341	0.0259197	279	0.0394047	376	0.0256932	265	9.12909e-05	1	6.88468e-05	1	0.000503609	6
Bac;Proteobacteria;Alphaproteobacteria;Rhodobacterales;Rhodobacteraceae;Pacificibacter	0.00647309	70	0.00333333	31	0.00633914	60	0.000203004	2	0.00940534	93	0	0	0.0155111	183	8.68659e-05	1	0.0268218	279	0.0378217	432	0	0	0	0	0	0	0	0	0.00985941	108	0	0	0	0
Bac;Bacteroidetes;Flavobacteriia;Flavobacteriales;Flavobacteriaceae;Lutibacter	0.0166451	180	0.00516129	48	0.0196513	186	0.00223305	22	0.00384304	38	0.00055607	6	0.0359383	424	0	0	0.0202846	211	0.00893013	102	0.000196967	2	9.29023e-05	1	0	0	0	0	0.0362425	397	0	0	0.00016787	2
Bac;Proteobacteria;Zetaproteobacteria;Mariprofundales;Mariprofundaceae;Mariprofundus	0.0143333	155	0.000107527	1	0.000739567	7	0	0	0.0361044	357	0	0	0.00101712	12	0	0	0.00221111	23	0.00140081	16	0	0	9.29023e-05	1	0	0	0	0	0.0166149	182	0	0	0.00016787	2
Bac;Planctomycetes;Planctomycetacia;Planctomycetales;Planctomycetaceae;Planctomyces	0.0130387	141	0.00860215	80	0.0180666	171	0	0	0.019822	196	0	0	0.0141549	167	0.000173732	2	0.0332628	346	0.0184731	211	0.00167422	17	0	0	0	0	0.000193911	2	0.0192624	211	0	0	0	0
Bac;Proteobacteria;Alphaproteobacteria;Rhizobiales;Hyphomicrobiaceae;Zhangella	0.0296837	321	0.016129	150	0.0220814	209	0.000101502	1	0.00576456	57	0	0	0.00203424	24	0	0	0.00894059	93	0.00805463	92	0.000196967	2	0	0	0	0	0	0	0.00648165	71	0	0	0	0
Bac;Firmicutes;Bacilli;Lactobacillales;Streptococcaceae;Streptococcus	0	0	0	0	0.000105652	1	0.000101502	1	0	0	0.0248378	268	0.000678081	8	0.0241487	278	0.00124976	13	0.00332691	38	0.0271814	276	0.0249907	269	0.0266192	254	0.0194881	201	0	0	0	0	0.00142689	17
Bac;Proteobacteria;Alphaproteobacteria;Rhodobacterales;Rhodobacteraceae;Leisingera	0.0061032	66	0.00956989	89	0.0201796	191	0.000101502	1	0.0244741	242	9.26784e-05	1	0.00695033	82	0	0	0.0166314	173	0.0218	249	9.84834e-05	1	9.29023e-05	1	0	0	0	0	0.0120504	132	0	0	0	0
Bac;Proteobacteria;Gammaproteobacteria;Methylococcales;Marine_Methylotrophic_Group_2;uncultured_gamma_proteobacterium	0	0	0.000645161	6	0.00147913	14	0	0	0.00101133	10	0	0	0.0238176	281	0.000173732	2	0.0176889	184	0.00332691	38	0	0	0	0	0	0	0	0	0.00419938	46	0	0	0	0
Bac;Proteobacteria;Alphaproteobacteria;Rhodospirillales;Rhodospirillaceae;uncultured	0.00295913	32	0.018172	169	0.00401479	38	0	0	0.0217435	215	0	0	0.000593321	7	0.000521195	6	0.00182657	19	0.00341446	39	0	0	0	0	0	0	0	0	0.00410809	45	0	0	0	0
Bac;Planctomycetes;Planctomycetacia;Planctomycetales;Planctomycetaceae;Pir4_lineage	0.00841502	91	0.0122581	114	0.0114105	108	0	0	0.0105178	104	0	0	0.0106798	126	0.000434329	5	0.0215343	224	0.0149711	171	0.000492417	5	9.29023e-05	1	0	0	0	0	0.00721198	79	0	0	0	0
Bac;Proteobacteria;Alphaproteobacteria;Caulobacterales;Caulobacteraceae;Caulobacter	0	0	0	0	0	0	0	0	0.000101133	1	0.00732159	79	0.000339041	4	0.0144197	166	0.000288406	3	0.00140081	16	0.0201891	205	0.00566704	61	0.0163488	156	0.0170642	176	0.000730327	8	0	0	0.00016787	2
Bac;Proteobacteria;Epsilonproteobacteria;Nautiliales;Nautiliaceae;Nitratifractor	0.000184945	2	0.000537634	5	0.00190174	18	0	0	0.00161812	16	0	0	0.0186472	220	0	0	0.0111517	116	0.00971809	111	0	0	0	0	0	0	0	0	0.000821618	9	0	0	0	0
Bac;Proteobacteria;Alphaproteobacteria;OCS116_clade;uncultured_bacterium;uncultured_bacterium	0.0132236	143	0.0135484	126	0.0115161	109	0	0	0.0123382	122	0.000185357	2	0.00491609	58	0	0	0.0105749	110	0.0136579	156	0.000196967	2	0	0	0	0	0	0	0.0182582	200	0	0	8.39349e-05	1
Bac;Planctomycetes;Planctomycetacia;Planctomycetales;Planctomycetaceae;Rhodopirellula	0.00517847	56	0.00462366	43	0.00697306	66	0.000101502	1	0.0176982	175	9.26784e-05	1	0.00618749	73	0.000173732	2	0.0131705	137	0.00779198	89	0.00029545	3	0	0	0	0	0	0	0.0121417	133	0	0	0	0
Bac;Bacteroidetes;VC2.1_Bac22;uncultured_bacterium;uncultured_bacterium;uncultured_bacterium	0.000924727	10	0.000215054	2	0.000105652	1	0.00345108	34	0.0169903	168	0	0	0.000678081	8	0	0	0.000384541	4	0.00770443	88	9.84834e-05	1	0.00241546	26	0	0	0	0	0.00292131	32	0.000826162	12	0.000335739	4
Bac;Proteobacteria;Gammaproteobacteria;Thiotrichales;Thiotrichaceae;uncultured	0.00138709	15	0.00387097	36	0.00464871	44	0.00801868	79	0.0151699	150	0	0	0.00152568	18	0	0	0.00211498	22	0.00507792	58	0	0	0.000278707	3	0	0	0	0	0.00620778	68	0.000413081	6	0.00109115	13
Bac;Proteobacteria;Gammaproteobacteria;Acidithiobacillales;9M32;uncultured_bacterium	0.000184945	2	0	0	0	0	0	0	0.0147654	146	0	0	0	0	0	0	0	0	0	0	0	0	0	0	0	0	0	0	0.00219098	24	0.000275387	4	0	0
Bac;Proteobacteria;Gammaproteobacteria;Pseudomonadales;Moraxellaceae;Enhydrobacter	0	0	0	0	0	0	0	0	0	0	0.00333642	36	8.47601e-05	1	0.00469076	54	9.61354e-05	1	0.000700403	8	0.0143786	146	0.0115199	124	0.00995598	95	0.00921078	95	9.12909e-05	1	0	0	0.000419674	5
Bac;Bacteroidetes;Cytophagia;Cytophagales;Flammeovirgaceae;Reichenbachiella	0.00564084	61	0.013871	129	0.00538827	51	0	0	0.00182039	18	0	0	0.00101712	12	0	0	0.000480677	5	0.00341446	39	9.84834e-05	1	0	0	0	0	0	0	0.000730327	8	0	0	0	0
Bac;Bacteroidetes;Flavobacteriia;Flavobacteriales;Flavobacteriaceae;Pricia	0	0	0	0	0.00253566	24	0	0	0.000101133	1	0	0	0.0128835	152	8.68659e-05	1	0.0065372	68	0.000700403	8	0	0	0	0	0	0	0	0	0	0	0	0	0	0
Bac;Proteobacteria;Deltaproteobacteria;Desulfuromonadales;Desulfuromonadaceae;Malonomonas	0.000832254	9	0.0126882	118	0.00264131	25	0.00091352	9	0	0	0	0	0	0	8.68659e-05	1	0.00105749	11	0.00253896	29	0	0	0	0	0	0	0	0	0.000365163	4	0	0	0	0
Bac;Proteobacteria;Deltaproteobacteria;Desulfobacterales;Nitrospinaceae;Nitrospina	0.00175698	19	0.0113978	106	0.0126783	120	0	0	0.00343851	34	0	0	0.0012714	15	0	0	0.0032686	34	0.00253896	29	9.84834e-05	1	0	0	0	0	0	0	0.00319518	35	6.88468e-05	1	0	0
Bac;Proteobacteria;MACA-EFT26;uncultured_bacterium;uncultured_bacterium;uncultured_bacterium	0.000647309	7	0.00548387	51	0.00454305	43	0.00720666	71	0.011428	113	9.26784e-05	1	0.00474657	56	0	0	0.00471063	49	0.0120819	138	0	0	9.29023e-05	1	0	0	0	0	0.00611649	67	6.88468e-05	1	0.000251805	3
Bac;Proteobacteria;Epsilonproteobacteria;Campylobacterales;Campylobacteraceae;Sulfurospirillum	0.00739782	80	0.000107527	1	0.000633914	6	0.00223305	22	0.0116303	115	0	0	0.000508561	6	0	0	0.000961354	10	0.00516547	59	0	0	9.29023e-05	1	0	0	0	0	0.000912909	10	0	0	8.39349e-05	1
Bac;Proteobacteria;Alphaproteobacteria;Rhodobacterales;Rhodobacteraceae;Roseobacter_clade_NAC11-7_lineage	0.00166451	18	0.000322581	3	0.00306392	29	0	0	0.00374191	37	0	0	0.0116121	137	0	0	0.00942127	98	0.00201366	23	0	0	0	0	0	0	0	0	0.0110462	121	0	0	0	0
Bac;Chloroflexi;uncultured;Dehalococcoides_sp._BHI80-15;Dehalococcoides_sp._BHI80-15;Dehalococcoides_sp._BHI80-15	0	0	0	0	0.000211305	2	0	0	0.000404531	4	0	0	0.0113579	134	0	0	0.00173044	18	0.000700403	8	0	0	0	0	0	0	0	0	0.000456454	5	0	0	0	0
Bac;Planctomycetes;Planctomycetacia;Planctomycetales;Planctomycetaceae;Blastopirellula	0.00110967	12	0.000215054	2	0.000950872	9	0	0	0.00849515	84	0	0	0.00313612	37	0	0	0.011344	118	0.00490282	56	0	0	0	0	0	0	0	0	0.00538616	59	0	0	0	0
Bac;Proteobacteria;Alphaproteobacteria;SB1-18;uncultured_bacterium;uncultured_bacterium	0.00480858	52	0.00387097	36	0.00633914	60	0.000203004	2	0.0111246	110	0	0	0.010256	121	0	0	0.00413382	43	0.00148836	17	0	0	0	0	0	0	0	0	0.00219098	24	0	0	0	0
Bac;Proteobacteria;Gammaproteobacteria;Enterobacteriales;Enterobacteriaceae;Rahnella	0	0	0	0	0	0	0	0	0	0	0.0100093	108	8.47601e-05	1	0.010337	119	0	0	0.00218876	25	0.0076817	78	0.00510962	55	0.00785999	75	0.00484778	50	0	0	0	0	0.000335739	4
Bac;Proteobacteria;Alphaproteobacteria;Rhodospirillales;Rhodospirillaceae;Magnetovibrio	9.24727e-05	1	0.00451613	42	0.000633914	6	0	0	0.0102144	101	0	0	0.00567893	67	0	0	0.000672948	7	0.00577832	66	0	0	0	0	0	0	0	0	0.00146065	16	0	0	0	0
Bac;Proteobacteria;Alphaproteobacteria;Rhizobiales;Phyllobacteriaceae;Pseudahrensia	0.00591825	64	0.00645161	60	0.00792393	75	0	0	0.00414644	41	0	0	0.00355993	42	0	0	0.00644107	67	0.00604097	69	0	0	0	0	0	0	0	0	0.0101333	111	0	0	8.39349e-05	1
Bac;Bacteroidetes;Sphingobacteriia;Sphingobacteriales;Sphingobacteriaceae;Sphingobacterium	0	0	0	0	0	0	0	0	0	0	0.00769231	83	0	0	0.00608061	70	9.61354e-05	1	0.000875503	10	0.00896199	91	0.00789669	85	0.00702159	67	0.00659298	68	0	0	0	0	8.39349e-05	1
Bac;Proteobacteria;Alphaproteobacteria;Rhodobacterales;Rhodobacteraceae;uncultured	0.00240429	26	0.000645161	6	0.000845219	8	0	0	0.00414644	41	0	0	0.000932361	11	0	0	0.00105749	11	0.00262651	30	0	0	0	0	0	0	0	0	0.00885521	97	0	0	0	0
Bac;Proteobacteria;Gammaproteobacteria;Thiotrichales;Thiotrichaceae;Thiothrix	0.000277418	3	0.000215054	2	0.00633914	60	0	0	0.00111246	11	0	0	0.00330565	39	0	0	0.00182657	19	0.000525302	6	0	0	0	0	0	0	0	0	0.00867263	95	0	0	8.39349e-05	1
Bac;Proteobacteria;Betaproteobacteria;Burkholderiales;Oxalobacteraceae;Janthinobacterium	0	0	0	0	0	0	0	0	0	0	0.00787766	85	8.47601e-05	1	0.00790479	91	0	0	0.000700403	8	0.00718929	73	0.00557414	60	0.00859359	82	0.00281171	29	0.000273873	3	0	0	0.000587544	7
Bac;Planctomycetes;Phycisphaerae;Phycisphaerales;Phycisphaeraceae;SM1A02	0.00157204	17	0.00612903	57	0.00845219	80	0.000101502	1	0.00212379	21	9.26784e-05	1	0.00474657	56	0	0	0.00432609	45	0.00656628	75	9.84834e-05	1	0	0	0	0	0	0	0.00173453	19	0	0	0	0
Bac;Planctomycetes;Phycisphaerae;Phycisphaerales;Phycisphaeraceae;Phycisphaera	0.00138709	15	0.0083871	78	0.00633914	60	0	0	0.000404531	4	0	0	0.00016952	2	0	0	0.0013459	14	0.000787953	9	0	0	9.29023e-05	1	0.0002096	2	0	0	0.000182582	2	0	0	8.39349e-05	1
Bac;Chloroflexi;Ardenticatenia;uncultured;uncultured_sediment_bacterium;uncultured_sediment_bacterium	0.00490105	53	0.000537634	5	0.00380349	36	0	0	0.00202265	20	0	0	0	0	0	0	0.000961354	10	0.000787953	9	9.84834e-05	1	0	0	0	0	0	0	0.00785101	86	0	0	0	0
Bac;Actinobacteria;Actinobacteria;Propionibacteriales;Propionibacteriaceae;Propionibacterium	0	0	0	0	0	0	0	0	0	0	0.00370714	40	8.47601e-05	1	0.00755733	87	0	0	0.000437752	5	0.00246208	25	0.00362319	39	0.0019912	19	0.0034904	36	0.000182582	2	6.88468e-05	1	0	0
Bac;Proteobacteria;Gammaproteobacteria;Enterobacteriales;Enterobacteriaceae;Buttiauxella	0	0	0	0	0	0	0	0	0	0	0.00583874	63	0	0	0.00755733	87	0.000192271	2	0.0012257	14	0.00462872	47	0.00445931	48	0.00523999	50	0.00407213	42	0.000273873	3	0	0	0.000251805	3
Bac;Proteobacteria;Deltaproteobacteria;Desulfobacterales;Desulfobulbaceae;Desulfocapsa	0.000554836	6	0	0	0	0	0.000609013	6	0.000505663	5	0	0	0.000932361	11	0	0	0.000865218	9	0.00752933	86	0	0	0	0	0	0	0	0	0.00164324	18	0	0	0	0
Bac;Proteobacteria;Gammaproteobacteria;Enterobacteriales;Enterobacteriaceae;Serratia	0	0	0	0	0	0	0	0	0	0	0.00454124	49	8.47601e-05	1	0.00729673	84	0.000288406	3	0.000612852	7	0.005909	60	0.00752508	81	0.00565919	54	0.00484778	50	0.000182582	2	0	0	0	0
Bac;Bacteroidetes;Flavobacteriia;Flavobacteriales;Cryomorphaceae;uncultured	0.000277418	3	0	0	0	0	0	0	0.00748382	74	9.26784e-05	1	8.47601e-05	1	0	0	0	0	0.000525302	6	0	0	0	0	0	0	0	0	0.000547745	6	0	0	0	0
Bac;Bacteroidetes;Cytophagia;Cytophagales;Flammeovirgaceae;uncultured	0.000369891	4	0.000430108	4	0.00253566	24	0	0	0.00293285	29	0	0	0.00728937	86	0	0	0.00211498	22	0.00420242	48	0	0	0	0	0	0	0	0	0.00456454	50	0	0	0	0
Bac;Proteobacteria;Gammaproteobacteria;Gammaproteobacteria_Incertae_Sedis;Unknown_Family;Thiohalophilus	0.00166451	18	0.00139785	13	0.00549392	52	0.000304507	3	0.00475324	47	0	0	0.00237328	28	0	0	0.00173044	18	0.00700403	80	0	0	0	0	0	0	0	0	0.00209969	23	0	0	8.39349e-05	1
Bac;Proteobacteria;Elev-16S-509;uncultured_gamma_proteobacterium;uncultured_gamma_proteobacterium;uncultured_gamma_proteobacterium	0.00665804	72	0.00473118	44	0.00137348	13	0	0	0.00293285	29	0	0	0.000508561	6	0	0	0.00192271	20	0.00192611	22	0	0	0	0	0	0	0	0	0.00264743	29	0	0	0	0
Bac;Proteobacteria;Gammaproteobacteria;Thiotrichales;Piscirickettsiaceae;Marine_Methylotrophic_Group_3	0.000462364	5	0.000430108	4	0.00274696	26	0	0	0.00333738	33	0.000185357	2	0.00618749	73	0	0	0.00547972	57	0.00271406	31	0	0	0	0	0	0	0	0	0.00228227	25	6.88468e-05	1	8.39349e-05	1
Bac;Actinobacteria;Acidimicrobiia;Acidimicrobiales;Acidimicrobiaceae;uncultured	0.000277418	3	0	0	0.000105652	1	0.000101502	1	0.0049555	49	0	0	0.00584845	69	0	0	0.00153817	16	0.000437752	5	0	0	0	0	0	0	0	0	0.000821618	9	0	0	0	0
Bac;Deinococcus-Thermus;Deinococci;Thermales;Thermaceae;Oceanithermus	0	0	0.000107527	1	0.000316957	3	0	0	0	0	0	0	0.00322088	38	0	0	0.00576812	60	0.00236386	27	0	0	0	0	0	0	0	0	0	0	0	0	0	0
Bac;Verrucomicrobia;Verrucomicrobiae;Verrucomicrobiales;DEV007;uncultured_deep-sea_bacterium	9.24727e-05	1	0.000860215	8	0.000316957	3	0	0	0.00212379	21	0	0	0.00415325	49	0	0	0.00182657	19	0.00569077	65	0	0	0	0	0	0	0	0	0.00173453	19	0	0	0	0
Bac;Proteobacteria;Gammaproteobacteria;Pseudomonadales;Pseudomonadaceae;uncultured_bacterium	0	0	0	0	0	0	0.000507511	5	0	0	0.00454124	49	0.000423801	5	0.00547255	63	0.000576812	6	0.000963054	11	0.0029545	30	0.00334448	36	0.00461119	44	0.004363	45	0.000639036	7	6.88468e-05	1	0.000839349	10
Bac;Proteobacteria;Gammaproteobacteria;Thiotrichales;Piscirickettsiaceae;endosymbionts	0.000277418	3	0.000107527	1	0.00116218	11	0	0	0.00546117	54	0	0	0.00152568	18	0	0	0.00307633	32	0.00393977	45	0	0	0	0	0	0	0	0	9.12909e-05	1	0	0	0	0
Bac;Proteobacteria;Gammaproteobacteria;Chromatiales;Ectothiorhodospiraceae;Thioalkalispira	0.000369891	4	0.00139785	13	0.00538827	51	0	0	0.000303398	3	0	0	0	0	0	0	0.000480677	5	0.000350201	4	0	0	0	0	0	0	0	0	0.000456454	5	0	0	0	0
Bac;Bacteroidetes;Flavobacteriia;Flavobacteriales;Flavobacteriaceae;Actibacter	0	0	0.000107527	1	0.000105652	1	0	0	0.0052589	52	0	0	0.00025428	3	0	0	0	0	0	0	0	0	0	0	0	0	0	0	9.12909e-05	1	0	0	0	0
Bac;Bacteroidetes;Flavobacteriia;Flavobacteriales;Flavobacteriaceae;Maritimimonas	0.000277418	3	0.000322581	3	0.000105652	1	0.000304507	3	0.00515777	51	0	0	0.00016952	2	0	0	0.00105749	11	0.000350201	4	0	0	0	0	0	0	0	0	0.000456454	5	0	0	0	0
Bac;Proteobacteria;Betaproteobacteria;Methylophilales;Methylophilaceae;Methylotenera	9.24727e-05	1	0	0	0.0020074	19	0	0	0.000202265	2	0	0	0.00508561	60	0	0	0.00173044	18	0.00131326	15	0.000196967	2	0	0	0	0	0	0	0.00191711	21	0	0	0	0
Bac;Proteobacteria;Deltaproteobacteria;DTB120;bacterium_enrichment_culture_clone_EBa8;bacterium_enrichment_culture_clone_EBa8	0.00480858	52	0.000430108	4	0.00147913	14	0.000304507	3	0	0	0	0	0.00152568	18	0	0	0.000961354	10	0.00201366	23	0	0	0	0	0	0	0	0	0	0	0	0	0	0
Bac;Proteobacteria;Gammaproteobacteria;Methylococcales;Marine_Methylotrophic_Group_2;uncultured_bacterium	9.24727e-05	1	0	0	0.000105652	1	0	0	0.00101133	10	0	0	0.00457705	54	8.68659e-05	1	0.00211498	22	0.000437752	5	0	0	0	0	0	0	0	0	0.00155194	17	0	0	0	0
Bac;Proteobacteria;Epsilonproteobacteria;Campylobacterales;Campylobacteraceae;Campylobacter	0.000462364	5	0.000430108	4	0.00158479	15	0	0	0.00141586	14	0	0	0.00135616	16	0	0	0.00432609	45	0.00218876	25	0.00029545	3	0	0	0	0	0	0	0	0	0	0	0	0
Bac;Proteobacteria;Alphaproteobacteria;Caulobacterales;Caulobacteraceae;Brevundimonas	0	0	0	0	0	0	0.000101502	1	0	0	0.002595	28	0	0	0.000868659	10	0.000480677	5	0.0010506	12	0.00246208	25	0.00204385	22	0.00429679	41	0.00416909	43	0	0	0	0	0	0
Bac;Bacteroidetes;Flavobacteriia;Flavobacteriales;Cryomorphaceae;Owenweeksia	9.24727e-05	1	0	0	0	0	0.000304507	3	0.00424757	42	0	0	0	0	0	0	0.000192271	2	8.75503e-05	1	0	0	0	0	0	0	0	0	0.00109549	12	0	0	0	0
Bac;Proteobacteria;Deltaproteobacteria;SAR324_clade(Marine_group_B);uncultured_delta_proteobacterium_Sva0853;uncultured_delta_proteobacterium_Sva0853	0	0	0	0	0	0	0	0	0.00424757	42	0	0	0	0	0	0	0	0	0.000437752	5	0	0	0	0	0	0	0	0	0.00146065	16	0	0	0	0
Bac;Proteobacteria;Betaproteobacteria;Burkholderiales;Burkholderiaceae;Burkholderia	0	0	0	0	0	0	0	0	0	0	0.00111214	12	0	0	0.00138985	16	0	0	0.000350201	4	0.000984834	10	0.000743218	8	0.000523999	5	0.00416909	43	0	0	0	0	0	0
Bac;Firmicutes;Bacilli;Lactobacillales;Carnobacteriaceae;Carnobacterium	0	0	0	0	0	0	0	0	0.000101133	1	0.00305839	33	0.00016952	2	0.00277971	32	0.000192271	2	0.000262651	3	0.00315147	32	0.00343738	37	0.00408719	39	0.00164825	17	0	0	6.88468e-05	1	0	0
Bac;Chlorobi;Ignavibacteria;Ignavibacteriales;IheB3-7;uncultured_bacterium	0.000184945	2	0.00408602	38	0.00042261	4	0	0	0	0	0	0	0.0016952	20	0	0	9.61354e-05	1	0.000262651	3	0	0	0	0	0	0	0	0	0.000821618	9	0	0	0	0
Bac;Bacteroidetes;Flavobacteriia;Flavobacteriales;Flavobacteriaceae;Maribacter	9.24727e-05	1	0.000430108	4	0.000316957	3	0	0	0.000606796	6	0	0	0.00406849	48	0	0	0.00124976	13	0.00166346	19	0	0	0	0	0	0	0	0	9.12909e-05	1	0	0	0	0
Bac;Candidate_division_OD1;Parcubacteria_bacterium_RAAC4_OD1_1;Parcubacteria_bacterium_RAAC4_OD1_1;Parcubacteria_bacterium_RAAC4_OD1_1;Parcubacteria_bacterium_RAAC4_OD1_1	9.24727e-05	1	0	0	0	0	0.00263906	26	0.00404531	40	0	0	0	0	0.000173732	2	0	0	0.0010506	12	0	0	0	0	0	0	0	0	0	0	0	0	0	0
Bac;Bacteroidetes;Flavobacteriia;Flavobacteriales;Flavobacteriaceae;Epilithonimonas	0	0	0	0	0	0	0	0	0	0	0.00120482	13	0	0	0.00199792	23	0	0	0.000175101	2	0.00285602	29	0.00250836	27	0.00398239	38	0.00271476	28	0	0	0	0	8.39349e-05	1
Bac;Bacteroidetes;Flavobacteriia;Flavobacteriales;Flavobacteriaceae;Psychroserpens	0	0	0.000215054	2	0.000950872	9	0	0	0.00394417	39	0	0	0.00101712	12	0	0	0.00182657	19	0.00393977	45	0	0	0	0	0	0	0	0	0.00164324	18	0	0	0	0
Bac;Proteobacteria;Gammaproteobacteria;Legionellales;Legionellaceae;Legionella	0.000184945	2	0.0011828	11	0.000528262	5	0	0	0.000606796	6	0	0	0.00016952	2	0	0	0.00394155	41	0.000437752	5	9.84834e-05	1	0	0	0	0	0	0	0.000456454	5	0	0	0	0
Bac;Proteobacteria;Gammaproteobacteria;Methylococcales;Methylococcaceae;uncultured	0	0	0	0	0.000316957	3	0	0	0	0	0	0	0.00381421	45	0	0	0.000192271	2	0	0	0	0	0	0	0	0	0	0	0	0	0	0	0	0
Bac;Proteobacteria;Betaproteobacteria;Neisseriales;Neisseriaceae;Neisseria	0	0	0	0	0	0	0	0	0	0	0	0	0	0	0	0	0	0	0	0	0.00029545	3	0	0	0.00377279	36	0	0	0	0	0	0	0	0
Bac;Proteobacteria;Alphaproteobacteria;Parvularculales;Parvularculaceae;Parvularcula	0.000739782	8	0.00215054	20	0.00369783	35	0	0	0.00151699	15	0	0	0	0	0	0	0.0013459	14	0.00323936	37	0	0	0	0	0	0	0	0	0.0010042	11	0	0	8.39349e-05	1
Bac;Bacteroidetes;Sphingobacteriia;Sphingobacteriales;Saprospiraceae;uncultured	0.000554836	6	0.00129032	12	0.000950872	9	0	0	0.00131472	13	0.000278035	3	0.00279708	33	0.000434329	5	0.00182657	19	0.00201366	23	0	0	0	0	0	0	0	0	0.00365163	40	0	0	8.39349e-05	1
Bac;Proteobacteria;Alphaproteobacteria;S26-47;uncultured_bacterium;uncultured_bacterium	0.00249676	27	0.00139785	13	0.00179609	17	0	0	0.00212379	21	0	0	8.47601e-05	1	0	0	0.00201884	21	0.000437752	5	9.84834e-05	1	0	0	0	0	0	0	0.00365163	40	0	0	8.39349e-05	1
Bac;Proteobacteria;Alphaproteobacteria;Rhizobiales;Hyphomicrobiaceae;Filomicrobium	9.24727e-05	1	0	0	0.000316957	3	0	0	0.000809061	8	0	0	0.00152568	18	0	0	0.00221111	23	0.000963054	11	0	0	0	0	0	0	0	0	0.00356034	39	0	0	0	0
Bac;Actinobacteria;Actinobacteria;Corynebacteriales;Corynebacteriaceae;Corynebacterium	0	0	0	0	0	0	0	0	0	0	0.00055607	6	0	0	0.000434329	5	0	0	8.75503e-05	1	0.0035454	36	0.000278707	3	0.0017816	17	0.00164825	17	0	0	0	0	0	0
Bac;Firmicutes;Bacilli;Bacillales;Staphylococcaceae;Staphylococcus	0	0	0	0	0	0	0	0	0	0	0.00176089	19	0	0	0.00199792	23	0	0	0.000262651	3	0.000787867	8	0.00353029	38	0.000523999	5	0.00106651	11	0	0	0	0	0	0
Bac;Bacteroidetes;VC2.1_Bac22;uncultured_alpha_proteobacterium;uncultured_alpha_proteobacterium;uncultured_alpha_proteobacterium	0.000832254	9	0.00268817	25	0.000316957	3	0.000507511	5	0.00182039	18	0	0	0	0	0	0	0.00182657	19	0.00341446	39	0	0	0	0	0	0	0	0	0.000456454	5	0	0	0	0
Bac;Spirochaetae;Spirochaetes;Spirochaetales;Spirochaetaceae;Spirochaeta	0.000739782	8	0.000215054	2	0	0	0.000304507	3	0.000606796	6	0	0	0.000762841	9	0	0	0.000192271	2	0.00341446	39	0	0	0	0	0	0	0	0	0	0	0	0	8.39349e-05	1
Bac;Actinobacteria;Acidimicrobiia;Acidimicrobiales;Sva0996_marine_group;uncultured_organism	0.00120215	13	0.00333333	31	0.00285261	27	0.000101502	1	0.000606796	6	0	0	0	0	0	0	0.00105749	11	0.000175101	2	0	0	0	0	0	0	0	0	0.000273873	3	0	0	0	0
Bac;Proteobacteria;Gammaproteobacteria;Order_Incertae_Sedis;Family_Incertae_Sedis;Marinicella	0.00129462	14	0.000537634	5	0.00211305	20	0.000609013	6	0.00323625	32	0	0	0.000593321	7	0	0	0.00192271	20	0.00148836	17	0	0	0	0	0	0	0.000290867	3	0.00273873	30	0	0	0	0
Bac;Candidate_division_OD1;uncultured_Parcubacteria_bacterium;uncultured_Parcubacteria_bacterium;uncultured_Parcubacteria_bacterium;uncultured_Parcubacteria_bacterium	0	0	0.000107527	1	0.000316957	3	0	0	0.00313511	31	9.26784e-05	1	0.002119	25	0	0	0.000480677	5	0.000437752	5	0	0	9.29023e-05	1	0	0	0	0	0	0	0	0	0.000251805	3
Bac;Proteobacteria;Gammaproteobacteria;NKB5;uncultured_bacterium;uncultured_bacterium	9.24727e-05	1	0.000107527	1	0.000528262	5	0	0	0.000505663	5	0	0	8.47601e-05	1	0.000260598	3	0.00307633	32	0.00192611	22	0	0	9.29023e-05	1	0	0	0	0	0.000273873	3	0	0	0	0
Bac;Planctomycetes;OM190;uncultured_bacterium;uncultured_bacterium;uncultured_bacterium	0.000739782	8	0.00301075	28	0.000633914	6	0.000101502	1	0.00131472	13	0	0	0.000339041	4	0	0	0.000480677	5	0.00175101	20	0	0	9.29023e-05	1	0	0	0	0	0.0020084	22	0	0	0	0
Bac;TM6;uncultured_bacterium;uncultured_bacterium;uncultured_bacterium;uncultured_bacterium	0.000647309	7	0.000645161	6	0.000528262	5	0	0	0.00121359	12	0	0	0.00203424	24	0	0	0.00288406	30	0.00297671	34	0	0	0	0	0	0	0	0	0.000730327	8	0	0	0	0
Bac;Bacteroidetes;Flavobacteriia;Flavobacteriales;Flavobacteriaceae;uncultured_Bacteroidetes_bacterium	0.000277418	3	0	0	0	0	0.000101502	1	0.00293285	29	0	0	0	0	0	0	9.61354e-05	1	0.000262651	3	0	0	0	0	0	0	0	0	0.000456454	5	0	0	0	0
Bac;Proteobacteria;Betaproteobacteria;Burkholderiales;Comamonadaceae;Comamonas	0	0	0	0	0	0	0.000101502	1	0	0	0.00268767	29	0	0	0.00112926	13	0.000288406	3	8.75503e-05	1	0.00167422	17	0.00287997	31	0.001048	10	0.000969556	10	0.000182582	2	0	0	0	0
Bac;Proteobacteria;Alphaproteobacteria;Rickettsiales;SM2D12;uncultured_bacterium	9.24727e-05	1	0.000107527	1	0.0020074	19	0	0	0.000809061	8	0	0	0.00016952	2	8.68659e-05	1	0.000192271	2	0.00280161	32	0	0	0	0	0	0	0	0	0.000821618	9	0	0	0	0
Bac;Proteobacteria;Betaproteobacteria;Burkholderiales;Comamonadaceae;Acidovorax	0	0	0	0	0	0	0	0	0	0	0.00120482	13	0.00016952	2	0.00277971	32	9.61354e-05	1	0.000350201	4	0.00196967	20	0.00102192	11	0.001048	10	0.00145433	15	0	0	0	0	0	0
Bac;Proteobacteria;Gammaproteobacteria;Xanthomonadales;Xanthomonadaceae;Stenotrophomonas	0	0	0	0	0	0	0	0	0	0	0.00194625	21	8.47601e-05	1	0.00260598	30	0.000192271	2	0.000262651	3	0.00157573	16	0.00157934	17	0.000943198	9	0.000193911	2	0	0	0	0	0	0
Bac;Bacteroidetes;Flavobacteriia;Flavobacteriales;Flavobacteriaceae;Gaetbulibacter	9.24727e-05	1	0	0	0	0	0	0	0.000202265	2	0	0	0.00228852	27	0	0	0.00259565	27	0.000262651	3	0	0	0	0	0	0	0	0	0	0	0	0	0	0
Bac;Bacteroidetes;Sphingobacteriia;Sphingobacteriales;Saprospiraceae;Portibacter	0.000462364	5	0	0	0.000105652	1	0	0	0.000303398	3	0	0	0.00016952	2	0	0	0	0	0.000437752	5	0	0	0	0	0	0	0	0	0.00255614	28	0	0	0	0
Bac;Proteobacteria;Gammaproteobacteria;Gammaproteobacteria_Incertae_Sedis;Unknown_Family;Thioprofundum	9.24727e-05	1	0.00139785	13	0.000528262	5	0	0	0.000303398	3	0	0	0.000508561	6	0	0	0.000576812	6	0.00253896	29	0	0	0	0	0	0	0	0	0.00109549	12	0	0	0	0
Bac;BD1-5;uncultured_bacterium;uncultured_bacterium;uncultured_bacterium;uncultured_bacterium	0.000184945	2	0	0	0.000105652	1	0.000406009	4	0.00111246	11	0	0	0.00110188	13	0	0	0.00249952	26	0.000963054	11	0	0	0	0	0	0	0	0	0.000182582	2	0	0	0	0
Bac;Planctomycetes;Planctomycetacia;Planctomycetales;Planctomycetaceae;Pirellula	9.24727e-05	1	0.000537634	5	0.000950872	9	0	0	0.000910194	9	0	0	0.000339041	4	0	0	0.00249952	26	0.00166346	19	0	0	0	0	0	0	0	0	0.000182582	2	0	0	0	0
Bac;Proteobacteria;Deltaproteobacteria;Sva0485;uncultured_proteobacterium;uncultured_proteobacterium	0	0	0	0	0.000105652	1	0	0	0	0	0	0	0.00245804	29	0	0	0.00115362	12	0.000525302	6	0	0	0	0	0	0	0	0	0	0	0	0	0	0
Bac;Lentisphaerae;Oligosphaeria;uncultured_Cytophaga_sp.;uncultured_Cytophaga_sp.;uncultured_Cytophaga_sp.	0	0	0	0	0.000105652	1	0.000304507	3	0.00242718	24	0	0	0.00016952	2	0	0	0	0	0	0	0	0	0	0	0	0	0	0	0	0	0	0	0	0
Bac;Firmicutes;Bacilli;Lactobacillales;Leuconostocaceae;Leuconostoc	0	0	0	0	0	0	0	0	0	0	0.00240964	26	0.000762841	9	0.00217165	25	9.61354e-05	1	0.000262651	3	0.000984834	10	0.000743218	8	0.001048	10	0.00145433	15	0	0	0	0	8.39349e-05	1
Bac;Proteobacteria;Alphaproteobacteria;Rickettsiales;LWSR-14;Sinorickettsia_chlamys	0.000554836	6	0.00215054	20	0.00179609	17	0	0	0.000505663	5	0	0	0.00016952	2	0	0	0.000480677	5	0.000700403	8	0	0	9.29023e-05	1	0	0	0	0	0.00237356	26	0	0	0	0
Bac;Bacteroidetes;Bacteroidia;Bacteroidales;Bacteroidaceae;Bacteroides	0	0	0	0	0	0	0	0	0	0	0.00157553	17	0	0	0.00130299	15	0.000192271	2	8.75503e-05	1	0.0023636	24	0.00120773	13	0.0013624	13	0.0017452	18	0	0	0	0	8.39349e-05	1
Bac;Proteobacteria;Gammaproteobacteria;Gammaproteobacteria_Incertae_Sedis;Unknown_Family;Thiohalomonas	0	0	0	0	0	0	0	0	0.00232605	23	0	0	0	0	0	0	0	0	0.000175101	2	0	0	0	0	0	0	0	0	9.12909e-05	1	0	0	0	0
Bac;Bacteroidetes;Sphingobacteriia;Sphingobacteriales;Sphingobacteriaceae;Pedobacter	0	0	0	0	0	0	0	0	0	0	0.0021316	23	0	0	0.00104239	12	0	0	0.000350201	4	0.00167422	17	0.00222965	24	0.0016768	16	0.000678689	7	0	0	0	0	8.39349e-05	1
Bac;Proteobacteria;Deltaproteobacteria;Syntrophobacterales;Syntrophaceae;Desulfomonile	0	0	0	0	0	0	0	0	0	0	0	0	0.00220376	26	0	0	0.000384541	4	0	0	0	0	0	0	0	0	0	0	0	0	0	0	0	0
Bac;Planctomycetes;Planctomycetacia;Planctomycetales;Planctomycetaceae;uncultured_deep-sea_bacterium	0.0010172	11	0.0016129	15	0.00211305	20	0	0	0.000809061	8	0	0	0.000847601	10	0	0	0.00115362	12	0.000700403	8	0	0	0	0	0	0	0	0	0.000547745	6	0	0	0	0
Bac;Bacteroidetes;Cytophagia;Cytophagales;Flammeovirgaceae;Fulvivirga	0	0	0.000215054	2	0	0	0	0	0.000202265	2	0	0	0.000508561	6	0	0	0.00201884	21	0.000175101	2	0	0	0	0	0	0	0	0	0.00164324	18	0	0	0	0
Bac;Actinobacteria;Acidimicrobiia;Acidimicrobiales;Sva0996_marine_group;uncultured_bacterium	0.000184945	2	0.000322581	3	0	0	0	0	0.00171926	17	0	0	0	0	0	0	0	0	0	0	0	0	0	0	0	0	0	0	0.0020084	22	0	0	0	0
Bac;Actinobacteria;Acidimicrobiia;Acidimicrobiales;OM1_clade;uncultured_actinomycete	0.00184945	20	0.00193548	18	0.00169044	16	0.000406009	4	0.000606796	6	0	0	0	0	0	0	0	0	0	0	0	0	0	0	0	0	0	0	0.000730327	8	0	0	0	0
Bac;Proteobacteria;Elev-16S-509;uncultured_marine_bacterium;uncultured_marine_bacterium;uncultured_marine_bacterium	0	0	0.00193548	18	0.000105652	1	0	0	0.000101133	1	0	0	0	0	0	0	0	0	0	0	0	0	0	0	0	0	0	0	0.0010042	11	0	0	0	0
Bac;Proteobacteria;Gammaproteobacteria;Sva0071;uncultured_Thioalkalivibrio_sp.;uncultured_Thioalkalivibrio_sp.	0.000369891	4	0.000107527	1	0.00158479	15	0	0	0.00161812	16	0	0	0.00025428	3	0	0	0.00105749	11	0.00192611	22	0	0	0	0	0	0	0	0	0.000182582	2	0	0	0	0
Bac;Bacteroidetes;Flavobacteriia;Flavobacteriales;R103-B20;uncultured_Bacteroidetes_bacterium	0	0	0	0	0	0	0	0	0.000101133	1	0	0	0.00186472	22	0	0	0.000288406	3	0.0010506	12	0	0	0	0	0	0	0	0	0	0	0	0	0	0
Bac;Proteobacteria;Gammaproteobacteria;Xanthomonadales;Xanthomonadaceae;uncultured	0.00184945	20	0	0	0.000211305	2	0.000203004	2	0.000303398	3	0	0	0	0	0	0	0	0	0	0	0	0	0	0	0	0	0	0	0.00127807	14	0.000275387	4	0.000419674	5
Bac;Proteobacteria;Alphaproteobacteria;Sphingomonadales;Sphingomonadaceae;Novosphingobium	0	0	0	0	0	0	0	0	0	0	0.000185357	2	0	0	0.00182418	21	0	0	0	0	0	0	0	0	0	0	0	0	0	0	0	0	0	0
Bac;Proteobacteria;Alphaproteobacteria;Rhizobiales;Rhodobiaceae;Rhodobium	0	0	0.000107527	1	0.000950872	9	0	0	0.00182039	18	0	0	0.00025428	3	0	0	9.61354e-05	1	8.75503e-05	1	0	0	0	0	0	0	0	0	0.00127807	14	0	0	0	0
Bac;Proteobacteria;Betaproteobacteria;Burkholderiales;Comamonadaceae;Variovorax	0	0	0	0	0	0	0	0	0	0	0.00111214	12	0	0	0.000260598	3	0	0	8.75503e-05	1	0.00147725	15	0.000185805	2	0.0017816	17	0.000581734	6	0	0	0	0	0	0
Bac;Proteobacteria;Alphaproteobacteria;Sphingomonadales;Sphingomonadaceae;Sphingorhabdus	0	0	0	0	0.00105652	10	0	0	0	0	0	0	0.00177996	21	0	0	0.000288406	3	0	0	0	0	9.29023e-05	1	0	0	0	0	0.000182582	2	0	0	0	0
Bac;Firmicutes;Bacilli;Bacillales;Staphylococcaceae;Macrococcus	0	0	0	0	0	0	0	0	0	0	0.00166821	18	0.000508561	6	0.000608061	7	0	0	0.000262651	3	0.00108332	11	0.00176514	19	0.0012576	12	0.000484778	5	0	0	0.000137694	2	0	0
Bac;Actinobacteria;Actinobacteria;Actinomycetales;Actinomycetaceae;Trueperella	0	0	0	0	0	0	0	0	0	0	0.00176089	19	0	0	0.000608061	7	0	0	0	0	0.0005909	6	9.29023e-05	1	0.000628799	6	0.000678689	7	0	0	0	0	0	0
Bac;Bacteroidetes;Sphingobacteriia;Sphingobacteriales;Saprospiraceae;Lewinella	0	0	0	0	0	0	0	0	0	0	0	0	0	0	0	0	0	0	8.75503e-05	1	0	0	0	0	0	0	0	0	0.00173453	19	0	0	0	0
Bac;Proteobacteria;Alphaproteobacteria;Caulobacterales;Hyphomonadaceae;Robiginitomaculum	0.000277418	3	0.000322581	3	0.00147913	14	0.000101502	1	0.000505663	5	0	0	0.00144092	17	0	0	0.00173044	18	8.75503e-05	1	0	0	0.000185805	2	0	0	0	0	0.00155194	17	0	0	0	0
Bac;Proteobacteria;Epsilonproteobacteria;Campylobacterales;Hydrogenimonaceae;Hydrogenimonas	0	0	0	0	0	0	0	0	0	0	0	0	0.00016952	2	0	0	0.00173044	18	0.0010506	12	0	0	0	0	0	0	0	0	0	0	0	0	0	0
Bac;Proteobacteria;Gammaproteobacteria;Oceanospirillales;ZA2525c;uncultured_marine_bacterium	0	0	0	0	0.000105652	1	0	0	0	0	0	0	0.00144092	17	0	0	0.00173044	18	0	0	0	0	0	0	0	0	0	0	0	0	0	0	0	0
Bac;Actinobacteria;Acidimicrobiia;Acidimicrobiales;Sva0996_marine_group;uncultured_Gram-positive_bacterium	0.00166451	18	0.000430108	4	0.000316957	3	0	0	0.00171926	17	0	0	0	0	0	0	0.000384541	4	0	0	0	0	0	0	0	0	0	0	0.000456454	5	0	0	0	0
Bac;Firmicutes;Clostridia;Clostridiales;Ruminococcaceae;uncultured	0	0	0	0	0	0	0	0	0	0	0.00101946	11	0	0	0.000608061	7	0	0	0.000175101	2	0.00167422	17	9.29023e-05	1	0.000314399	3	0.00164825	17	0	0	0	0	0	0
Bac;Nitrospirae;Nitrospira;Nitrospirales;Nitrospiraceae;Nitrospira	0.00166451	18	0	0	0.00158479	15	0	0	0	0	0	0	0	0	0	0	0.000192271	2	0.000262651	3	0	0	9.29023e-05	1	0.0001048	1	0.000193911	2	0	0	0	0	0	0
Bac;Proteobacteria;Deltaproteobacteria;Desulfobacterales;Desulfobulbaceae;SEEP-SRB4	0	0	0	0	0.000211305	2	0	0	0.000202265	2	0	0	0.00161044	19	0	0	0.00124976	13	0.00166346	19	0	0	0	0	0	0	0	0	0.000547745	6	0	0	0	0
Bac;Proteobacteria;Epsilonproteobacteria;Campylobacterales;Campylobacteraceae;Thiofractor	0	0	0	0	0	0	0	0	0	0	0	0	0	0	0	0	0.00115362	12	0.00166346	19	0	0	9.29023e-05	1	0	0	0	0	0	0	0	0	0	0
Bac;Proteobacteria;Gammaproteobacteria;Thiotrichales;Piscirickettsiaceae;uncultured	0.000277418	3	0	0	0.000105652	1	0	0	0.00111246	11	0	0	8.47601e-05	1	0	0	0.00124976	13	0.000350201	4	0	0	0	0	0	0	0	0	0.00164324	18	0	0	0	0
Bac;Proteobacteria;Deltaproteobacteria;Desulfobacterales;Desulfobacteraceae;SEEP-SRB1	0	0	0	0	0.000211305	2	0	0	0.000202265	2	0	0	0.00161044	19	0	0	0.000192271	2	0.000525302	6	0	0	0	0	0	0	0	0	0	0	0	0	0	0
Bac;Firmicutes;Clostridia;Clostridiales;Family_XI;Helcococcus	0	0	0	0	0	0	0	0	0	0	0.00055607	6	0	0	0.00121612	14	9.61354e-05	1	0	0	0.00108332	11	0.000743218	8	0.001572	15	0.000484778	5	0	0	0	0	0	0
Bac;Proteobacteria;Alphaproteobacteria;Caulobacterales;Hyphomonadaceae;Hellea	0	0	0	0	0	0	0	0	0.000101133	1	0	0	0.00152568	18	0	0	0.000288406	3	0	0	0	0	0	0	0	0	0	0	0	0	0	0	0	0
Bac;Proteobacteria;Gammaproteobacteria;Gammaproteobacteria_Incertae_Sedis;Unknown_Family;Sedimenticola	0	0	0	0	0.00116218	11	0	0	0.000303398	3	0	0	0.00152568	18	0	0	9.61354e-05	1	0	0	0	0	0	0	0	0	0	0	0	0	0	0	0	0
Bac;Candidate_division_TM7;uncultured_bacterium;uncultured_bacterium;uncultured_bacterium;uncultured_bacterium	0	0	0.00150538	14	0.000211305	2	0	0	0	0	9.26784e-05	1	0.00016952	2	0.000260598	3	0	0	0	0	0	0	0.000278707	3	0.0001048	1	0.000387822	4	0.000456454	5	0	0	0	0
Bac;Proteobacteria;Betaproteobacteria;Neisseriales;Neisseriaceae;uncultured	0	0	0	0	0	0	0	0	0	0	0.00148285	16	0	0	0.000521195	6	0	0	0	0	9.84834e-05	1	0.000185805	2	0.0002096	2	0.00106651	11	0	0	0	0	0	0
Bac;Acidobacteria;Acidobacteria;Subgroup_3;PAUC26f;uncultured_bacterium	0.00147956	16	0.000430108	4	0.00042261	4	0	0	0	0	0	0	0	0	0	0	0	0	0	0	0	0	0	0	0	0	0	0	0.000365163	4	0	0	0	0
Bac;Proteobacteria;Deltaproteobacteria;Desulfuromonadales;Desulfuromonadaceae;Desulfuromusa	0.00120215	13	0.000752688	7	0.000211305	2	0.000203004	2	0.000404531	4	0	0	0.000678081	8	0	0	0.00144203	15	0.00113815	13	9.84834e-05	1	0	0	0	0	0	0	0.000730327	8	0	0	0	0
Bac;Proteobacteria;Deltaproteobacteria;DTB120;uncultured_bacterium;uncultured_bacterium	0	0	0.000645161	6	0	0	0	0	0.00131472	13	0	0	0	0	0	0	0	0	0.000175101	2	0	0	0	0	0	0	0	0	0.000547745	6	0	0	0	0
Bac;Bacteroidetes;Flavobacteriia;Flavobacteriales;Flavobacteriaceae;Myroides	0	0	0	0	0	0	0	0	0	0	9.26784e-05	1	0	0	0.00130299	15	0	0	0	0	9.84834e-05	1	0.000557414	6	0.000943198	9	0.000775645	8	0	0	0	0	0	0
Bac;Proteobacteria;Alphaproteobacteria;Rhodospirillales;Rhodospirillaceae;Magnetospira	0	0	0.000107527	1	0.000105652	1	0	0	0.000202265	2	0	0	0	0	0	0	0	0	0	0	0	0	0	0	0	0	0	0	0.00127807	14	0	0	0	0
Bac;Proteobacteria;Gammaproteobacteria;Xanthomonadales;JTB255_marine_benthic_group;uncultured_sediment_bacterium	0.000369891	4	0	0	0.000105652	1	0	0	0.000809061	8	0	0	0	0	0	0	0.000192271	2	0.000437752	5	0	0	0	0	0	0	0	0	0.00127807	14	0	0	0	0
Bac;Proteobacteria;Alphaproteobacteria;DB1-14;uncultured_bacterium;uncultured_bacterium	0.00120215	13	0	0	0.00126783	12	0	0	0.00121359	12	0	0	0.000423801	5	0	0	0.000384541	4	0.000350201	4	0	0	0	0	0	0	0	0	0.000639036	7	0	0	0	0
Bac;Actinobacteria;Actinobacteria;Micrococcales;Micrococcaceae;Arthrobacter	0	0	0	0	0	0	0	0	0	0	0.000463392	5	0	0	0.000173732	2	0	0	8.75503e-05	1	0.0005909	6	0.000464511	5	0.0002096	2	0.00126042	13	0	0	0	0	0	0
Bac;Firmicutes;Clostridia;Clostridiales;Peptostreptococcaceae;uncultured	0	0	0	0	0	0	0	0	0	0	0.000278035	3	0	0	0.000781793	9	0	0	0	0	9.84834e-05	1	0.000185805	2	0.0012576	12	0.000678689	7	0	0	0	0	0	0
Bac;Bacteroidetes;Flavobacteriia;Flavobacteriales;Flavobacteriaceae;Flavobacteriaceae_bacterium_T15	0	0	0	0	0	0	0	0	0.00121359	12	0	0	0	0	0	0	0	0	0	0	0	0	0	0	0	0	0	0	9.12909e-05	1	6.88468e-05	1	8.39349e-05	1
Bac;Proteobacteria;Deltaproteobacteria;DTB120;uncultured_delta_proteobacterium;uncultured_delta_proteobacterium	9.24727e-05	1	0	0	0	0	0	0	0.00121359	12	0	0	0	0	0	0	0	0	0	0	0	0	0	0	0	0	0	0	0.000365163	4	0	0	0	0
Bac;Firmicutes;Bacilli;Lactobacillales;Carnobacteriaceae;Trichococcus	0	0	0	0	0	0	0	0	0	0	0.000648749	7	0	0	0.000434329	5	0	0	8.75503e-05	1	0.00029545	3	0.00111483	12	0.001048	10	0.00116347	12	0	0	0	0	0	0
Bac;Bacteroidetes;Flavobacteriia;Flavobacteriales;Schleiferiaceae;Schleiferia	9.24727e-05	1	0	0	0	0	0	0	0	0	0	0	0.000762841	9	0	0	0.00115362	12	8.75503e-05	1	0	0	0	0	0	0	0	0	0.000912909	10	0	0	0	0
Bac;Firmicutes;Clostridia;Clostridiales;Clostridiaceae_1;Clostridium_sensu_stricto_1	0	0	0	0	0	0	0	0	0	0	0.000185357	2	0	0	0	0	0	0	0.000525302	6	0.000492417	5	0	0	0.0011528	11	9.69556e-05	1	0	0	0	0	8.39349e-05	1
Bac;Firmicutes;Bacilli;Bacillales;Bacillaceae;Bacillus	0	0	0	0	0	0	0	0	0	0	0.000185357	2	0	0	0.00112926	13	0	0	0	0	0.000196967	2	0	0	0.000314399	3	0	0	0	0	0	0	0	0
Bac;Proteobacteria;Gammaproteobacteria;Pseudomonadales;Moraxellaceae;Psychrobacter	0	0	0	0	0	0	0	0	0	0	0.00055607	6	0	0	0.000347464	4	0	0	0	0	0.00088635	9	0.00111483	12	0.000419199	4	0.000193911	2	0	0	0	0	0	0
Bac;Proteobacteria;Alphaproteobacteria;Rhodobacterales;Rhodobacteraceae;Marinosulfonomonas	9.24727e-05	1	0.000107527	1	0	0	0	0	0.00111246	11	0	0	0	0	0	0	9.61354e-05	1	8.75503e-05	1	0	0	0	0	0	0	0	0	0	0	0	0	0	0
Bac;Candidate_division_WS3;uncultured_Bacteroidetes_bacterium;uncultured_Bacteroidetes_bacterium;uncultured_Bacteroidetes_bacterium;uncultured_Bacteroidetes_bacterium	0.00110967	12	0.000215054	2	0.000950872	9	0	0	0	0	0	0	8.47601e-05	1	0	0	0.000288406	3	0.000262651	3	0	0	0	0	0	0	0	0	0.000547745	6	0	0	0	0
Bac;Proteobacteria;Alphaproteobacteria;Rhizobiales;Hyphomicrobiaceae;uncultured	0.00110967	12	0.000645161	6	0.00105652	10	0	0	0.000505663	5	0	0	0.00016952	2	0	0	0.000288406	3	0.000262651	3	0	0	0	0	0	0	0	0	0.000273873	3	0	0	0	0
Bac;Proteobacteria;Deltaproteobacteria;Sh765B-TzT-29;uncultured_prokaryote;uncultured_prokaryote	9.24727e-05	1	0	0	0	0	0	0	0.000101133	1	0	0	0.00101712	12	0	0	0	0	0.000175101	2	0	0	0	0	0	0	0	0	0.00109549	12	0	0	0	0
Bac;Proteobacteria;Gammaproteobacteria;Methylococcales;Milano-WF1B-03;uncultured_bacterium	0	0	0.000107527	1	0.000211305	2	0	0	0.00101133	10	0	0	0.000339041	4	0	0	0.000672948	7	0.000612852	7	0	0	0	0	0	0	0	0	0.00109549	12	0	0	0	0
Bac;Verrucomicrobia;Verrucomicrobiae;Verrucomicrobiales;DEV007;uncultured_Verrucomicrobia_bacterium	0	0	0	0	0.000105652	1	0	0	0.000101133	1	0	0	8.47601e-05	1	0	0	0	0	0.000612852	7	0	0	0	0	0	0	0	0	0.00109549	12	0	0	0	0
Bac;Proteobacteria;Alphaproteobacteria;Rhodospirillales;Rhodospirillaceae;Defluviicoccus	0	0	0.00107527	10	0.00105652	10	0	0	0	0	0	0	0	0	0	0	0.000192271	2	0.000262651	3	0	0	0	0	0	0	0	0	0.000273873	3	0	0	0	0
Bac;Proteobacteria;Gammaproteobacteria;Alteromonadales;Alteromonadaceae;Halioglobus	0.000369891	4	0	0	0.000105652	1	0	0	0.000202265	2	0	0	0	0	0	0	0.00105749	11	0.000262651	3	0	0	0	0	0	0	0	0	0.000730327	8	0	0	0	0
Bac;Acidobacteria;Subgroup_26;uncultured_bacterium;uncultured_bacterium;uncultured_bacterium	9.24727e-05	1	0.000645161	6	0.00105652	10	0	0	0.000809061	8	0	0	0	0	0	0	0.000192271	2	0.000175101	2	0	0	0	0	0	0	0	0	9.12909e-05	1	0	0	0	0
Bac;Verrucomicrobia;Opitutae;uncultured_bacterium;uncultured_bacterium;uncultured_bacterium	0	0	0	0	0.00105652	10	0	0	0	0	0	0	0	0	0	0	0	0	0	0	0	0	0	0	0	0	0	0	0	0	0	0	0	0
Bac;Actinobacteria;Actinobacteria;Corynebacteriales;Mycobacteriaceae;Mycobacterium	0	0	0	0	0	0	0	0	0	0	0	0	0	0	0	0	0	0	0.000175101	2	0	0	0.00102192	11	0	0	0.000290867	3	0	0	0	0	0	0
Bac;Candidate_division_TM7;uncultured_soil_bacterium;uncultured_soil_bacterium;uncultured_soil_bacterium;uncultured_soil_bacterium	0	0	0	0	0	0	0	0	0	0	0.00101946	11	0.00016952	2	0.000173732	2	0	0	0	0	0	0	9.29023e-05	1	0.000943198	9	0.000387822	4	0	0	0	0	0	0
Bac;Planctomycetes;Planctomycetacia;Planctomycetales;Planctomycetaceae;uncultured	0	0	0.000107527	1	0.000316957	3	0	0	0.000404531	4	0	0	0.00101712	12	0	0	0.000865218	9	0.000875503	10	0	0	0	0	0	0	0	0	9.12909e-05	1	0	0	0	0
Bac;Bacteroidetes;Flavobacteriia;Flavobacteriales;Flavobacteriaceae;Ulvibacter	0	0	0.000107527	1	0	0	0.000101502	1	0.000505663	5	0	0	8.47601e-05	1	0	0	0	0	0.000175101	2	0	0	0	0	0	0	0	0	0.0010042	11	0	0	0	0
Bac;Firmicutes;Bacilli;Bacillales;Bacillaceae;Anoxybacillus	0	0	0	0	0	0	0	0	0	0	9.26784e-05	1	0	0	0.000173732	2	0	0	0	0	0.000984834	10	9.29023e-05	1	0.0001048	1	9.69556e-05	1	0	0	0	0	0	0
Bac;Proteobacteria;Alphaproteobacteria;Rhodospirillales;AT-s3-44;uncultured_organism	0.000184945	2	0.000967742	9	0.000633914	6	0	0	0.000202265	2	0	0	8.47601e-05	1	0	0	0.000192271	2	0.000175101	2	0	0	0	0	0	0	0	0	0.000273873	3	0	0	0	0
Bac;TA06;uncultured_bacterium;uncultured_bacterium;uncultured_bacterium;uncultured_bacterium	0	0	0.000967742	9	0	0	0	0	0	0	0	0	0	0	0	0	0	0	0	0	0	0	0	0	0	0	0	0	0.000273873	3	0	0	0	0
Bac;Fusobacteria;Fusobacteriia;Fusobacteriales;Hados.Sed.Eubac.3;uncultured_Fusobacteriales_bacterium	9.24727e-05	1	0.000537634	5	0.000105652	1	0	0	0	0	0	0	0	0	0	0	0.000961354	10	0	0	0	0	0	0	0	0	0	0	0.000456454	5	6.88468e-05	1	0	0
Bac;Firmicutes;Negativicutes;Selenomonadales;Veillonellaceae;Veillonella	0	0	0	0	0	0	0	0	0	0	0	0	0	0	0	0	0	0	0.000262651	3	0	0	0	0	0.000943198	9	9.69556e-05	1	0	0	0	0	0	0
Bac;Chloroflexi;Anaerolineae;Anaerolineales;Anaerolineaceae;uncultured	0	0	0.000322581	3	0	0	0	0	0.000101133	1	0.000648749	7	0.000932361	11	0	0	0.000769083	8	0.000175101	2	0	0	0	0	0.0001048	1	0	0	0.000639036	7	0	0	0	0
Bac;Proteobacteria;Alphaproteobacteria;Rhizobiales;Methylobacteriaceae;Methylobacterium	0	0	0	0	0	0	0	0	0	0	0.00055607	6	0	0	0.000173732	2	0	0	8.75503e-05	1	0	0	0.000929023	10	0.000419199	4	9.69556e-05	1	0	0	0	0	0	0
Bac;Proteobacteria;Alphaproteobacteria;Rhizobiales;Brucellaceae;Ochrobactrum	0.000184945	2	0	0	0	0	0	0	0	0	0.000926784	10	0	0	0.000521195	6	0	0	0	0	0.000196967	2	0	0	0	0	0	0	0	0	0	0	0	0
Bac;Chloroflexi;Caldilineae;Caldilineales;Caldilineaceae;uncultured	0	0	0	0	0	0	0	0	0.000910194	9	0	0	0	0	0	0	0	0	0	0	0	0	0	0	0	0	0	0	0	0	0	0	0	0
Bac;Proteobacteria;Alphaproteobacteria;Rickettsiales;SM2D12;uncultured_alpha_proteobacterium	0.000184945	2	0.000430108	4	0.000739567	7	0	0	0.000910194	9	0	0	8.47601e-05	1	0	0	0	0	0.000262651	3	0	0	0	0	0	0	0	0	0.000273873	3	0	0	0	0
Bac;Proteobacteria;Alphaproteobacteria;SB1-18;alpha_proteobacterium_dMB-MAT35;alpha_proteobacterium_dMB-MAT35	0	0	0.000430108	4	0.000739567	7	0	0	0.000910194	9	0	0	0.00025428	3	0	0	9.61354e-05	1	0	0	0	0	0	0	0	0	0	0	0.000547745	6	0	0	0	0
Bac;Proteobacteria;Deltaproteobacteria;Desulfuromonadales;Geobacteraceae;Geopsychrobacter	0	0	0	0	0	0	0	0	0.000910194	9	0	0	0	0	0	0	0	0	0	0	0	0	0	0	0	0	0	0	0.000547745	6	0	0	0	0
Bac;Proteobacteria;Gammaproteobacteria;Gammaproteobacteria_Incertae_Sedis;Unknown_Family;Arenicella	0	0	0.000107527	1	0	0	0	0	0	0	0	0	8.47601e-05	1	0	0	0.000672948	7	0.000875503	10	0	0	0	0	0	0	0	0	0.000273873	3	0	0	0	0
Bac;Deferribacteres;Deferribacteres;Deferribacterales;Deferribacterales_Incertae_Sedis;Caldithrix	0.000184945	2	0.000537634	5	0.000211305	2	0	0	0	0	0	0	0.000678081	8	0.000173732	2	0.000865218	9	0.000175101	2	0	0	0	0	0	0	0.000290867	3	0	0	0	0	0	0
Bac;Candidate_division_TM7;uncultured_bacterium_SBR2013;uncultured_bacterium_SBR2013;uncultured_bacterium_SBR2013;uncultured_bacterium_SBR2013	0.000369891	4	0.000860215	8	0.000845219	8	0	0	0.000404531	4	0	0	0	0	0	0	0.000192271	2	0.000700403	8	0	0	0	0	0	0	0	0	0.000456454	5	0	0	0	0
Bac;Proteobacteria;Gammaproteobacteria;E01-9C-26_marine_group;uncultured_bacterium;uncultured_bacterium	0	0	0.000860215	8	0.000316957	3	0.000203004	2	0.000404531	4	0	0	0.00016952	2	0	0	0.000288406	3	8.75503e-05	1	0	0	0	0	0	0	0	0	0.000639036	7	0	0	0	0
Bac;Chlorobi;Ignavibacteria;Ignavibacteriales;IheB3-7;uncultured_Chlorobi_bacterium	0	0	0.000107527	1	0	0	0	0	0	0	0	0	0.000847601	10	0	0	0.000288406	3	0.000350201	4	0	0	0	0	0	0	0	0	0	0	0	0	0	0
Bac;Proteobacteria;Alphaproteobacteria;DB1-14;uncultured_Rhizobiales_bacterium;uncultured_Rhizobiales_bacterium	9.24727e-05	1	0.000215054	2	0.000105652	1	0	0	0.000303398	3	0	0	0.000847601	10	0	0	0.000288406	3	0.000175101	2	0	0	9.29023e-05	1	0	0	0	0	0.000273873	3	0	0	0	0
Bac;Actinobacteria;Actinobacteria;Micrococcales;Microbacteriaceae;Microbacterium	0	0	0	0	0	0	0	0	0	0	0.000370714	4	8.47601e-05	1	0.000260598	3	9.61354e-05	1	0	0	9.84834e-05	1	0.000371609	4	0.000838399	8	9.69556e-05	1	0	0	0	0	0	0
Bac;Proteobacteria;Alphaproteobacteria;Sphingomonadales;Sphingomonadaceae;Sphingomonas	0	0	0	0	0	0	0	0	0	0	9.26784e-05	1	0	0	0.000521195	6	0	0	0	0	0.00029545	3	0.000464511	5	0.000838399	8	0.000193911	2	0	0	0	0	0	0
Bac;Actinobacteria;Actinobacteria;Propionibacteriales;Nocardioidaceae;Nocardioides	0	0	0	0	0	0	0	0	0	0	0.000834106	9	0	0	0	0	0	0	0	0	0	0	0	0	0.000523999	5	0	0	0	0	0	0	0	0
Bac;Firmicutes;Bacilli;Lactobacillales;Carnobacteriaceae;Atopostipes	0	0	0	0	0	0	0	0	0	0	0.000834106	9	0	0	0.000347464	4	0	0	0	0	0.000393933	4	0.000743218	8	0.0001048	1	0.000387822	4	0	0	0	0	0	0
Bac;Candidate_division_OP3;uncultured_deep-sea_bacterium;uncultured_deep-sea_bacterium;uncultured_deep-sea_bacterium;uncultured_deep-sea_bacterium	0.000832254	9	0	0	0.000105652	1	0	0	0	0	0	0	0	0	0	0	0	0	0	0	0	0	0	0	0	0	0	0	0	0	0	0	0	0
Bac;Proteobacteria;Epsilonproteobacteria;BR36;uncultured_bacterium;uncultured_bacterium	0.000184945	2	0	0	0	0	0	0	0.000505663	5	0	0	0	0	0	0	0.000480677	5	0	0	0	0	0	0	0	0	0.000387822	4	0.000821618	9	0	0	0	0
Bac;Proteobacteria;Gammaproteobacteria;Methylococcales;Marine_Methylotrophic_Group_2;uncultured_Methylococcaceae_bacterium	0	0	0	0	0.000316957	3	0	0	0.000202265	2	0	0	0.000339041	4	0	0	0.000192271	2	0	0	0	0	0	0	0	0	0	0	0.000821618	9	0	0	0	0
Bac;Proteobacteria;Gammaproteobacteria;SS1-B-09-64;uncultured_bacterium;uncultured_bacterium	9.24727e-05	1	0	0	0	0	0	0	0	0	0	0	0	0	0	0	0	0	0	0	0	0	0	0	0	0	0	0	0.000821618	9	0	0	0	0
Bac;Proteobacteria;JTB23;uncultured_deep-sea_bacterium;uncultured_deep-sea_bacterium;uncultured_deep-sea_bacterium	0	0	0	0	0	0	0	0	0.000404531	4	0	0	0.00016952	2	0	0	0	0	8.75503e-05	1	0	0	0	0	0	0	0	0	0.000821618	9	0	0	0	0
Bac;Planctomycetes;OM190;uncultured_deep-sea_bacterium;uncultured_deep-sea_bacterium;uncultured_deep-sea_bacterium	0	0	0.000215054	2	0.000528262	5	0	0	0.000809061	8	0	0	0.000339041	4	0	0	0.000769083	8	0.000787953	9	0	0	0	0	0	0	0	0	0.000273873	3	0	0	8.39349e-05	1
Bac;Proteobacteria;Gammaproteobacteria;Legionellales;Coxiellaceae;Aquicella	0.000277418	3	0	0	0	0	0	0	0.000809061	8	0	0	8.47601e-05	1	0	0	0.000672948	7	0.000262651	3	0	0	0	0	0	0	0	0	0	0	0	0	0	0
Bac;Fusobacteria;Fusobacteriia;Fusobacteriales;Leptotrichiaceae;Leptotrichia	0	0	0	0	0	0	0	0	0	0	0	0	0	0	0.000781793	9	0	0	0	0	0	0	0	0	0.0001048	1	0	0	0	0	0	0	0	0
Bac;Proteobacteria;Gammaproteobacteria;Enterobacteriales;Enterobacteriaceae;Ewingella	0	0	0	0	0	0	0	0	0	0	0.000185357	2	0	0	0.000781793	9	0	0	0.000175101	2	9.84834e-05	1	0.000185805	2	0.0002096	2	0.000193911	2	0	0	0	0	0	0
Bac;Bacteroidetes;Flavobacteriia;Flavobacteriales;Flavobacteriaceae;Winogradskyella	0	0	0	0	0	0	0	0	0.000101133	1	0	0	0.000762841	9	0	0	0.000192271	2	8.75503e-05	1	0	0	0	0	0	0	0	0	0.000547745	6	0	0	0	0
Bac;Bacteroidetes;Flavobacteriia;Flavobacteriales;NS9_marine_group;uncultured_epsilon_proteobacterium	0	0	0	0	0	0	0	0	0	0	0	0	0.000762841	9	0	0	0.000288406	3	0	0	0	0	0	0	0	0	0	0	0.000182582	2	0	0	0	0
Bac;Proteobacteria;ARKICE-90;uncultured_gamma_proteobacterium;uncultured_gamma_proteobacterium;uncultured_gamma_proteobacterium	0	0	0.000645161	6	0	0	0.000101502	1	0	0	0	0	0	0	0	0	0.000192271	2	0	0	0	0	0.000743218	8	0	0	0	0	0	0	0.00020654	3	8.39349e-05	1
Bac;Firmicutes;Erysipelotrichia;Erysipelotrichales;Erysipelotrichaceae;Turicibacter	0	0	0	0	0	0	0	0	0	0	0.000741427	8	0	0	0.000173732	2	0	0	0	0	0	0	0	0	0	0	9.69556e-05	1	0	0	0	0	0	0
Bac;Proteobacteria;Alphaproteobacteria;Rhodospirillales;Acetobacteraceae;Acetobacter	0	0	0	0	0	0	0	0	0	0	0.000741427	8	0	0	8.68659e-05	1	0	0	0	0	0.000196967	2	0	0	0	0	9.69556e-05	1	0	0	0	0	0	0
Bac;Proteobacteria;Gammaproteobacteria;Enterobacteriales;Enterobacteriaceae;Hafnia	0	0	0	0	0	0	0	0	0	0	0.000741427	8	0	0	0.000694927	8	0	0	0.000175101	2	0.000196967	2	0.000557414	6	0.0001048	1	9.69556e-05	1	0	0	0	0	0	0
Bac;Proteobacteria;Betaproteobacteria;Hot_Creek_32;uncultured_bacterium;uncultured_bacterium	0	0	0	0	0	0	0	0	0	0	0	0	0	0	0	0	0	0	0	0	9.84834e-05	1	0.000185805	2	0.000733599	7	9.69556e-05	1	0	0	0	0	0	0
Bac;Proteobacteria;Deltaproteobacteria;Myxococcales;Nannocystaceae;Nannocystis	0	0	0	0	0	0	0	0	0	0	0.000185357	2	8.47601e-05	1	0	0	9.61354e-05	1	0	0	0	0	0	0	0.000733599	7	0	0	0.000182582	2	0	0	0	0
Bac;Proteobacteria;Deltaproteobacteria;Myxococcales;Haliangiaceae;Haliangium	0.000462364	5	0.000215054	2	0	0	0	0	0.000101133	1	0	0	0.000339041	4	0	0	0.000288406	3	0	0	9.84834e-05	1	0	0	0	0	0	0	0.000730327	8	0	0	0	0
Bac;Bacteroidetes;Flavobacteriia;Flavobacteriales;Cryomorphaceae;Crocinitomix	0	0	0	0	0.00042261	4	0	0	0.000707929	7	0	0	0	0	0	0	0	0	8.75503e-05	1	0	0	0	0	0	0	0	0	0.000182582	2	0	0	0	0
Bac;Proteobacteria;Betaproteobacteria;Burkholderiales;Comamonadaceae;Leptothrix	0	0	0	0	0	0	0	0	0	0	0	0	0	0	0.000694927	8	0	0	0	0	0	0	0	0	0	0	0	0	0	0	0	0	0	0
Bac;Bacteroidetes;Bacteroidia;Bacteroidales;Rikenellaceae;Alistipes	0	0	0	0	0	0	0	0	0	0	9.26784e-05	1	0	0	0	0	0	0	0	0	0.000689383	7	0.000185805	2	0.000314399	3	0.000193911	2	0	0	0	0	0	0
Bac;Deinococcus-Thermus;Deinococci;Thermales;Thermaceae;Thermus	0	0	0	0	0	0	0	0	0	0	0.000648749	7	0	0	0.000434329	5	0	0	0	0	0.000196967	2	0	0	0.000628799	6	0.000193911	2	0	0	0	0	0	0
Bac;Proteobacteria;Alphaproteobacteria;Rhodobacterales;Rhodobacteraceae;Paracoccus	0	0	0	0	0	0	0	0	0	0	0.000648749	7	0	0	0.000347464	4	0	0	0	0	0	0	9.29023e-05	1	0.000314399	3	0	0	0	0	0	0	0	0
Bac;Proteobacteria;Betaproteobacteria;Burkholderiales;Comamonadaceae;Albidiferax	0	0	0	0	0	0	0	0	0	0	0.000648749	7	0	0	0	0	0	0	0.000350201	4	0.000393933	4	0.000185805	2	0.0001048	1	0	0	0	0	0	0	0	0
Bac;Proteobacteria;Gammaproteobacteria;Oceanospirillales;SUP05_cluster;Bathymodiolus_heckerae_thiotrophic_gill_symbiont	0.000647309	7	0	0	0	0	0	0	0	0	0	0	0	0	0	0	0	0	8.75503e-05	1	0	0	0	0	0	0	0	0	0	0	0	0	0	0
Bac;Proteobacteria;TA18;uncultured_alpha_proteobacterium;uncultured_alpha_proteobacterium;uncultured_alpha_proteobacterium	0.000647309	7	0.000107527	1	0.00042261	4	0	0	0.000202265	2	0	0	0	0	0	0	0	0	0	0	0	0	0	0	0	0	0	0	0	0	0	0	0	0
Bac;Planctomycetes;Phycisphaerae;CCM11a;uncultured_bacterium;uncultured_bacterium	0.000369891	4	0.000645161	6	0	0	0	0	0	0	0	0	0	0	0	0	0	0	0	0	0	0	0	0	0	0	0	0	0	0	0	0	0	0
Bac;Proteobacteria;Alphaproteobacteria;Rhizobiales;Rhodobiaceae;uncultured	0	0	0.000645161	6	0	0	0	0	0	0	0	0	0	0	0	0	0	0	0	0	0	0	0	0	0	0	0	0	0.000182582	2	0	0	0	0
Bac;Proteobacteria;Alphaproteobacteria;Rickettsiales;Rickettsiaceae;uncultured	0	0	0	0	0.000633914	6	0	0	0	0	0	0	0	0	0	0	0	0	0	0	0	0	0	0	0	0	0	0	0	0	0	0	0	0
Bac;Firmicutes;Clostridia;Clostridiales;Clostridiaceae_1;Proteiniclasticum	0	0	0	0	0	0	0	0	0	0	0	0	0	0	0.000173732	2	0	0	0	0	0	0	0	0	0.000628799	6	0	0	0	0	0	0	0	0
Bac;Firmicutes;Clostridia;Clostridiales;Lachnospiraceae;uncultured	0	0	0	0	0	0	0	0	0	0	0.000185357	2	0	0	0	0	0	0	0	0	0.000393933	4	0	0	0.000628799	6	0	0	0	0	0	0	0	0
Bac;Proteobacteria;Gammaproteobacteria;Aeromonadales;Aeromonadaceae;Aeromonas	0	0	0	0	0	0	0	0	0	0	0.000185357	2	0	0	0.000173732	2	0	0	0	0	0.000196967	2	9.29023e-05	1	0.000628799	6	0.000387822	4	0	0	0	0	0	0
Bac;Actinobacteria;Actinobacteria;Micrococcales;Dermabacteraceae;Brachybacterium	0	0	0	0	0	0	0	0	0	0	0	0	0	0	0.000608061	7	0	0	0.000175101	2	0.000393933	4	9.29023e-05	1	0	0	0.000193911	2	0	0	0	0	0	0
Bac;Planctomycetes;Phycisphaerae;Phycisphaerales;Phycisphaeraceae;Urania-1B-19_marine_sediment_group	0	0	0.000107527	1	0.000211305	2	0	0	0	0	0	0	0	0	0.000608061	7	9.61354e-05	1	0	0	0	0	0	0	0	0	0	0	0	0	0	0	0	0
Bac;Proteobacteria;Deltaproteobacteria;Bdellovibrionales;Bacteriovoracaceae;Peredibacter	0	0	0	0	0	0	0	0	0.000606796	6	0	0	0	0	0	0	0.000288406	3	0.000350201	4	0	0	0	0	0	0	0	0	0	0	0	0	0	0
Bac;Proteobacteria;Gammaproteobacteria;BD7-8_marine_group;uncultured_bacterium;uncultured_bacterium	0	0	0.000322581	3	0	0	0	0	0.000606796	6	0	0	0.000423801	5	0	0	0	0	0	0	0	0	0	0	0	0	0	0	0	0	0	0	0	0
Bac;Bacteroidetes;VC2.1_Bac22;uncultured_Bacteroidetes_bacterium;uncultured_Bacteroidetes_bacterium;uncultured_Bacteroidetes_bacterium	0.000277418	3	0.000537634	5	0	0	0.000507511	5	0.000202265	2	0	0	0.000593321	7	0	0	9.61354e-05	1	0	0	0	0	0	0	0	0	0	0	0	0	0.000137694	2	0.00016787	2
Bac;Caldiserica;Caldisericia;Caldisericales;Caldisericaceae;Caldisericum	0	0	0	0	0	0	0	0	0	0	0	0	0.000593321	7	0	0	0.000192271	2	0.000175101	2	0	0	0	0	0	0	0	0	0	0	0	0	0	0
Bac;Bacteroidetes;Bacteroidia;Bacteroidales;Porphyromonadaceae;Parabacteroides	0	0	0	0	0	0	0	0	0	0	0	0	0	0	0	0	0	0	0	0	0.0005909	6	0	0	0	0	0	0	0	0	0	0	0	0
Bac;Firmicutes;Bacilli;Lactobacillales;Enterococcaceae;Enterococcus	0	0	0	0	0	0	0	0	0	0	0.000185357	2	0	0	0.000521195	6	0	0	8.75503e-05	1	0.0005909	6	0.000185805	2	0	0	0	0	0	0	0	0	0	0
Bac;Firmicutes;Bacilli;Lactobacillales;Lactobacillaceae;Lactobacillus	0	0	0	0	0	0	0	0	0	0	0.000185357	2	0	0	0.000347464	4	0	0	0.000350201	4	0.0005909	6	0.000464511	5	0.000523999	5	0.000581734	6	0	0	0	0	0	0
Bac;Proteobacteria;Alphaproteobacteria;Rhodobacterales;Rhodobacteraceae;Roseicyclus	0	0	0	0	0	0	0	0	0	0	0	0	0	0	0	0	0	0	0	0	0	0	0	0	0	0	0.000581734	6	0	0	0	0	0	0
Bac;Bacteroidetes;Flavobacteriia;Flavobacteriales;NS7_marine_group;uncultured_bacterium	0	0	0	0	0	0	0	0	0	0	0	0	0	0	0	0	0.000576812	6	0	0	0	0	0	0	0	0	0	0	0	0	0	0	0	0
Bac;Proteobacteria;ARKICE-90;uncultured_Jannaschia_sp.;uncultured_Jannaschia_sp.;uncultured_Jannaschia_sp.	0	0	0	0	0	0	0	0	0	0	0	0	0.00025428	3	0	0	0.000576812	6	8.75503e-05	1	0	0	0	0	0	0	0	0	0	0	0	0	0	0
Bac;Bacteroidetes;Sphingobacteriia;Sphingobacteriales;Chitinophagaceae;Flavihumibacter	0	0	0	0	0	0	0	0	0	0	0	0	0	0	0	0	0	0	0	0	0	0	0.000557414	6	0	0	0	0	0	0	0	0	0	0
Bac;Proteobacteria;Gammaproteobacteria;Enterobacteriales;Enterobacteriaceae;Escherichia-Shigella	0.000184945	2	0	0	0	0	0	0	0	0	0.000185357	2	8.47601e-05	1	0.000173732	2	0	0	0.000175101	2	0	0	0.000557414	6	0.0001048	1	0.000290867	3	0	0	0	0	0	0
Bac;Firmicutes;Clostridia;Clostridiales;Christensenellaceae;uncultured	0	0	0	0	0	0	0	0	0	0	0.00055607	6	0	0	0	0	0	0	0	0	0	0	0	0	0.000314399	3	0	0	0	0	0	0	0	0
Bac;Firmicutes;Clostridia;Clostridiales;Ruminococcaceae;Ruminococcus	0	0	0	0	0	0	0	0	0	0	0.00055607	6	0	0	0	0	0	0	0	0	0	0	0	0	0	0	0	0	0	0	0	0	0	0
Bac;Proteobacteria;Alphaproteobacteria;Sphingomonadales;Sphingomonadaceae;Sphingobium	0	0	0	0	0	0	0	0	0	0	0.00055607	6	0	0	0	0	0	0	8.75503e-05	1	0.000196967	2	0.000185805	2	0.000419199	4	0.000387822	4	0	0	0	0	0	0
Bac;Bacteroidetes;Flavobacteriia;Flavobacteriales;Flavobacteriaceae;Aureivirga	0	0	0	0	0.000211305	2	0	0	0.000202265	2	0	0	0.00016952	2	0	0	0	0	0	0	0	0	0	0	0	0	0	0	0.000547745	6	0	0	0	0
Bac;Proteobacteria;Alphaproteobacteria;Rickettsiales;LWSR-14;uncultured_bacterium	0	0	0.000107527	1	0.000211305	2	0	0	0	0	0	0	0	0	0	0	0	0	0	0	0	0	9.29023e-05	1	0	0	0	0	0.000547745	6	0	0	0	0
Bac;Proteobacteria;Deltaproteobacteria;Desulfuromonadales;Sva1033;uncultured_bacterium	0	0	0	0	0.000211305	2	0	0	0	0	0	0	0	0	0	0	0	0	0	0	0	0	0	0	0	0	0	0	0.000547745	6	0	0	0	0
Bac;Proteobacteria;Gammaproteobacteria;Oceanospirillales;Alcanivoracaceae;Kangiella	0	0	0	0	0	0	0	0	0	0	0	0	0	0	0	0	0.000192271	2	0.000175101	2	0	0	0	0	0	0	0	0	0.000547745	6	0	0	0	0
Bac;Chlorobi;Ignavibacteria;Ignavibacteriales;IheB3-7;uncultured_sediment_bacterium	0	0	0.000537634	5	0.000528262	5	0	0	0	0	0	0	0	0	0	0	0	0	0	0	0	0	0	0	0	0	0	0	0.000182582	2	0	0	0	0
Bac;Planctomycetes;OM190;uncultured_planctomycete;uncultured_planctomycete;uncultured_planctomycete	9.24727e-05	1	0.000537634	5	0.000316957	3	0	0	0.000202265	2	0	0	0.000423801	5	0	0	0.000480677	5	0	0	0	0	0	0	0	0	0	0	0.000182582	2	0	0	0	0
Bac;Bacteroidetes;Flavobacteriia;Flavobacteriales;Flavobacteriaceae;Lacinutrix_sp._5H-3-7-4	0	0	0	0	0.000528262	5	0	0	0	0	0	0	0	0	0	0	0	0	0	0	0	0	0	0	0	0	0	0	0	0	0	0	0	0
Bac;Proteobacteria;Alphaproteobacteria;Rhodobacterales;Rhodobacteraceae;marine_alpha_proteobacterium_SOMBO1	0	0	0	0	0.000528262	5	0	0	0	0	0	0	0	0	0	0	0	0	0	0	0	0	0	0	0	0	0	0	0	0	0	0	0	0
Bac;Actinobacteria;Actinobacteria;Micrococcales;Micrococcaceae;Rothia	0	0	0	0	0	0	0	0	0	0	0	0	0	0	0	0	0	0	0	0	0	0	0.000185805	2	0.000523999	5	9.69556e-05	1	0	0	0	0	0	0
Bac;Actinobacteria;Coriobacteriia;Coriobacteriales;Coriobacteriaceae;Atopobium	0	0	0	0	0	0	0	0	0	0	0	0	0	0	0	0	0	0	0	0	0	0	0	0	0.000523999	5	0	0	0	0	0	0	0	0
Bac;Bacteroidetes;Bacteroidia;Bacteroidales;Rikenellaceae;RC9_gut_group	0	0	0	0	0	0	0	0	0	0	0	0	0	0	8.68659e-05	1	0.000192271	2	0.000262651	3	0.000492417	5	0.000464511	5	0.000523999	5	0.000290867	3	0	0	0	0	8.39349e-05	1
Bac;Firmicutes;Clostridia;Clostridiales;Lachnospiraceae;Lachnoanaerobaculum	0	0	0	0	0	0	0	0	0	0	0	0	0	0	0	0	0	0	0	0	0	0	0	0	0.000523999	5	0	0	0	0	0	0	0	0
Bac;Proteobacteria;Epsilonproteobacteria;Campylobacterales;Campylobacteraceae;Arcobacter	0	0	0	0	0	0	0	0	0	0	0	0	0	0	0	0	0	0	0	0	0.000196967	2	9.29023e-05	1	0.000523999	5	9.69556e-05	1	0	0	0	0	0	0
Bac;Thermodesulfobacteria;Thermodesulfobacteria;Thermodesulfobacteriales;Thermodesulfobacteriaceae;PS-B30	0	0	0	0	0	0	0	0	0	0	0	0	0.000508561	6	0	0	9.61354e-05	1	0.000437752	5	0	0	0	0	0	0	0	0	0	0	0	0	0	0
Bac;Bacteroidetes;Flavobacteriia;Flavobacteriales;Flavobacteriaceae;Marixanthomonas	0	0	0	0	0.000105652	1	0	0	0.000505663	5	0	0	0.00016952	2	0	0	9.61354e-05	1	0	0	0	0	0	0	0	0	0	0	9.12909e-05	1	0	0	0	0
Bac;Bacteroidetes;Sphingobacteriia;Sphingobacteriales;NS11-12_marine_group;uncultured_marine_bacterium	0	0	0	0	0	0	0	0	0.000505663	5	0	0	0	0	0	0	0	0	0	0	0	0	0	0	0	0	0	0	0	0	0	0	0	0
Bac;Proteobacteria;Deltaproteobacteria;Myxococcales;0319-6G20;uncultured_delta_proteobacterium	0	0	0	0	0	0	0	0	0.000505663	5	0	0	0	0	0	0	0	0	0	0	0	0	0	0	0	0	0	0	0	0	0	0	0	0
Bac;Proteobacteria;Epsilonproteobacteria;P6-b51;uncultured_bacterium;uncultured_bacterium	0	0	0	0	0.000105652	1	0	0	0.000505663	5	0	0	0.000423801	5	0	0	0.000384541	4	0	0	0	0	0	0	0	0	0	0	9.12909e-05	1	0	0	0	0
Bac;Verrucomicrobia;Opitutae;Puniceicoccales;Puniceicoccaceae;Lentimonas	0	0	0	0	0	0	0	0	0.000505663	5	0	0	0	0	0	0	0.000192271	2	0	0	0	0	0	0	0	0	0	0	0	0	0	0	0	0
Bac;Verrucomicrobia;Verrucomicrobiae;Verrucomicrobiales;Verrucomicrobiaceae;Haloferula	0	0	0	0	0	0	0	0	0.000505663	5	0	0	0	0	0	0	0	0	0	0	0	0	0	0	0	0	0	0	0	0	0	0	0	0
Bac;Firmicutes;Bacilli;Lactobacillales;Aerococcaceae;Aerococcus	0	0	0	0	0	0	0	0	0	0	9.26784e-05	1	0	0	0	0	0	0	8.75503e-05	1	0.000492417	5	0	0	0	0	0.000290867	3	0	0	0	0	0	0
Bac;Firmicutes;Bacilli;Lactobacillales;P5D1-392;uncultured_bacterium	0	0	0	0	0	0	0	0	0	0	0	0	0	0	8.68659e-05	1	0	0	0	0	0.000492417	5	0	0	0	0	0	0	0	0	0	0	0	0
Bac;Proteobacteria;Alphaproteobacteria;Rhizobiales;Phyllobacteriaceae;Phyllobacterium	0	0	0	0	0	0	0	0	0	0	0	0	0	0	0	0	0	0	0	0	0	0	0	0	0	0	0.000484778	5	0	0	0	0	0	0
Bac;Proteobacteria;Alphaproteobacteria;Rhodobacterales;Rhodobacteraceae;Palleronia	0	0	0	0	0	0	0	0	0	0	0	0	0	0	0	0	0	0	0	0	0	0	0	0	0	0	0.000484778	5	0	0	0	0	0	0
Bac;Proteobacteria;Alphaproteobacteria;Rickettsiales;Holosporaceae;uncultured	0	0	0	0	0	0	0	0	0	0	0	0	0.00016952	2	0	0	0.000480677	5	0	0	0	0	0	0	0	0	0	0	0	0	0	0	0	0
Bac;Proteobacteria;Betaproteobacteria;Nitrosomonadales;Nitrosomonadaceae;Nitrosospira	0	0	0	0	0	0	0	0	0.000404531	4	0	0	0	0	0	0	0.000480677	5	0	0	0	0	0	0	0	0	0	0	9.12909e-05	1	0	0	0	0
Bac;Firmicutes;Bacilli;Lactobacillales;Aerococcaceae;Facklamia	0	0	0	0	0	0	0	0	0	0	9.26784e-05	1	0	0	0	0	0	0	0	0	0.000196967	2	0.000464511	5	0.0001048	1	0	0	0	0	0	0	0	0
Bac;Firmicutes;Clostridia;Clostridiales;Family_XIII;uncultured	0	0	0	0	0	0	0	0	0	0	0.000463392	5	0	0	8.68659e-05	1	0	0	0	0	0	0	0	0	0	0	0	0	0	0	0	0	0	0
Bac;Proteobacteria;Alphaproteobacteria;SAR11_clade;Surface_1;Candidatus_Pelagibacter	0	0	0	0	0	0	0	0	0	0	0.000463392	5	0	0	0	0	0	0	0	0	9.84834e-05	1	0	0	0	0	0	0	0	0	0	0	0	0
Bac;Proteobacteria;Deltaproteobacteria;Myxococcales;uncultured;uncultured_bacterium	0.000462364	5	0	0	0	0	0	0	0	0	0	0	0	0	0	0	0.000192271	2	8.75503e-05	1	0	0	0	0	0	0	0	0	0	0	0	0	0	0
Bac;Bacteroidetes;Flavobacteriia;Flavobacteriales;Cryomorphaceae;Fluviicola	0	0	0	0	0	0	0	0	0.000404531	4	0	0	8.47601e-05	1	0	0	0	0	0	0	0	0	0	0	0	0	0	0	0.000456454	5	0	0	0	0
Bac;Planctomycetes;BD7-11;uncultured_bacterium_PHOS-HE93;uncultured_bacterium_PHOS-HE93;uncultured_bacterium_PHOS-HE93	0	0	0	0	0	0	0	0	0.000202265	2	0	0	8.47601e-05	1	0	0	0	0	0.000437752	5	0	0	0	0	0	0	0	0	0.000456454	5	0	0	0	0
Bac;Planctomycetes;OM190;uncultured_marine_bacterium;uncultured_marine_bacterium;uncultured_marine_bacterium	0	0	0	0	0	0	0	0	0	0	0	0	0.000339041	4	0	0	0.000192271	2	0.000437752	5	0	0	0	0	0	0	0	0	0.000456454	5	0	0	0	0
Bac;Proteobacteria;Alphaproteobacteria;Rhodobacterales;Rhodobacteraceae;Roseicitreum	0	0	0	0	0	0	0	0	0	0	0	0	0	0	0	0	0	0	0	0	0	0	0	0	0	0	0	0	0.000456454	5	0	0	0	0
Bac;Proteobacteria;Alphaproteobacteria;Rhodospirillales;Rhodospirillaceae;Thalassospira	0	0	0	0	0.000105652	1	0	0	0.000303398	3	0	0	0	0	0	0	0	0	8.75503e-05	1	0	0	0	0	0	0	0	0	0.000456454	5	0	0	0	0
Bac;Proteobacteria;Deltaproteobacteria;Bdellovibrionales;Bdellovibrionaceae;OM27_clade	0	0	0	0	0.000316957	3	0	0	0	0	0	0	0	0	0	0	0	0	8.75503e-05	1	0	0	0	0	0	0	0	0	0.000456454	5	0	0	0	0
Bac;Proteobacteria;Deltaproteobacteria;Myxococcales;Nannocystaceae;uncultured	0	0	0	0	0.000105652	1	0	0	0.000101133	1	0	0	0	0	0	0	0	0	0	0	0	0	0	0	0	0	0	0	0.000456454	5	0	0	0	0
Bac;Proteobacteria;Gammaproteobacteria;Xanthomonadales;JTB255_marine_benthic_group;uncultured_deep-sea_bacterium	0	0	0.000107527	1	0.000211305	2	0	0	0.000202265	2	0	0	0.00016952	2	0	0	0.000384541	4	0.000262651	3	0	0	0	0	0	0	0	0	0.000456454	5	0	0	0	0
Bac;Proteobacteria;Gammaproteobacteria;KI89A_clade;uncultured_sediment_bacterium;uncultured_sediment_bacterium	0	0	0	0	0.000105652	1	0	0	0	0	0	0	0.00016952	2	0	0	9.61354e-05	1	0.000437752	5	0	0	0	0	0	0	0	0	0	0	0	0	0	0
Bac;Actinobacteria;TakashiAC-B11;uncultured_bacterium;uncultured_bacterium;uncultured_bacterium	0	0	0	0	0	0	0	0	0	0	0	0	0	0	0.000434329	5	0	0	0	0	0	0	0	0	0	0	0	0	0	0	0	0	0	0
Bac;Proteobacteria;Alphaproteobacteria;Rhodobacterales;Rhodobacteraceae;Profundibacterium	0	0	0	0	0	0	0	0	0.000101133	1	0	0	0	0	0.000434329	5	0	0	8.75503e-05	1	0	0	0	0	0	0	0	0	0	0	0	0	0	0
Bac;Proteobacteria;Alphaproteobacteria;Sphingomonadales;Sphingomonadaceae;Sphingopyxis	0	0	0	0	0	0	0	0	0	0	0	0	0	0	0.000434329	5	0	0	0	0	0	0	0	0	0	0	0.000193911	2	0	0	0	0	0	0
Bac;Actinobacteria;Acidimicrobiia;Acidimicrobiales;OM1_clade;uncultured_High_G+C_Gram-positive_bacterium_Sva0389	0	0	0.000430108	4	0.000316957	3	0	0	0.000101133	1	0	0	0	0	0	0	0	0	0.000175101	2	0	0	0	0	0	0	0	0	0	0	0	0	0	0
Bac;Lentisphaerae;LD1-PB3;uncultured_bacterium;uncultured_bacterium;uncultured_bacterium	0	0	0.000430108	4	0.000211305	2	0	0	0	0	0	0	0	0	0	0	0	0	0	0	0	0	0	0	0	0	0	0	0	0	0	0	0	0
Bac;Planctomycetes;Phycisphaerae;CCM11a;uncultured_deep-sea_bacterium;uncultured_deep-sea_bacterium	9.24727e-05	1	0.000430108	4	0	0	0	0	0.000101133	1	0	0	0	0	0	0	0	0	0.000262651	3	0	0	0	0	0	0	0	0	0.000273873	3	0	0	0	0
Bac;Proteobacteria;Deltaproteobacteria;Desulfuromonadales;Desulfuromonadaceae;uncultured_delta_proteobacterium	0	0	0.000430108	4	0.000211305	2	0	0	0	0	0	0	0	0	0	0	0	0	0	0	0	0	0	0	0	0	0	0	0	0	0	0	0	0
Bac;Proteobacteria;Deltaproteobacteria;Bdellovibrionales;Bdellovibrionaceae;Bdellovibrio	0	0	0	0	0	0	0	0	0	0	0.000185357	2	0.000423801	5	0	0	0	0	0.000175101	2	0	0	0	0	0	0	0	0	0.000182582	2	0	0	0	0
Bac;Proteobacteria;Gammaproteobacteria;BD7-8_marine_group;uncultured_gamma_proteobacterium;uncultured_gamma_proteobacterium	0	0	0	0	0	0	0	0	0.000303398	3	0	0	0.000423801	5	0	0	0	0	0	0	0	0	0	0	0	0	0	0	0	0	0	0	0	0
Bac;Verrucomicrobia;Verrucomicrobiae;Verrucomicrobiales;DEV007;uncultured_Verrucomicrobium_sp.	0	0	0	0	0.00042261	4	0	0	0.000404531	4	0	0	8.47601e-05	1	0	0	0	0	8.75503e-05	1	0	0	0	0	0	0	0	0	0	0	0	0	0	0
Bac;Firmicutes;Bacilli;Lactobacillales;Leuconostocaceae;Weissella	0	0	0	0	0	0	0	0	0	0	0	0	0	0	0	0	0	0	0	0	0.00029545	3	0	0	0.000419199	4	0	0	0	0	0	0	0	0
Bac;Firmicutes;Clostridia;Clostridiales;Clostridiaceae_1;Sarcina	0	0	0	0	0	0	0	0	0	0	0	0	0	0	0	0	0	0	0	0	0	0	0	0	0.000419199	4	0	0	0	0	0	0	0	0
Bac;Proteobacteria;Alphaproteobacteria;Rhizobiales;KF-JG30-B3;uncultured_bacterium	0	0	0	0	0	0	0	0	0	0	0	0	0	0	0	0	0	0	0	0	0	0	0	0	0.000419199	4	0	0	0	0	0	0	0	0
Bac;Proteobacteria;Alphaproteobacteria;Rhizobiales;Rhizobiaceae;Rhizobium	0	0	0	0	0	0	0	0	0	0	0	0	0	0	0	0	0	0	0	0	0	0	0	0	0.000419199	4	0.000290867	3	0	0	0	0	0	0
Bac;Actinobacteria;Acidimicrobiia;Acidimicrobiales;OM1_clade;bacterium_WH6-7	9.24727e-05	1	0.000322581	3	0.000105652	1	0	0	0.000404531	4	0	0	0	0	0	0	0.000192271	2	0	0	0	0	0	0	0	0	0	0	9.12909e-05	1	0	0	0	0
Bac;Proteobacteria;Epsilonproteobacteria;R103-B63;uncultured_epsilon_proteobacterium;uncultured_epsilon_proteobacterium	0	0	0	0	0	0	0	0	0.000404531	4	0	0	0	0	0	0	0	0	0	0	0	0	0	0	0	0	0	0	0	0	0	0	0	0
Bac;Actinobacteria;Actinobacteria;Micrococcales;Micrococcaceae;Micrococcus	0	0	0	0	0	0	0	0	0	0	0.000185357	2	0	0	0	0	0	0	0	0	0.000393933	4	9.29023e-05	1	0	0	0	0	0	0	0	0	0	0
Bac;Firmicutes;Bacilli;Bacillales;Paenibacillaceae;Brevibacillus	0	0	0	0	0	0	0	0	0	0	0	0	0	0	0	0	0	0	0	0	0.000393933	4	0	0	0	0	0	0	0	0	0	0	0	0
Bac;Firmicutes;Clostridia;Clostridiales;Ruminococcaceae;Faecalibacterium	0	0	0	0	0	0	0	0	0	0	0	0	0	0	0	0	0	0	0	0	0.000393933	4	0	0	0	0	0	0	0	0	0	0	0	0
Bac;Firmicutes;Negativicutes;Selenomonadales;Veillonellaceae;Pelosinus	0	0	0	0	0	0	0	0	0	0	0	0	0	0	0	0	0	0	0	0	0.000393933	4	0	0	0	0	0	0	0	0	0	0	0	0
Bac;Actinobacteria;Acidimicrobiia;Acidimicrobiales;Iamiaceae;Iamia	0	0	0	0	0	0	0	0	0.000202265	2	0	0	0	0	0	0	0	0	8.75503e-05	1	0	0	0	0	0	0	0.000387822	4	0.000182582	2	0	0	0	0
Bac;Actinobacteria;Actinobacteria;Actinomycetales;Actinomycetaceae;Actinomyces	0	0	0	0	0	0	0	0	0	0	0	0	0	0	0	0	0	0	0	0	0	0	0.000185805	2	0.0001048	1	0.000387822	4	0	0	0	0	0	0
Bac;Proteobacteria;Alphaproteobacteria;Rhodobacterales;Rhodobacteraceae;Phaeobacter	0	0	0	0	0	0	0	0	0	0	0	0	0	0	0	0	0	0	0	0	0	0	0	0	0	0	0.000387822	4	0	0	0	0	0	0
Bac;Acidobacteria;Holophagae;Subgroup_10;TK85;uncultured_bacterium	0	0	0	0	0	0	0	0	0	0	0	0	0	0	0	0	0.000384541	4	0	0	0	0	0	0	0	0	0	0	0	0	0	0	0	0
Bac;Acidobacteria;Holophagae;Subgroup_23;uncultured_Acidobacteria_bacterium;uncultured_Acidobacteria_bacterium	0	0	0	0	0	0	0	0	0	0	0	0	0	0	0	0	0.000384541	4	8.75503e-05	1	0	0	0	0	0	0	0	0	0	0	0	0	0	0
Bac;Proteobacteria;Deltaproteobacteria;Desulfarculales;Desulfarculaceae;uncultured	0	0	0	0	0	0	0	0	0	0	0	0	8.47601e-05	1	0	0	0.000384541	4	0	0	0	0	0	0	0	0	0	0	0	0	0	0	0	0
Bac;Proteobacteria;Deltaproteobacteria;Myxococcales;Nannocystaceae;uncultured_delta_proteobacterium	0	0	0	0	0	0	0	0	0	0	0	0	0.00025428	3	0	0	0.000384541	4	8.75503e-05	1	0	0	0	0	0	0	0	0	0.000182582	2	0	0	0	0
Bac;Proteobacteria;Epsilonproteobacteria;Nautiliales;Nautiliaceae;Caminibacter	0	0	0	0	0	0	0	0	0	0	0	0	0	0	0	0	0.000384541	4	0	0	0	0	0	0	0	0	0	0	0	0	0	0	0	0
Bac;Bacteroidetes;Sphingobacteriia;Sphingobacteriales;Chitinophagaceae;Flavisolibacter	0	0	0	0	0	0	0	0	0	0	0	0	0	0	0	0	0	0	0	0	0	0	0.000371609	4	0	0	0	0	0	0	0	0	0	0
Bac;Proteobacteria;Betaproteobacteria;Burkholderiales;Comamonadaceae;Paucibacter	0	0	0	0	0	0	0	0	0	0	9.26784e-05	1	0	0	8.68659e-05	1	0.000192271	2	0	0	0.000196967	2	0.000371609	4	0.000314399	3	9.69556e-05	1	0	0	0	0	0	0
Bac;Proteobacteria;Gammaproteobacteria;Oceanospirillales;JL-ETNP-Y6;uncultured_marine_bacterium	0	0	0	0	0	0	0	0	0	0	0	0	0	0	0	0	0	0	0	0	0	0	0.000371609	4	0	0	0	0	0	0	0	0	0	0
Bac;Actinobacteria;Actinobacteria;Micrococcales;Dermacoccaceae;Yimella	0	0	0	0	0	0	0	0	0	0	0.000370714	4	0	0	0	0	0	0	0	0	0	0	0	0	0	0	0	0	0	0	0	0	0	0
Bac;Bacteroidetes;Cytophagia;Cytophagales;Cytophagaceae;Hymenobacter	0	0	0	0	0	0	0	0	0	0	0.000370714	4	0	0	0	0	0	0	0	0	0	0	0	0	0	0	0	0	0	0	0	0	0	0
Bac;Chloroflexi;KD4-96;uncultured_bacterium;uncultured_bacterium;uncultured_bacterium	0.000369891	4	0	0	0	0	0	0	0.000303398	3	0	0	0	0	0	0	0	0	0	0	0	0	0	0	0	0	0	0	0	0	0	0	0	0
Bac;Proteobacteria;Alphaproteobacteria;Rhizobiales;DUNssu371;uncultured_Methylocystaceae_bacterium	0.000369891	4	0	0	0	0	0	0	0	0	0	0	0	0	0	0	9.61354e-05	1	0	0	0	0	0	0	0	0	0	0	0	0	0	0	0	0
Bac;Proteobacteria;Gammaproteobacteria;Alteromonadales;NB-1d;uncultured_bacterium	0.000369891	4	0	0	0	0	0	0	0	0	0	0	0	0	0	0	0	0	0	0	0	0	0	0	0	0	0	0	0	0	0	0	0	0
Bac;Proteobacteria;Gammaproteobacteria;Xanthomonadales;uncultured;uncultured_delta_proteobacterium	0.000369891	4	0	0	0	0	0	0	0	0	0	0	0	0	0	0	0	0	0	0	0	0	0	0	0	0	0	0	0	0	0	0	0	0
Bac;Proteobacteria;Skagenf62;uncultured_bacterium;uncultured_bacterium;uncultured_bacterium	0.000369891	4	0.000215054	2	0	0	0	0	0	0	0	0	0.00016952	2	0	0	0	0	0	0	0	0	0	0	0	0	0	0	0	0	0	0	0	0
Bac;Planctomycetes;OM190;uncultured_Planctomyces_sp.;uncultured_Planctomyces_sp.;uncultured_Planctomyces_sp.	0	0	0	0	0	0	0	0	0.000202265	2	0	0	0	0	0	0	0	0	0	0	0	0	0	0	0	0	0	0	0.000365163	4	0	0	0	0
Bac;Proteobacteria;SC3-20;uncultured_bacterium;uncultured_bacterium;uncultured_bacterium	9.24727e-05	1	0	0	0.000211305	2	0	0	0	0	0	0	0	0	0	0	0	0	0	0	0	0	0	0	0	0	0	0	0.000365163	4	0	0	0	0
Bac;Spirochaetae;Spirochaetes;Spirochaetales;Leptospiraceae;Turneriella	0	0	0	0	0	0	0	0	0	0	0	0	0	0	0	0	0	0	8.75503e-05	1	0	0	0	0	0	0	0	0	0.000365163	4	0	0	0	0
Bac;Bacteroidetes;SB-1;uncultured_Bacteroidetes_bacterium;uncultured_Bacteroidetes_bacterium;uncultured_Bacteroidetes_bacterium	0	0	0.000107527	1	0.000105652	1	0	0	0.000101133	1	0	0	0	0	0	0	9.61354e-05	1	0.000350201	4	0	0	0	0	0	0	0	0	9.12909e-05	1	0	0	0	0
Bac;Planctomycetes;vadinHA49;uncultured_sediment_bacterium;uncultured_sediment_bacterium;uncultured_sediment_bacterium	0	0	0	0	0	0	0	0	0	0	0	0	0	0	0	0	0	0	0.000350201	4	0	0	0	0	0	0	0	0	0	0	0	0	0	0
Bac;Thermotogae;Thermotogae;Thermotogales;Thermotogaceae;EM3	0	0	0	0	0	0	0	0	0	0	0	0	0	0	0	0	9.61354e-05	1	0.000350201	4	0	0	0	0	0	0	0	0	0	0	0	0	0	0
Bac;Deinococcus-Thermus;Deinococci;Deinococcales;Deinococcaceae;Deinococcus	0	0	0	0	0	0	0	0	0	0	0	0	0	0	0.000347464	4	0	0	0.000262651	3	0	0	0	0	0	0	0	0	0	0	0	0	0	0
Bac;Firmicutes;Bacilli;Bacillales;Bacillaceae;Geobacillus	0	0	0	0	0	0	0	0	0	0	9.26784e-05	1	0	0	0.000347464	4	0	0	8.75503e-05	1	0.000196967	2	0.000278707	3	0.0002096	2	9.69556e-05	1	0	0	0	0	0	0
Bac;Firmicutes;Bacilli;Bacillales;Bacillaceae;Vulcanibacillus	0	0	0	0	0	0	0	0	0	0	0	0	0	0	0.000347464	4	0	0	0	0	0.000196967	2	0	0	0	0	0	0	0	0	0	0	0	0
Bac;Firmicutes;Bacilli;Bacillales;Paenibacillaceae;Paenibacillus	0	0	0	0	0	0	0	0	0	0	0	0	0	0	0.000347464	4	0	0	0	0	0	0	0	0	0	0	0	0	0	0	0	0	0	0
Bac;Planctomycetes;Phycisphaerae;S-70;uncultured_bacterium;uncultured_bacterium	0	0	0	0	0	0	0	0	0	0	9.26784e-05	1	0	0	0.000347464	4	0	0	0	0	0.00029545	3	0.000185805	2	0.0001048	1	9.69556e-05	1	0	0	0	0	0	0
Bac;BD1-5;uncultured_epsilon_proteobacterium;uncultured_epsilon_proteobacterium;uncultured_epsilon_proteobacterium;uncultured_epsilon_proteobacterium	0	0	0	0	0	0	0	0	0.000202265	2	0	0	0.000339041	4	0	0	0.000288406	3	8.75503e-05	1	0	0	0	0	0	0	0	0	9.12909e-05	1	0	0	0	0
Bac;Candidate_division_OD1;bacterium_SH4-10;bacterium_SH4-10;bacterium_SH4-10;bacterium_SH4-10	0.000184945	2	0	0	0	0	0	0	0	0	0	0	0.000339041	4	0	0	9.61354e-05	1	0	0	0	0	0	0	0	0	0	0	0.000182582	2	0	0	0	0
Bac;Firmicutes;Bacilli;Lactobacillales;16d63.751;uncultured_bacterium	0	0	0	0	0	0	0	0	0	0	0	0	0.000339041	4	0	0	0	0	0	0	0	0	0	0	0	0	0	0	0	0	0	0	0	0
Bac;Proteobacteria;Alphaproteobacteria;OCS116_clade;alpha_proteobacterium_TI_chim_Sur55-1;alpha_proteobacterium_TI_chim_Sur55-1	0	0	0	0	0	0	0	0	0	0	0	0	0.000339041	4	0	0	0	0	0	0	0	0	0	0	0	0	0	0	0	0	0	0	0	0
Bac;TM6;uncultured_organism;uncultured_organism;uncultured_organism;uncultured_organism	0	0	0	0	0	0	0	0	0	0	0	0	0.000339041	4	0	0	0	0	0	0	0	0	0	0	0	0	0	0	0	0	0	0	0	0
Bac;Cyanobacteria;Chloroplast;uncultured_bacterium;uncultured_bacterium;uncultured_bacterium	0	0	0	0	0	0	0	0	0	0	0	0	0	0	0	0	0	0	0	0	0	0	0	0	0	0	0	0	0	0	0	0	0.000335739	4
Bac;BD1-5;bacterium_WH3-1;bacterium_WH3-1;bacterium_WH3-1;bacterium_WH3-1	0	0	0.000322581	3	0	0	0	0	0	0	0	0	0	0	0	0	0	0	0	0	0	0	0	0	0	0	0	0	0	0	0	0	0	0
Bac;Bacteroidetes;Flavobacteriia;Flavobacteriales;Flavobacteriaceae;Sufflavibacter	0	0	0.000322581	3	0.000105652	1	0	0	0.000202265	2	0	0	0	0	0	0	9.61354e-05	1	0	0	0	0	0	0	0	0	0	0	0	0	0	0	0	0
Bac;Candidate_division_OP3;mixed_culture_isolate_koll11;mixed_culture_isolate_koll11;mixed_culture_isolate_koll11;mixed_culture_isolate_koll11	0	0	0.000322581	3	0.000105652	1	0	0	0	0	0	0	0	0	0	0	0	0	0	0	0	0	0	0	0	0	0	0	0	0	0	0	0	0
Bac;Verrucomicrobia;Verrucomicrobiae;Verrucomicrobiales;DEV007;uncultured_Verrucomicrobiales_bacterium	0	0	0.000322581	3	0	0	0	0	0.000303398	3	0	0	0	0	0	0	0	0	0	0	0	0	0	0	0	0	0	0	0	0	0	0	0	0
Bac;Bacteroidetes;Flavobacteriia;Flavobacteriales;Flavobacteriaceae;Euzebyella	0	0	0	0	0.000316957	3	0	0	0	0	0	0	0	0	0	0	0.000192271	2	0	0	0	0	0	0	0	0	0	0	0	0	0	0	0	0
Bac;Candidate_division_WS3;uncultured_bacterium;uncultured_bacterium;uncultured_bacterium;uncultured_bacterium	0	0	0.000107527	1	0.000316957	3	0	0	0	0	0	0	0	0	0	0	0	0	0	0	0	0	0	0	0	0	0	0	0.000273873	3	0	0	0	0
Bac;Planctomycetes;Phycisphaerae;CCM11a;bacterium_enrichment_culture_clone_E27;bacterium_enrichment_culture_clone_E27	0	0	0	0	0.000316957	3	0	0	0	0	0	0	0	0	0	0	0	0	0	0	0	0	0	0	0	0	0	0	0	0	0	0	0	0
Bac;Planctomycetes;Phycisphaerae;CCM11a;uncultured_sediment_bacterium;uncultured_sediment_bacterium	9.24727e-05	1	0.000107527	1	0.000316957	3	0	0	0	0	0	0	0	0	0	0	0	0	0	0	0	0	0	0	0	0	0	0	9.12909e-05	1	0	0	0	0
Bac;Proteobacteria;Alphaproteobacteria;Rhodobacterales;Rhodobacteraceae;alpha_proteobacterium_GMDsbM1	0	0	0	0	0.000316957	3	0	0	0	0	0	0	0	0	0	0	0	0	0	0	0	0	0	0	0	0	0	0	0	0	0	0	0	0
Bac;Proteobacteria;Gammaproteobacteria;Legionellales;Legionellaceae;uncultured	0	0	0	0	0.000316957	3	0	0	0.000202265	2	0	0	0	0	0	0	0	0	0	0	0	0	0	0	0	0	0	0	0	0	0	0	0	0
Bac;Proteobacteria;Gammaproteobacteria;Sva0071;uncultured_gamma_proteobacterium_B2M54;uncultured_gamma_proteobacterium_B2M54	0	0	0.000107527	1	0.000316957	3	0	0	0	0	0	0	0	0	0	0	0	0	0	0	0	0	0	0	0	0	0	0	0	0	0	0	0	0
Bac;Proteobacteria;Gammaproteobacteria;Thiotrichales;Thiotrichaceae;uncultured_bacterium	0	0	0	0	0.000316957	3	0	0	0.000202265	2	0	0	0	0	0	0	0	0	0	0	0	0	0	0	0	0	0	0	0	0	0	0	0	0
Bac;Actinobacteria;Actinobacteria;Propionibacteriales;Propionibacteriaceae;Propioniciclava	0	0	0	0	0	0	0	0	0	0	0	0	0	0	0	0	0	0	0	0	0	0	0	0	0.000314399	3	0	0	0	0	0	0	0	0
Bac;Actinobacteria;Thermoleophilia;Solirubrobacterales;Patulibacteraceae;Patulibacter	0	0	0	0	0	0	0	0	0	0	0	0	0	0	0	0	0	0	0	0	0	0	0	0	0.000314399	3	0	0	0	0	0	0	0	0
Bac;Bacteroidetes;Cytophagia;Cytophagales;Cytophagaceae;Chryseolinea	0	0	0	0	0	0	0	0	0	0	0	0	0	0	0	0	0	0	0	0	0	0	0	0	0.000314399	3	0	0	0	0	0	0	0	0
Bac;Bacteroidetes;Sphingobacteriia;Sphingobacteriales;WCHB1-69;uncultured_bacterium	0	0	0	0	0	0	0	0	0	0	0	0	0	0	0.000260598	3	0	0	0	0	0	0	0.000185805	2	0.000314399	3	0	0	0	0	0	0	0	0
Bac;Firmicutes;Bacilli;Lactobacillales;Aerococcaceae;Abiotrophia	0	0	0	0	0	0	0	0	0	0	0	0	0	0	0	0	0	0	0	0	0	0	0	0	0.000314399	3	0	0	0	0	0	0	0	0
Bac;Firmicutes;Clostridia;Clostridiales;Lachnospiraceae;Blautia	0	0	0	0	0	0	0	0	0	0	0	0	0	0	0	0	0	0	0	0	0.000196967	2	0	0	0.000314399	3	0	0	0	0	0	0	0	0
Bac;Fusobacteria;Fusobacteriia;Fusobacteriales;Leptotrichiaceae;uncultured_bacterium	0	0	0	0	0	0	0	0	0	0	0	0	0	0	0	0	0	0	0	0	0	0	0	0	0.000314399	3	0	0	0	0	0	0	0	0
Bac;Gemmatimonadetes;Gemmatimonadetes;AT425-EubC11_terrestrial_group;uncultured_bacterium;uncultured_bacterium	0	0	0	0	0	0	0	0	0	0	0	0	0	0	0	0	0	0	0	0	0	0	0	0	0.000314399	3	0	0	0	0	0	0	0	0
Bac;Proteobacteria;Alphaproteobacteria;Rhizobiales;Brucellaceae;Pseudochrobactrum	0	0	0	0	0	0	0	0	0	0	0	0	0	0	8.68659e-05	1	0	0	0	0	0	0	0	0	0.000314399	3	0	0	0	0	0	0	0	0
Bac;Proteobacteria;Betaproteobacteria;Burkholderiales;Comamonadaceae;Schlegelella	0	0	0	0	0	0	0	0	0	0	0	0	0	0	0	0	0	0	0	0	9.84834e-05	1	0	0	0.000314399	3	0	0	0	0	0	0	0	0
Bac;Proteobacteria;Epsilonproteobacteria;Nautiliales;Nautiliaceae;Thioreductor	9.24727e-05	1	0	0	0	0	0	0	0	0	0	0	0	0	0	0	0	0	0	0	0	0	0	0	0.000314399	3	0	0	0	0	0	0	0	0
Bac;Actinobacteria;Acidimicrobiia;Acidimicrobiales;OM1_clade;uncultured_High_G+C_Gram-positive_bacterium_Sva0506	0	0	0	0	0	0	0	0	0.000303398	3	0	0	0	0	0	0	0	0	0	0	0	0	0	0	0	0	0	0	0	0	0	0	0	0
Bac;BD1-5;uncultured_Nitratifractor_sp.;uncultured_Nitratifractor_sp.;uncultured_Nitratifractor_sp.;uncultured_Nitratifractor_sp.	0	0	0	0	0	0	0	0	0.000303398	3	0	0	0	0	0	0	0	0	0	0	0	0	0	0	0	0	0	0	0	0	0	0	0	0
Bac;Bacteroidetes;Flavobacteriia;Flavobacteriales;uncultured;uncultured_bacterium	0.000184945	2	0	0	0	0	0	0	0.000303398	3	0	0	0	0	0	0	0	0	0	0	0	0	0	0	0	0	0	0	0	0	0	0	0	0
Bac;Bacteroidetes;SB-5;uncultured_bacterium;uncultured_bacterium;uncultured_bacterium	0	0	0	0	0	0	0	0	0.000303398	3	0	0	8.47601e-05	1	0	0	0	0	0	0	0	0	0	0	0	0	0	0	0	0	0	0	0	0
Bac;Chloroflexi;KD4-96;uncultured_Gram-positive_bacterium;uncultured_Gram-positive_bacterium;uncultured_Gram-positive_bacterium	0	0	0	0	0	0	0	0	0.000303398	3	0	0	0	0	0	0	0	0	0	0	0	0	0	0	0	0	0	0	0	0	0	0	0	0
Bac;Proteobacteria;Alphaproteobacteria;Caulobacterales;Hyphomonadaceae;uncultured_alpha_proteobacterium	0	0	0	0	0	0	0	0	0.000303398	3	0	0	8.47601e-05	1	0	0	0	0	0	0	0	0	0	0	0	0	0	0	0.000182582	2	0	0	0	0
Bac;Proteobacteria;Alphaproteobacteria;Rhizobiales;Elev-16S-1546;uncultured_Methylocystaceae_bacterium	0	0	0	0	0	0	0	0	0.000303398	3	0	0	0	0	0	0	0	0	0	0	0	0	0	0	0	0	0	0	0	0	0	0	0	0
Bac;Proteobacteria;Alphaproteobacteria;SB1-18;alpha_proteobacterium_enrichment_culture_clone_DH-1602;alpha_proteobacterium_enrichment_culture_clone_DH-1602	0.000184945	2	0.000107527	1	0	0	0	0	0.000303398	3	0	0	0	0	0	0	0	0	8.75503e-05	1	0	0	0	0	0	0	0	0	0	0	0	0	0	0
Bac;Proteobacteria;Deltaproteobacteria;Myxococcales;0319-6G20;uncultured_deep-sea_bacterium	0	0	0	0	0	0	0	0	0.000303398	3	0	0	0	0	0	0	0	0	0	0	0	0	0	0	0	0	0	0	0	0	0	0	0	0
Bac;Proteobacteria;Deltaproteobacteria;Sh765B-TzT-29;uncultured_deep-sea_bacterium;uncultured_deep-sea_bacterium	9.24727e-05	1	0	0	0	0	0	0	0.000303398	3	0	0	0	0	0	0	0	0	0	0	0	0	0	0	0	0	0	0	0	0	0	0	0	0
Bac;Proteobacteria;Gammaproteobacteria;Alteromonadales;Alteromonadaceae;OM60(NOR5)_clade	0	0	0	0	0	0	0	0	0.000303398	3	0	0	0	0	0	0	0	0	0	0	0	0	0	0	0	0	0	0	0	0	0	0	0	0
Bac;Proteobacteria;Gammaproteobacteria;KI89A_clade;uncultured_bacterium;uncultured_bacterium	0	0	0.000215054	2	0	0	0	0	0.000303398	3	0	0	0	0	0	0	9.61354e-05	1	0	0	0	0	0	0	0	0	0	0	0	0	0	0	0	0
Bac;Proteobacteria;Gammaproteobacteria;Oceanospirillales;SS1-B-06-26;uncultured_gamma_proteobacterium	0	0	0	0	0	0	0	0	0.000303398	3	0	0	0	0	0	0	0	0	0	0	0	0	0	0	0	0	0	0	0	0	0	0	0	0
Bac;Proteobacteria;Gammaproteobacteria;Sva0071;uncultured_gamma_proteobacterium_Sva0864;uncultured_gamma_proteobacterium_Sva0864	0	0	0	0	0	0	0	0	0.000303398	3	0	0	0	0	0	0	0	0	0	0	0	0	0	0	0	0	0	0	0	0	0	0	0	0
Bac;Proteobacteria;Gammaproteobacteria;Xanthomonadales;JTB255_marine_benthic_group;Pseudomonas_sp.	0	0	0	0	0.000105652	1	0	0	0.000303398	3	0	0	0	0	0	0	0	0	0	0	0	0	0	0	0	0	0	0	0	0	0	0	0	0
Bac;Actinobacteria;Thermoleophilia;Gaiellales;Gaiellaceae;Gaiella	0	0	0	0	0	0	0	0	0	0	0	0	0	0	0.000173732	2	0	0	0	0	0.00029545	3	0	0	0	0	0	0	0	0	0	0	0	0
Bac;Bacteroidetes;Bacteroidia;Bacteroidales;Bacteroidales_Incertae_Sedis;Phocaeicola	0	0	0	0	0	0	0	0	0	0	0	0	0	0	0	0	0	0	0	0	0.00029545	3	0	0	0	0	0.000290867	3	0	0	0	0	0	0
Bac;Bacteroidetes;Sphingobacteriia;Sphingobacteriales;Chitinophagaceae;Hydrotalea	0	0	0	0	0	0	0	0	0	0	0	0	0	0	0	0	0	0	0	0	0.00029545	3	0	0	0	0	0	0	0	0	0	0	0	0
Bac;Bacteroidetes;Sphingobacteriia;Sphingobacteriales;Saprospiraceae;uncultured_bacterium	0	0	0	0	0	0	0	0	0	0	0	0	0	0	0	0	0	0	0	0	0.00029545	3	0	0	0	0	0	0	0	0	0	0	0	0
Bac;Firmicutes;Bacilli;Lactobacillales;Aerococcaceae;Eremococcus	0	0	0	0	0	0	0	0	0	0	0	0	0	0	0	0	0	0	0	0	0.00029545	3	0	0	0	0	0	0	0	0	0	0	0	0
Bac;Proteobacteria;Gammaproteobacteria;Enterobacteriales;Enterobacteriaceae;Yersinia	0	0	0	0	0	0	0	0	0	0	0.000185357	2	0	0	0.000260598	3	0	0	8.75503e-05	1	0.00029545	3	9.29023e-05	1	0	0	0.000193911	2	0	0	0	0	0	0
Bac;Proteobacteria;Gammaproteobacteria;Xanthomonadales;Xanthomonadaceae;Silanimonas	0	0	0	0	0	0	0	0	0	0	0	0	0	0	0	0	0	0	0	0	0.00029545	3	0	0	0.0002096	2	0	0	0	0	0	0	0	0
Bac;BD1-5;uncultured_organism;uncultured_organism;uncultured_organism;uncultured_organism	0	0	0	0	0	0	0	0	0	0	9.26784e-05	1	0	0	0	0	0	0	0	0	0	0	0	0	0	0	0.000290867	3	0	0	0	0	0	0
Bac;Deferribacteres;Deferribacteres;Deferribacterales;SAR406_clade(Marine_group_A);marine_metagenome	0	0	0	0	0	0	0	0	0	0	0	0	0	0	0	0	0	0	0	0	0	0	0	0	0	0	0.000290867	3	0	0	0	0	0	0
Bac;Proteobacteria;Alphaproteobacteria;Rhodobacterales;Rhodobacteraceae;Lutimaribacter	0	0	0	0	0	0	0	0	0	0	0	0	0	0	0	0	0	0	0	0	0	0	0	0	0	0	0.000290867	3	0	0	0	0	0	0
Bac;Proteobacteria;Alphaproteobacteria;Rhodobacterales;Rhodobacteraceae;Roseivivax	0	0	0	0	0	0	0	0	0	0	0	0	0	0	0	0	0	0	0	0	0	0	0	0	0	0	0.000290867	3	0	0	0	0	0	0
Bac;Proteobacteria;Betaproteobacteria;Burkholderiales;Alcaligenaceae;Bordetella	0	0	0	0	0	0	0	0	0	0	0	0	0	0	0	0	0	0	0	0	9.84834e-05	1	0	0	0	0	0.000290867	3	0	0	0	0	0	0
Bac;Proteobacteria;Betaproteobacteria;Burkholderiales;Burkholderiaceae;Limnobacter	0	0	0	0	0	0	0	0	0	0	0	0	0	0	0	0	0	0	0	0	0	0	0	0	0	0	0.000290867	3	0	0	0	0	0	0
Bac;Acidobacteria;Subgroup_22;uncultured_bacterium;uncultured_bacterium;uncultured_bacterium	0	0	0	0	0	0	0	0	0	0	0	0	0	0	0	0	0.000288406	3	0	0	0	0	0	0	0	0	0	0	0	0	0	0	0	0
Bac;Bacteroidetes;Flavobacteriia;Flavobacteriales;Flavobacteriaceae;Pibocella	0	0	0	0	0	0	0	0	0	0	0	0	0	0	0	0	0.000288406	3	0	0	0	0	0	0	0	0	0	0	0	0	0	0	0	0
Bac;Proteobacteria;Alphaproteobacteria;Rhodobacterales;Rhodobacteraceae;Octadecabacter	0	0	0	0	0	0	0	0	0.000101133	1	0	0	0	0	0	0	0.000288406	3	0	0	0	0	0	0	0	0	0	0	9.12909e-05	1	0	0	0	0
Bac;Proteobacteria;Alphaproteobacteria;Rickettsiales;uncultured;uncultured_bacterium	0	0	0	0	0	0	0	0	0	0	0	0	0	0	0	0	0.000288406	3	0	0	0	0	0	0	0	0	0	0	0	0	0	0	0	0
Bac;Proteobacteria;Deltaproteobacteria;Desulfobacterales;Desulfobulbaceae;Dissulfuribacter	0	0	0	0	0	0	0	0	0.000101133	1	0	0	8.47601e-05	1	0	0	0.000288406	3	0.000262651	3	0	0	0	0	0	0	0	0	9.12909e-05	1	0	0	0	0
Bac;TA06;uncultured_delta_proteobacterium;uncultured_delta_proteobacterium;uncultured_delta_proteobacterium;uncultured_delta_proteobacterium	0	0	0	0	0	0	0	0	0	0	0	0	0.00016952	2	0	0	0.000288406	3	0	0	0	0	0	0	0	0	0	0	0	0	0	0	0	0
Bac;Firmicutes;Clostridia;Clostridiales;Family_XIII;Mogibacterium	0	0	0	0	0	0	0	0	0	0	0	0	0	0	0	0	0	0	0	0	0	0	0.000278707	3	0	0	0.000193911	2	0	0	0	0	0	0
Bac;Proteobacteria;Betaproteobacteria;Burkholderiales;Comamonadaceae;Aquabacterium	0	0	0	0	0	0	0	0	0	0	9.26784e-05	1	0	0	0	0	0.000192271	2	0	0	0	0	0.000278707	3	0	0	0	0	0	0	0	0	0	0
Bac;Proteobacteria;Betaproteobacteria;Rhodocyclales;Rhodocyclaceae;Dechloromonas	0	0	0	0	0	0	0	0	0	0	0	0	0	0	0	0	0	0	0	0	0	0	0.000278707	3	0	0	0	0	0	0	0	0	0	0
Bac;Proteobacteria;Gammaproteobacteria;Alteromonadales;Shewanellaceae;Shewanella	0	0	0	0	0	0	0	0	0	0	9.26784e-05	1	0	0	0.000260598	3	0	0	0.000262651	3	0	0	0.000278707	3	0	0	9.69556e-05	1	0	0	0	0	0	0
Bac;Proteobacteria;Gammaproteobacteria;Xanthomonadales;Xanthomonadaceae;Lysobacter	0	0	0	0	0	0	0	0	0	0	0	0	0	0	0.000173732	2	0	0	0	0	9.84834e-05	1	0.000278707	3	0.0002096	2	9.69556e-05	1	0	0	0	0	0	0
Bac;Acidobacteria;Holophagae;Subgroup_10;NS72;uncultured_bacterium	0	0	0	0	0	0	0	0	0	0	0.000278035	3	0	0	0	0	0	0	0	0	0	0	0	0	0	0	0	0	0	0	0	0	0	0
Bac;Actinobacteria;Actinobacteria;Micrococcales;Micrococcaceae;Kocuria	0	0	0	0	0	0	0	0	0	0	0.000278035	3	0	0	0	0	0	0	0	0	0	0	0	0	0.0001048	1	9.69556e-05	1	0	0	0	0	0	0
Bac;Proteobacteria;Deltaproteobacteria;Myxococcales;Phaselicystidaceae;Phaselicystis	0	0	0	0	0	0	0	0	0	0	0.000278035	3	0	0	0	0	0	0	0	0	9.84834e-05	1	0	0	0	0	0	0	0	0	0	0	0	0
Bac;Proteobacteria;Deltaproteobacteria;Bdellovibrionales;Bacteriovoracaceae;uncultured_bacterium	0.000277418	3	0	0	0	0	0	0	0	0	0	0	0.00016952	2	0	0	0.000192271	2	0	0	0	0	0	0	0	0	0	0	0	0	0	0	0	0
Bac;Proteobacteria;uncultured_gamma_proteobacterium;uncultured_gamma_proteobacterium;uncultured_gamma_proteobacterium;uncultured_gamma_proteobacterium	0.000277418	3	0	0	0	0	0	0	0	0	0	0	0	0	0	0	0	0	0	0	0	0	0	0	0	0	0	0	0	0	0	0	0	0
Bac;Proteobacteria;Alphaproteobacteria;OCS116_clade;uncultured_alpha_proteobacterium;uncultured_alpha_proteobacterium	0	0	0	0	0	0	0	0	0	0	0	0	0	0	0	0	9.61354e-05	1	8.75503e-05	1	0	0	0	0	0	0	0	0	0.000273873	3	0	0	0	0
Bac;Proteobacteria;Betaproteobacteria;Nitrosomonadales;Gallionellaceae;uncultured	0	0	0	0	0	0	0	0	0	0	0	0	0	0	0	0	0	0	0	0	0	0	0	0	0	0	0	0	0.000273873	3	0	0	0	0
Bac;Proteobacteria;Gammaproteobacteria;Thiotrichales;Piscirickettsiaceae;Cycloclasticus	0	0	0	0	0	0	0	0	0	0	0	0	0.00016952	2	0	0	0	0	0	0	0	0	0	0	0	0	0	0	0.000273873	3	0	0	0	0
Bac;BD1-5;uncultured_Microgenomates_bacterium;uncultured_Microgenomates_bacterium;uncultured_Microgenomates_bacterium;uncultured_Microgenomates_bacterium	0	0	0	0	0	0	0	0	0	0	0	0	0	0	0	0	0	0	0.000262651	3	0	0	0	0	0	0	0	0	0	0	0	0	0	0
Bac;Chlorobi;Chlorobia;Chlorobiales;OPB56;uncultured_organism	0	0	0.000215054	2	0.000211305	2	0	0	0	0	0	0	0	0	0	0	0	0	0.000262651	3	0	0	0	0	0	0	0	0	0	0	0	0	0	0
Bac;Chloroflexi;Anaerolineae;Anaerolineales;Anaerolineaceae;Longilinea	0	0	0	0	0	0	0	0	0	0	0	0	0	0	0	0	0	0	0.000262651	3	0	0	0	0	0	0	0	0	0	0	0	0	0	0
Bac;Deinococcus-Thermus;Deinococci;Deinococcales;Trueperaceae;Truepera	0	0	0	0	0	0	0	0	0	0	0	0	0	0	0	0	0	0	0.000262651	3	0	0	0	0	0	0	0	0	0	0	0	0	0	0
Bac;Planctomycetes;OM190;uncultured_Planctomycetales_bacterium;uncultured_Planctomycetales_bacterium;uncultured_Planctomycetales_bacterium	0.000184945	2	0	0	0	0	0	0	0	0	0	0	0	0	0	0	0	0	0.000262651	3	0	0	0	0	0	0	0	0	0	0	0	0	0	0
Bac;Proteobacteria;Alphaproteobacteria;Sneathiellales;Sneathiellaceae;Sneathiella	0	0	0	0	0	0	0	0	0	0	0	0	0	0	0	0	0	0	0.000262651	3	0	0	0	0	0	0	0	0	0	0	0	0	0	0
Bac;Actinobacteria;Actinobacteria;Micrococcales;Microbacteriaceae;Agrococcus	0	0	0	0	0	0	0	0	0	0	0	0	0	0	0.000260598	3	0	0	0	0	0	0	0	0	0	0	0	0	0	0	0	0	0	0
Bac;Firmicutes;Bacilli;Bacillales;Staphylococcaceae;Jeotgalicoccus	0	0	0	0	0	0	0	0	0	0	0	0	0	0	0.000260598	3	0	0	0	0	9.84834e-05	1	0	0	0	0	9.69556e-05	1	0	0	0	0	0	0
Bac;Firmicutes;Clostridia;Clostridiales;Lachnospiraceae;Acetitomaculum	0	0	0	0	0	0	0	0	0	0	0	0	0	0	0.000260598	3	0	0	0	0	0	0	0	0	0	0	0	0	0	0	0	0	0	0
Bac;Proteobacteria;Betaproteobacteria;Burkholderiales;Oxalobacteraceae;Noviherbaspirillum	0	0	0	0	0	0	0	0	0	0	0	0	0	0	0.000260598	3	0	0	0	0	0	0	0	0	0	0	0	0	0	0	0	0	0	0
Bac;Proteobacteria;Gammaproteobacteria;Alteromonadales;Alteromonadaceae;Alishewanella	0	0	0	0	0	0	0	0	0	0	0	0	0	0	0.000260598	3	0	0	0	0	0	0	0	0	0	0	0	0	0	0	0	0	0	0
Bac;Bacteroidetes;Flavobacteriia;Flavobacteriales;Flavobacteriaceae;Flavivirga	0	0	0	0	0	0	0	0	0	0	0	0	0.00025428	3	0	0	0	0	0	0	0	0	0	0	0	0	0	0	0	0	0	0	0	0
Bac;Chloroflexi;Anaerolineae;Anaerolineales;Anaerolineaceae;Thermanaerothrix_daxensis	0	0	0	0	0	0	0	0	0	0	0	0	0.00025428	3	0	0	0	0	0.000175101	2	0	0	0	0	0	0	0	0	0	0	0	0	0	0
Bac;Planctomycetes;OM190;unidentified_marine_bacterioplankton;unidentified_marine_bacterioplankton;unidentified_marine_bacterioplankton	0	0	0	0	0	0	0	0	0	0	0	0	0.00025428	3	0	0	0	0	0	0	0	0	0	0	0	0	0	0	0	0	0	0	0	0
Bac;Proteobacteria;Alphaproteobacteria;Rhodobacterales;Rhodobacteraceae;mucus_bacterium_80	0	0	0	0	0.000105652	1	0	0	0	0	0	0	0.00025428	3	0	0	0	0	8.75503e-05	1	0	0	0	0	0	0	0	0	0	0	0	0	0	0
Bac;Proteobacteria;Deltaproteobacteria;SAR324_clade(Marine_group_B);endosymbiont_of_Ridgeia_piscesae;endosymbiont_of_Ridgeia_piscesae	0.000184945	2	0.000107527	1	0.000211305	2	0	0	0	0	0	0	0.00025428	3	0	0	9.61354e-05	1	0	0	0	0	0	0	0	0	0	0	0	0	0	0	0	0
Bac;Proteobacteria;Gammaproteobacteria;Methylococcales;Methylococcaceae;Methylomarinum	0	0	0	0	0	0	0	0	0	0	0	0	0.00025428	3	0	0	9.61354e-05	1	0	0	0	0	0	0	0	0	0	0	0	0	0	0	0	0
Bac;Acidobacteria;Holophagae;Subgroup_10;Sva0725;uncultured_sediment_bacterium	0	0	0.000215054	2	0	0	0	0	0	0	0	0	0	0	0	0	0	0	0	0	0	0	0	0	0	0	0	0	0	0	0	0	0	0
Bac;Planctomycetes;OM190;unidentified_planctomycete;unidentified_planctomycete;unidentified_planctomycete	0	0	0.000215054	2	0	0	0	0	0	0	0	0	0	0	0	0	0	0	0	0	0	0	0	0	0	0	0	0	0	0	0	0	0	0
Bac;Planctomycetes;Phycisphaerae;CCM11a;uncultured_planctomycete;uncultured_planctomycete	0	0	0.000215054	2	0	0	0	0	0	0	0	0	0	0	0	0	0	0	0	0	0	0	0	0	0	0	0	0	9.12909e-05	1	0	0	0	0
Bac;Planctomycetes;Phycisphaerae;SHA-43;uncultured_deep-sea_bacterium;uncultured_deep-sea_bacterium	9.24727e-05	1	0.000215054	2	0	0	0	0	0	0	0	0	0	0	0	0	0	0	0	0	0	0	0	0	0	0	0	0	0	0	0	0	0	0
Bac;Proteobacteria;Alphaproteobacteria;Rhizobiales;Bradyrhizobiaceae;uncultured_bacterium	0	0	0.000215054	2	0	0	0	0	0	0	0	0	0	0	0	0	0	0	0	0	0	0	0	0	0	0	0	0	0	0	0	0	0	0
Bac;Proteobacteria;Alphaproteobacteria;Rhizobiales;Hyphomicrobiaceae;Cucumibacter	0	0	0.000215054	2	0	0	0	0	0	0	0	0	0	0	0	0	0	0	0	0	0	0	0	0	0	0	0	0	0	0	0	0	0	0
Bac;SHA-109;uncultured_bacterium;uncultured_bacterium;uncultured_bacterium;uncultured_bacterium	0	0	0.000215054	2	0	0	0	0	0.000101133	1	0	0	0	0	0	0	9.61354e-05	1	8.75503e-05	1	0	0	0	0	0	0	0	0	9.12909e-05	1	0	0	0	0
Bac;Proteobacteria;AEGEAN-245;uncultured_bacterium;uncultured_bacterium;uncultured_bacterium	9.24727e-05	1	0.000107527	1	0.000211305	2	0	0	0.000101133	1	0	0	0	0	0	0	0	0	0	0	0	0	0	0	0	0	0	0	0.000182582	2	0	0	0	0
Bac;Proteobacteria;Alphaproteobacteria;DB1-14;marine_metagenome;marine_metagenome	0	0	0	0	0.000211305	2	0	0	0.000202265	2	0	0	8.47601e-05	1	0	0	0	0	0	0	0	0	0	0	0	0	0	0	0	0	0	0	0	0
Bac;Proteobacteria;Alphaproteobacteria;OCS116_clade;alpha_proteobacterium_GMD21D06;alpha_proteobacterium_GMD21D06	0	0	0	0	0.000211305	2	0	0	0	0	0	0	0	0	0	0	0	0	0	0	0	0	0	0	0	0	0	0	0	0	0	0	0	0
Bac;Proteobacteria;Epsilonproteobacteria;R103-B63;uncultured_bacterium;uncultured_bacterium	9.24727e-05	1	0	0	0.000211305	2	0	0	0.000101133	1	0	0	8.47601e-05	1	0	0	0	0	0	0	0	0	0	0	0	0	0	0	0	0	0	0	0	0
Bac;Proteobacteria;Gammaproteobacteria;Xanthomonadales;JTB255_marine_benthic_group;uncultured_bacterium	0	0	0	0	0.000211305	2	0	0	0	0	0	0	0	0	0	0	0	0	0	0	0	0	0	0	0	0	0	0	0	0	0	0	0	0
Bac;Acidobacteria;Acidobacteria;Subgroup_17;uncultured_soil_bacterium;uncultured_soil_bacterium	0	0	0	0	0	0	0	0	0	0	0	0	0	0	0	0	0	0	0	0	0	0	0	0	0.0002096	2	0	0	0	0	0	0	0	0
Bac;Actinobacteria;Actinobacteria;Micrococcales;Intrasporangiaceae;Tetrasphaera	0	0	0	0	0	0	0	0	0	0	0	0	0	0	0	0	0	0	0	0	0	0	0	0	0.0002096	2	0	0	0	0	0	0	0	0
Bac;Actinobacteria;Actinobacteria;Micrococcales;Microbacteriaceae;Plantibacter	0	0	0	0	0	0	0	0	0	0	0	0	0	0	0	0	0	0	0	0	0	0	0	0	0.0002096	2	0	0	0	0	0	0	0	0
Bac;Actinobacteria;Actinobacteria;Propionibacteriales;Propionibacteriaceae;uncultured	0	0	0	0	0	0	0	0	0	0	0	0	0	0	0	0	0	0	0	0	0	0	0	0	0.0002096	2	0	0	0	0	0	0	0	0
Bac;Bacteroidetes;Bacteroidia;Bacteroidales;Porphyromonadaceae;Porphyromonas	0	0	0	0	0	0	0	0	0	0	0.000185357	2	0	0	0	0	0	0	0	0	9.84834e-05	1	0.000185805	2	0.0002096	2	9.69556e-05	1	0	0	0	0	0	0
Bac;Bacteroidetes;Bacteroidia;Bacteroidales;Rikenellaceae;dgA-11_gut_group	0	0	0	0	0	0	0	0	0	0	0	0	0	0	0	0	0	0	0	0	0	0	0	0	0.0002096	2	0	0	0	0	0	0	0	0
Bac;Bacteroidetes;Flavobacteriia;Flavobacteriales;Flavobacteriaceae;Gramella	0	0	0	0	0	0	0	0	0	0	0	0	0	0	0	0	0	0	0	0	0	0	0	0	0.0002096	2	0	0	0	0	0	0	0	0
Bac;Chloroflexi;Ardenticatenia;uncultured;uncultured_Chloroflexi_bacterium;uncultured_Chloroflexi_bacterium	0	0	0	0	0	0	0	0	0	0	0	0	0	0	0	0	0	0	0	0	0	0	9.29023e-05	1	0.0002096	2	9.69556e-05	1	0	0	0	0	0	0
Bac;Chloroflexi;Ardenticatenia;uncultured;uncultured_bacterium;uncultured_bacterium	0	0	0	0	0	0	0	0	0	0	0	0	0	0	0	0	0	0	0	0	0	0	0	0	0.0002096	2	0	0	0	0	0	0	0	0
Bac;Firmicutes;Bacilli;Lactobacillales;Carnobacteriaceae;uncultured	0	0	0	0	0	0	0	0	0	0	0	0	0	0	0	0	0	0	8.75503e-05	1	0	0	9.29023e-05	1	0.0002096	2	0	0	0	0	0	0	0	0
Bac;Firmicutes;Bacilli;Lactobacillales;Enterococcaceae;Melissococcus	0	0	0	0	0	0	0	0	0	0	0	0	0	0	0	0	0	0	0	0	0	0	0	0	0.0002096	2	0	0	0	0	0	0	0	0
Bac;Firmicutes;Clostridia;Clostridiales;Lachnospiraceae;Butyrivibrio	0	0	0	0	0	0	0	0	0	0	0	0	0	0	0	0	0	0	0	0	0	0	0	0	0.0002096	2	9.69556e-05	1	0	0	0	0	0	0
Bac;Firmicutes;Clostridia;Clostridiales;Peptostreptococcaceae;uncultured_bacterium	0	0	0	0	0	0	0	0	0	0	0	0	0	0	0.000173732	2	0	0	0	0	0	0	9.29023e-05	1	0.0002096	2	0	0	0	0	0	0	0	0
Bac;Fusobacteria;Fusobacteriia;Fusobacteriales;ASCC02;uncultured_bacterium	0	0	0	0	0	0	0	0	0	0	0	0	0	0	0	0	0	0	0	0	0	0	0	0	0.0002096	2	0	0	0	0	0	0	0	0
Bac;Gemmatimonadetes;Gemmatimonadetes;Gemmatimonadales;Gemmatimonadaceae;uncultured	0	0	0	0	0	0	0	0	0	0	0	0	0	0	0	0	0	0	0	0	0	0	0	0	0.0002096	2	0	0	0	0	0	0	0	0
Bac;Proteobacteria;Alphaproteobacteria;Rhizobiales;Phyllobacteriaceae;Aquamicrobium	0	0	0	0	0	0	0	0	0	0	0	0	0	0	0	0	0	0	0	0	0	0	0	0	0.0002096	2	0	0	0	0	0	0	0	0
Bac;Proteobacteria;Betaproteobacteria;Burkholderiales;Comamonadaceae;Ottowia	0	0	0	0	0	0	0	0	0	0	9.26784e-05	1	0	0	0	0	0	0	0	0	0	0	0	0	0.0002096	2	9.69556e-05	1	0	0	0	0	0	0
Bac;Proteobacteria;Betaproteobacteria;Burkholderiales;Comamonadaceae;Xenophilus	0	0	0	0	0	0	0	0	0	0	0	0	0	0	0	0	0	0	0	0	0	0	0	0	0.0002096	2	0	0	0	0	0	0	0	0
Bac;Proteobacteria;Gammaproteobacteria;Oceanospirillales;SUP05_cluster;uncultured_bacterium	0	0	0	0	0	0	0.000203004	2	0.000202265	2	0	0	0	0	0	0	0	0	0	0	0	0	0	0	0	0	0	0	9.12909e-05	1	0	0	0	0
Bac;Proteobacteria;ARKICE-90;uncultured_organism;uncultured_organism;uncultured_organism	0	0	0	0	0	0	0	0	0.000202265	2	0	0	0	0	0	0	0	0	0	0	0	0	0	0	0	0	0	0	0	0	0	0	0	0
Bac;Proteobacteria;Alphaproteobacteria;Rhodobacterales;Rhodobacteraceae;alpha_proteobacterium_MGP-80	0	0	0	0	0	0	0	0	0.000202265	2	0	0	0	0	0	0	0	0	0	0	0	0	0	0	0	0	0	0	0	0	0	0	0	0
Bac;Proteobacteria;Epsilonproteobacteria;PS-B32;uncultured_epsilon_proteobacterium;uncultured_epsilon_proteobacterium	0	0	0	0	0	0	0	0	0.000202265	2	0	0	0.00016952	2	0	0	0.000192271	2	0	0	0	0	0	0	0	0	0	0	0	0	0	0	0	0
Bac;Proteobacteria;Gammaproteobacteria;CK-1C2-67;uncultured_bacterium;uncultured_bacterium	0	0	0	0	0	0	0	0	0.000202265	2	0	0	0	0	0	0	0	0	0	0	0	0	0	0	0	0	0	0	0	0	0	0	0	0
Bac;Proteobacteria;Gammaproteobacteria;Methylococcales;Marine_Methylotrophic_Group_1;methanotrophic_endosymbiont_of_Bathymodiolus_azoricus_(Menez_Gwen)	0	0	0	0	0	0	0	0	0.000202265	2	0	0	0	0	0	0	0	0	0	0	0	0	0	0	0	0	0	0	0	0	0	0	0	0
Bac;Verrucomicrobia;Verrucomicrobiae;Verrucomicrobiales;DEV007;uncultured_bacterium	0	0	0	0	0	0	0	0	0.000202265	2	0	0	0	0	0	0	0	0	8.75503e-05	1	0	0	0	0	0	0	0	0	0	0	0	0	0	0
Bac;Bacteroidetes;Cytophagia;Cytophagales;Cytophagaceae;Adhaeribacter	0	0	0	0	0	0	0	0	0	0	0	0	0	0	0	0	0	0	0	0	0.000196967	2	0	0	0	0	0	0	0	0	0	0	0	0
Bac;Bacteroidetes;Flavobacteriia;Flavobacteriales;Flavobacteriaceae;Cloacibacterium	0	0	0	0	0	0	0	0	0	0	0	0	0	0	0	0	0	0	8.75503e-05	1	0.000196967	2	0	0	0.0001048	1	9.69556e-05	1	0	0	0	0	0	0
Bac;Candidate_division_SR1;uncultured_candidate_division_SR1_bacterium;uncultured_candidate_division_SR1_bacterium;uncultured_candidate_division_SR1_bacterium;uncultured_candidate_division_SR1_bacterium	0	0	0	0	0	0	0	0	0	0	0	0	0	0	0	0	0	0	0	0	0.000196967	2	0	0	0	0	0	0	0	0	0	0	0	0
Bac;Chloroflexi;Thermomicrobia;AKYG1722;uncultured_bacterium;uncultured_bacterium	0	0	0	0	0	0	0	0	0	0	0	0	0	0	0	0	0	0	0	0	0.000196967	2	0	0	0	0	0.000193911	2	0	0	0	0	0	0
Bac;Firmicutes;Bacilli;Lactobacillales;Carnobacteriaceae;Alloiococcus	0	0	0	0	0	0	0	0	0	0	0.000185357	2	0	0	0	0	0	0	0	0	0.000196967	2	0	0	0	0	0	0	0	0	0	0	0	0
Bac;Firmicutes;Clostridia;Clostridiales;Family_XI;Murdochiella	0	0	0	0	0	0	0	0	0	0	0	0	0	0	0	0	0	0	0	0	0.000196967	2	0	0	0	0	0	0	0	0	0	0	0	0
Bac;Firmicutes;Clostridia;Clostridiales;Peptococcaceae;uncultured	0	0	0	0	0	0	0	0	0	0	0	0	0	0	0	0	0	0	0	0	0.000196967	2	0	0	0	0	0	0	0	0	0	0	0	0
Bac;Proteobacteria;Betaproteobacteria;Methylophilales;Methylophilaceae;OM43_clade	0	0	0	0	0	0	0	0	0	0	0	0	0	0	0	0	0	0	0	0	0.000196967	2	0	0	0	0	0	0	0	0	0	0	0	0
Bac;Proteobacteria;Gammaproteobacteria;Aeromonadales;MB19;uncultured_bacterium	0	0	0	0	0	0	0	0	0	0	0	0	0	0	0	0	0	0	0	0	0.000196967	2	0	0	0	0	0	0	0	0	0	0	0	0
Bac;Actinobacteria;Actinobacteria;Frankiales;Sporichthyaceae;Candidatus_Planktophila	0	0	0	0	0	0	0	0	0	0	0	0	0	0	0	0	0	0	0	0	0	0	0	0	0	0	0.000193911	2	0	0	0	0	0	0
Bac;Actinobacteria;Actinobacteria;Micrococcales;Cellulomonadaceae;Paraoerskovia	0	0	0	0	0	0	0	0	0	0	0	0	0	0	0	0	0	0	0	0	0	0	0	0	0.0001048	1	0.000193911	2	0	0	0	0	0	0
Bac;Actinobacteria;Actinobacteria;Micrococcales;Microbacteriaceae;Leifsonia	0	0	0	0	0	0	0	0	0	0	0	0	0	0	0	0	0	0	0	0	0	0	0	0	0	0	0.000193911	2	0	0	0	0	0	0
Bac;Actinobacteria;Actinobacteria;Propionibacteriales;Propionibacteriaceae;Friedmanniella	0	0	0	0	0	0	0	0	0	0	0	0	0	0	0	0	0	0	0	0	0	0	0	0	0	0	0.000193911	2	0	0	0	0	0	0
Bac;Bacteroidetes;Flavobacteriia;Flavobacteriales;Flavobacteriaceae;Salinimicrobium	0	0	0	0	0	0	0	0	0	0	0	0	0	0	0	0	0	0	0	0	0	0	0	0	0	0	0.000193911	2	0	0	0	0	0	0
Bac;Chloroflexi;Ardenticatenia;uncultured;uncultured_prokaryote;uncultured_prokaryote	0	0	0	0	0	0	0	0	0	0	0	0	0	0	0	0	0	0	0	0	0	0	0	0	0	0	0.000193911	2	0	0	0	0	0	0
Bac;Firmicutes;Bacilli;Bacillales;Planococcaceae;Chryseomicrobium	0	0	0	0	0	0	0	0	0	0	0	0	0	0	0	0	0	0	0	0	0	0	9.29023e-05	1	0	0	0.000193911	2	0	0	0	0	0	0
Bac;Firmicutes;Clostridia;Clostridiales;Clostridiaceae_1;Clostridium_sensu_stricto_6	0	0	0	0	0	0	0	0	0	0	0	0	0	0	0	0	0	0	0	0	0	0	0	0	0	0	0.000193911	2	0	0	0	0	0	0
Bac;Firmicutes;Clostridia;Clostridiales;Family_XI;Peptoniphilus	0	0	0	0	0	0	0	0	0	0	9.26784e-05	1	0	0	0	0	0	0	0	0	9.84834e-05	1	0	0	0.0001048	1	0.000193911	2	0	0	0	0	0	0
Bac;Firmicutes;Clostridia;Clostridiales;Lachnospiraceae;Cellulosilyticum	0	0	0	0	0	0	0	0	0	0	0	0	0	0	8.68659e-05	1	0	0	0	0	0	0	0	0	0	0	0.000193911	2	0	0	0	0	0	0
Bac;Firmicutes;Negativicutes;Selenomonadales;Acidaminococcaceae;Phascolarctobacterium	0	0	0	0	0	0	0	0	0	0	0	0	0	0	0	0	0	0	0	0	0	0	0	0	0	0	0.000193911	2	0	0	0	0	0	0
Bac;Proteobacteria;Alphaproteobacteria;Rhizobiales;Methylobacteriaceae;Microvirga	0	0	0	0	0	0	0	0	0	0	0	0	0	0	0	0	0	0	0	0	0	0	0	0	0	0	0.000193911	2	0	0	0	0	0	0
Bac;Proteobacteria;Alphaproteobacteria;Rhodobacterales;Rhodobacteraceae;Citreimonas	0	0	0	0	0	0	0	0	0	0	0	0	0	0	8.68659e-05	1	0	0	0	0	0	0	0	0	0	0	0.000193911	2	0	0	0	0	0	0
Bac;Proteobacteria;Alphaproteobacteria;Rhodobacterales;Rhodobacteraceae;Poseidonocella	0	0	0	0	0	0	0	0	0	0	0	0	0	0	0	0	0	0	0	0	0	0	9.29023e-05	1	0	0	0.000193911	2	0	0	0	0	0	0
Bac;Proteobacteria;Alphaproteobacteria;Rhodobacterales;Rhodobacteraceae;Roseovarius	0	0	0	0	0	0	0	0	0	0	0	0	0	0	0	0	0	0	0	0	0	0	0	0	0	0	0.000193911	2	0	0	0	0	0	0
Bac;Proteobacteria;Alphaproteobacteria;Sphingomonadales;Erythrobacteraceae;Erythrobacter	0	0	0	0	0	0	0	0	0	0	0	0	0	0	0	0	0	0	0	0	0	0	0	0	0	0	0.000193911	2	0	0	0	0	0	0
Bac;Proteobacteria;Deltaproteobacteria;Bdellovibrionales;Bacteriovoracaceae;Bacteriovorax	0	0	0	0	0	0	0	0	0	0	0	0	0	0	0.000173732	2	0	0	0	0	9.84834e-05	1	0	0	0.0001048	1	0.000193911	2	0	0	0	0	0	0
Bac;Proteobacteria;Gammaproteobacteria;Chromatiales;Ectothiorhodospiraceae;Thiohalospira	0	0	0	0	0	0	0	0	0	0	0	0	0	0	0	0	0	0	0	0	0	0	0	0	0	0	0.000193911	2	0	0	0	0	0	0
Bac;Proteobacteria;Gammaproteobacteria;Enterobacteriales;Enterobacteriaceae;Klebsiella	0	0	0	0	0	0	0	0	0	0	0	0	0	0	0	0	0	0	0	0	0	0	9.29023e-05	1	0	0	0.000193911	2	0	0	0	0	0	0
Bac;Proteobacteria;Gammaproteobacteria;HOC36;uncultured_bacterium;uncultured_bacterium	0	0	0	0	0	0	0	0	0	0	0	0	0	0	0	0	0	0	0	0	0	0	0	0	0	0	0.000193911	2	0	0	0	0	0	0
Bac;Tenericutes;Mollicutes;RF9;uncultured_prokaryote;uncultured_prokaryote	0	0	0	0	0	0	0	0	0	0	0	0	0	0	0	0	0	0	0	0	0	0	0	0	0	0	0.000193911	2	0	0	0	0	0	0
Bac;WCHB1-60;uncultured_candidate_division_WS5_bacterium;uncultured_candidate_division_WS5_bacterium;uncultured_candidate_division_WS5_bacterium;uncultured_candidate_division_WS5_bacterium	0	0	0	0	0	0	0	0	0	0	0	0	0	0	0	0	0	0	0	0	0	0	0	0	0	0	0.000193911	2	0	0	0	0	0	0
Bac;Acidobacteria;Holophagae;Subgroup_23;uncultured_delta_proteobacterium;uncultured_delta_proteobacterium	0	0	0	0	0	0	0	0	0	0	0	0	0	0	0	0	0.000192271	2	0	0	0	0	0	0	0	0	0	0	0	0	0	0	0	0
Bac;Bacteroidetes;Cytophagia;Cytophagales;Flammeovirgaceae;Fabibacter	0	0	0	0	0	0	0	0	0	0	0	0	0	0	0	0	0.000192271	2	0	0	0	0	0	0	0	0	0	0	0	0	0	0	0	0
Bac;Candidate_division_OP11;uncultured_bacterium;uncultured_bacterium;uncultured_bacterium;uncultured_bacterium	0	0	0	0	0	0	0	0	0	0	0	0	8.47601e-05	1	0	0	0.000192271	2	0	0	0	0	0	0	0	0	0	0	0	0	0	0	0	0
Bac;Lentisphaerae;Oligosphaeria;uncultured_bacterium_AD106-G5;uncultured_bacterium_AD106-G5;uncultured_bacterium_AD106-G5	0	0	0	0	0	0	0	0	0	0	0	0	0	0	0	0	0.000192271	2	0	0	0	0	0	0	0	0	0	0	0	0	0	0	0	0
Bac;Proteobacteria;Alphaproteobacteria;Rhodobacterales;Rhodobacteraceae;Silicibacter_sp._LS103	0.000184945	2	0	0	0	0	0	0	0	0	0	0	8.47601e-05	1	0	0	0.000192271	2	0	0	0	0	0	0	0	0	0	0	0	0	0	0	0	0
Bac;Proteobacteria;Alphaproteobacteria;Rickettsiales;SM2D12;uncultured_organism	0	0	0	0	0	0	0	0	0	0	0	0	0	0	0	0	0.000192271	2	0	0	0	0	0	0	0	0	0	0	0	0	0	0	0	0
Bac;Proteobacteria;Deltaproteobacteria;Desulfurellales;Desulfurellaceae;Hippea	0	0	0	0	0	0	0	0	0	0	0	0	0	0	0	0	0.000192271	2	0	0	0	0	0	0	0	0	0	0	0	0	0	0	0	0
Bac;Proteobacteria;Deltaproteobacteria;Syntrophobacterales;Syntrophobacteraceae;Syntrophobacter	0	0	0	0	0	0	0	0	0	0	0	0	0	0	0	0	0.000192271	2	0	0	0	0	0	0	0	0	0	0	0	0	0	0	0	0
Bac;Proteobacteria;Gammaproteobacteria;KI89A_clade;uncultured_deep-sea_bacterium;uncultured_deep-sea_bacterium	0	0	0	0	0	0	0	0	0	0	0	0	0	0	0	0	0.000192271	2	0	0	0	0	0	0	0	0	0	0	0	0	0	0	0	0
Bac;Proteobacteria;Gammaproteobacteria;Methylococcales;pItb-vmat-59;uncultured_Methylomonas_sp.	0.000184945	2	0	0	0	0	0	0	0	0	0	0	0	0	0	0	0.000192271	2	0	0	0	0	0	0	0	0	0	0	0	0	0	0	0	0
Bac;Proteobacteria;Gammaproteobacteria;Xanthomonadales;uncultured;uncultured_deep-sea_bacterium	0	0	0	0	0	0	0	0	0	0	0	0	0	0	0	0	0.000192271	2	0	0	0	0	0	0	0	0	0	0	0	0	0	0	0	0
Bac;Verrucomicrobia;Verrucomicrobiae;Verrucomicrobiales;DEV007;uncultured_bacterium_GRIST08	0	0	0	0	0	0	0	0	0	0	0	0	0	0	0	0	0.000192271	2	0	0	0	0	0	0	0	0	0	0	0	0	0	0	0	0
Bac;Actinobacteria;Actinobacteria;Actinomycetales;Actinomycetaceae;uncultured	0	0	0	0	0	0	0	0	0	0	0	0	0	0	0	0	0	0	0	0	0	0	0.000185805	2	0	0	0	0	0	0	0	0	0	0
Bac;Actinobacteria;Actinobacteria;Propionibacteriales;Nocardioidaceae;Marmoricola	0	0	0	0	0	0	0	0	0	0	0	0	0	0	0	0	0	0	0	0	0	0	0.000185805	2	0	0	0	0	0	0	0	0	0	0
Bac;Bacteroidetes;Bacteroidia;Bacteroidales;RF16;uncultured_Porphyromonadaceae_bacterium	0	0	0	0	0	0	0	0	0	0	0	0	0	0	0.000173732	2	0	0	0	0	0	0	0.000185805	2	0	0	9.69556e-05	1	0	0	0	0	0	0
Bac;Candidate_division_TM7;uncultured_compost_bacterium;uncultured_compost_bacterium;uncultured_compost_bacterium;uncultured_compost_bacterium	0	0	0	0	0	0	0	0	0	0	0	0	0	0	0	0	0	0	0	0	0	0	0.000185805	2	0	0	9.69556e-05	1	0	0	0	0	0	0
Bac;Chloroflexi;SL56_marine_group;uncultured_Chloroflexi_bacterium;uncultured_Chloroflexi_bacterium;uncultured_Chloroflexi_bacterium	0	0	0	0	0	0	0	0	0	0	0	0	0	0	0	0	0	0	0	0	0	0	0.000185805	2	0	0	0	0	0	0	0	0	0	0
Bac;Cyanobacteria;Chloroplast;uncultured_bacterium_ARCTIC13_E_12;uncultured_bacterium_ARCTIC13_E_12;uncultured_bacterium_ARCTIC13_E_12	0	0	0	0	0	0	0	0	0	0	0	0	0	0	0	0	0	0	8.75503e-05	1	0	0	0.000185805	2	0	0	9.69556e-05	1	0	0	0	0	0	0
Bac;Firmicutes;Clostridia;Clostridiales;Family_XI;Finegoldia	0	0	0	0	0	0	0	0	0	0	9.26784e-05	1	0	0	0	0	0	0	0	0	0	0	0.000185805	2	0	0	0	0	0	0	0	0	0	0
Bac;Planctomycetes;Pla3_lineage;uncultured_deep-sea_bacterium;uncultured_deep-sea_bacterium;uncultured_deep-sea_bacterium	0	0	0	0	0	0	0	0	0	0	0	0	0.00016952	2	0	0	0	0	0	0	0	0	0.000185805	2	0	0	0	0	0	0	0	0	0	0
Bac;Proteobacteria;Betaproteobacteria;Neisseriales;Neisseriaceae;Eikenella	0	0	0	0	0	0	0	0	0	0	0	0	0	0	0	0	0	0	0	0	0	0	0.000185805	2	0	0	0	0	0	0	0	0	0	0
Bac;Proteobacteria;Betaproteobacteria;Neisseriales;Neisseriaceae;Iodobacter	0	0	0	0	0	0	0	0	0	0	0	0	0	0	0	0	0	0	0	0	0	0	0.000185805	2	0	0	0	0	0	0	0	0	0	0
Bac;Proteobacteria;Gammaproteobacteria;Enterobacteriales;Enterobacteriaceae;Pantoea	0	0	0	0	0	0	0	0	0	0	0	0	0	0	8.68659e-05	1	0	0	0	0	0	0	0.000185805	2	0.0001048	1	0	0	0	0	0	0	0	0
Bac;Acidobacteria;Acidobacteria;Subgroup_11;uncultured_Firmicutes_bacterium;uncultured_Firmicutes_bacterium	0	0	0	0	0	0	0	0	0	0	0.000185357	2	0	0	0	0	0	0	0	0	0	0	0	0	0	0	0	0	0	0	0	0	0	0
Bac;Actinobacteria;Actinobacteria;Micrococcales;Microbacteriaceae;Pseudoclavibacter	0	0	0	0	0	0	0	0	0	0	0.000185357	2	0	0	8.68659e-05	1	0	0	0	0	0	0	0	0	0	0	0	0	0	0	0	0	0	0
Bac;Bacteroidetes;Bacteroidia;Bacteroidales;Prevotellaceae;uncultured	0	0	0	0	0	0	0	0	0	0	0.000185357	2	0	0	0	0	0	0	0	0	0	0	0	0	0	0	0	0	0	0	0	0	0	0
Bac;Bacteroidetes;Bacteroidia;Bacteroidales;S24-7;unidentified	0	0	0	0	0	0	0	0	0	0	0.000185357	2	0	0	0	0	0	0	0	0	0	0	0	0	0	0	0	0	0	0	0	0	0	0
Bac;Firmicutes;Bacilli;Bacillales;Planococcaceae;Sporosarcina	0	0	0	0	0	0	0	0	0	0	0.000185357	2	0	0	0	0	0	0	0	0	0	0	0	0	0	0	0	0	0	0	0	0	0	0
Bac;Firmicutes;Clostridia;Clostridiales;Clostridiaceae_1;Clostridium_sensu_stricto_13	0	0	0	0	0	0	0	0	0	0	0.000185357	2	0	0	0	0	0	0	0	0	0	0	0	0	0	0	0	0	0	0	0	0	0	0
Bac;Firmicutes;Clostridia;Clostridiales;Lachnospiraceae;Incertae_Sedis	0	0	0	0	0	0	0	0	0	0	0.000185357	2	0	0	0	0	0	0	0	0	0	0	0	0	0	0	0	0	0	0	0	0	0	0
Bac;Proteobacteria;Betaproteobacteria;Burkholderiales;Comamonadaceae;Tepidimonas	0	0	0	0	0	0	0	0	0	0	0.000185357	2	0	0	0	0	0	0	0	0	0	0	0	0	0	0	0	0	0	0	0	0	0	0
Bac;Proteobacteria;Betaproteobacteria;Neisseriales;Neisseriaceae;Vogesella	0	0	0	0	0	0	0	0	0	0	0.000185357	2	0	0	0	0	0	0	0	0	0	0	0	0	0	0	9.69556e-05	1	0	0	0	0	0	0
Bac;Proteobacteria;Betaproteobacteria;Rhodocyclales;Rhodocyclaceae;Thauera	0	0	0	0	0	0	0	0	0	0	0.000185357	2	0	0	0	0	0	0	0	0	0	0	0	0	0	0	0	0	0	0	0	0	0	0
Bac;Tenericutes;Mollicutes;RF9;uncultured_bacterium;uncultured_bacterium	0	0	0	0	0	0	0	0	0	0	0.000185357	2	0	0	0	0	0	0	0	0	0	0	0	0	0	0	0	0	0	0	0	0	0	0
Bac;Fusobacteria;Fusobacteriia;Fusobacteriales;Fusobacteriaceae;uncultured_Fusobacteria_bacterium	0.000184945	2	0	0	0	0	0.000101502	1	0	0	0	0	0	0	0	0	0	0	0	0	0	0	0	0	0	0	0	0	0	0	0	0	0	0
Bac;Acidobacteria;Holophagae;Subgroup_10;CA002;uncultured_bacterium	0	0	0	0	0	0	0	0	0	0	0	0	0	0	0	0	0	0	0	0	0	0	0	0	0	0	0	0	0.000182582	2	0	0	0	0
Bac;Planctomycetes;028H05-P-BN-P5;uncultured_bacterium;uncultured_bacterium;uncultured_bacterium	0	0	0	0	0	0	0	0	0	0	0	0	0	0	0	0	0	0	0	0	0	0	0	0	0	0	0	0	0.000182582	2	0	0	0	0
Bac;Planctomycetes;BD7-11;uncultured_bacterium;uncultured_bacterium;uncultured_bacterium	0	0	0	0	0	0	0	0	0	0	0	0	0	0	0	0	0	0	0	0	0	0	0	0	0	0	0	0	0.000182582	2	0	0	0	0
Bac;Proteobacteria;AEGEAN-245;uncultured_marine_bacterium;uncultured_marine_bacterium;uncultured_marine_bacterium	0	0	0	0	0	0	0	0	0	0	0	0	0	0	0	0	0	0	0	0	0	0	0	0	0	0	0	0	0.000182582	2	0	0	0	0
Bac;Proteobacteria;Deltaproteobacteria;Myxococcales;Sandaracinaceae;uncultured_bacterium	0	0	0	0	0	0	0	0	0.000101133	1	0	0	8.47601e-05	1	0	0	9.61354e-05	1	0	0	0	0	0	0	0	0	0	0	0.000182582	2	0	0	0	0
Bac;Proteobacteria;Deltaproteobacteria;Sh765B-TzT-29;uncultured_archaeon;uncultured_archaeon	0	0	0	0	0	0	0	0	0	0	0	0	0	0	0	0	0	0	0	0	0	0	0	0	0	0	0	0	0.000182582	2	0	0	0	0
Bac;Proteobacteria;Gammaproteobacteria;Legionellales;Coxiellaceae;Coxiella	0	0	0	0	0	0	0	0	0.000101133	1	0	0	0	0	0	0	9.61354e-05	1	0	0	0	0	0	0	0	0	0	0	0.000182582	2	0	0	0	0
Bac;Proteobacteria;Gammaproteobacteria;Sva0071;uncultured_bacterium;uncultured_bacterium	0	0	0	0	0	0	0	0	0	0	0	0	0	0	0	0	0	0	0	0	0	0	0	0	0	0	0	0	0.000182582	2	0	0	0	0
Bac;Verrucomicrobia;Verrucomicrobiae;Verrucomicrobiales;Rubritaleaceae;Rubritalea	0	0	0	0	0	0	0	0	0	0	0	0	0	0	0	0	0	0	0	0	0	0	0	0	0	0	0	0	0.000182582	2	0	0	0	0
Bac;Acidobacteria;Holophagae;Acanthopleuribacterales;Acanthopleuribacteraceae;Thermotomaculum	9.24727e-05	1	0	0	0	0	0	0	0	0	0	0	0	0	0	0	0	0	0.000175101	2	0	0	0	0	0	0	0	0	0	0	0	0	0	0
Bac;Bacteroidetes;Bacteroidia;Bacteroidales;S24-7;uncultured_Porphyromonadaceae_bacterium	0	0	0	0	0	0	0	0	0	0	0	0	0	0	0	0	0	0	0.000175101	2	0	0	0	0	0	0	0	0	0	0	0	0	0	0
Bac;Bacteroidetes;Sphingobacteriia;Sphingobacteriales;Chitinophagaceae;uncultured	0	0	0	0	0	0	0	0	0	0	0	0	0	0	0.000173732	2	0	0	0.000175101	2	0	0	0	0	0	0	0	0	0	0	0	0	0	0
Bac;Cyanobacteria;Chloroplast;uncultured_diatom;uncultured_diatom;uncultured_diatom	0	0	0	0	0	0	0	0	0	0	0	0	0	0	0	0	0	0	0.000175101	2	0	0	0	0	0	0	0	0	0	0	0	0	0	0
Bac;Firmicutes;Clostridia;Clostridiales;Peptostreptococcaceae;Tepidibacter	0	0	0	0	0	0	0	0	0	0	0	0	0	0	0	0	0	0	0.000175101	2	0	0	0	0	0	0	0	0	0	0	0	0	0	0
Bac;Proteobacteria;Betaproteobacteria;Burkholderiales;Burkholderiaceae;Ralstonia	0	0	0	0	0	0	0	0	0	0	0	0	0	0	0	0	0	0	0.000175101	2	0	0	0	0	0	0	0	0	0	0	0	0	0	0
Bac;Proteobacteria;Deltaproteobacteria;Myxococcales;0319-6G20;uncultured_marine_microorganism	0	0	0	0	0	0	0	0	0	0	0	0	0	0	0	0	0	0	0.000175101	2	0	0	0	0	0	0	0	0	0	0	0	0	0	0
Bac;Proteobacteria;Epsilonproteobacteria;BG.g7;uncultured_bacterium;uncultured_bacterium	0	0	0	0	0	0	0	0	0	0	0	0	0.00016952	2	0	0	0	0	0.000175101	2	0	0	0	0	0	0	0	0	0	0	0	0	0	0
Bac;TM6;uncultured_bacterium_SBRH58;uncultured_bacterium_SBRH58;uncultured_bacterium_SBRH58;uncultured_bacterium_SBRH58	0	0	0	0	0	0	0	0	0	0	0	0	0	0	0	0	0	0	0.000175101	2	0	0	0	0	0	0	0	0	0	0	0	0	0	0
Bac;Actinobacteria;Actinobacteria;Corynebacteriales;Nocardiaceae;Rhodococcus	0	0	0	0	0	0	0	0	0	0	0	0	0	0	0.000173732	2	0	0	0	0	0	0	0	0	0	0	0	0	0	0	0	0	0	0
Bac;Actinobacteria;Actinobacteria;Micrococcales;Beutenbergiaceae;Salana	0	0	0	0	0	0	0	0	0	0	9.26784e-05	1	0	0	0.000173732	2	0	0	0	0	0	0	0	0	0	0	0	0	0	0	0	0	0	0
Bac;Bacteroidetes;Sphingobacteriia;Sphingobacteriales;Sphingobacteriaceae;Nubsella	0	0	0	0	0	0	0	0	0	0	0	0	0	0	0.000173732	2	0	0	0	0	0	0	0	0	0	0	0	0	0	0	0	0	0	0
Bac;Candidate_division_BRC1;uncultured_bacterium;uncultured_bacterium;uncultured_bacterium;uncultured_bacterium	0	0	0	0	0	0	0	0	0	0	0	0	0	0	0.000173732	2	0	0	0	0	0	0	0	0	0	0	0	0	0	0	0	0	0	0
Bac;Firmicutes;Clostridia;Clostridiales;Ruminococcaceae;Incertae_Sedis	0	0	0	0	0	0	0	0	0	0	0	0	0	0	0.000173732	2	0	0	0	0	0	0	0	0	0	0	0	0	0	0	0	0	0	0
Bac;Proteobacteria;Alphaproteobacteria;Rhodospirillales;Acetobacteraceae;Craurococcus	0	0	0	0	0	0	0	0	0	0	0	0	0	0	0.000173732	2	0	0	0	0	0	0	0	0	0	0	0	0	0	0	0	0	0	0
Bac;Proteobacteria;Betaproteobacteria;Burkholderiales;Burkholderiaceae;Lautropia	0	0	0	0	0	0	0	0	0	0	0	0	0	0	0.000173732	2	0	0	0	0	0	0	0	0	0	0	0	0	0	0	0	0	0	0
Bac;Spirochaetae;Spirochaetes;Spirochaetales;Spirochaetaceae;Treponema	0	0	0	0	0	0	0	0	0	0	0	0	0	0	0.000173732	2	0	0	0	0	0	0	9.29023e-05	1	0.0001048	1	9.69556e-05	1	0	0	0	0	0	0
Bac;Actinobacteria;Acidimicrobiia;Acidimicrobiales;uncultured;Acidimicrobidae_bacterium_YM18-244	0	0	0	0	0	0	0	0	0	0	0	0	0.00016952	2	0	0	0	0	0	0	0	0	0	0	0	0	0	0	0	0	0	0	0	0
Bac;Chlorobi;Chlorobia;Chlorobiales;OPB56;uncultured_bacterium	0	0	0	0	0	0	0	0	0	0	0	0	0.00016952	2	0	0	0	0	0	0	0	0	0	0	0	0	0	0	0	0	0	0	0	0
Bac;Planctomycetes;Phycisphaerae;SHA-43;uncultured_organism;uncultured_organism	0	0	0	0	0	0	0	0	0	0	0	0	0.00016952	2	0	0	0	0	0	0	0	0	0	0	0	0	0	0	0	0	0	0	0	0
Bac;Proteobacteria;Alphaproteobacteria;Rickettsiales;Rickettsiales_Incertae_Sedis;Candidatus_Captivus	0	0	0	0	0	0	0	0	0	0	0	0	0.00016952	2	0	0	0	0	0	0	0	0	0	0	0	0	0	0	0	0	0	0	0	0
Bac;Proteobacteria;Alphaproteobacteria;Sphingomonadales;Sphingomonadaceae;uncultured	0	0	0	0	0	0	0	0	0	0	0	0	0.00016952	2	0	0	9.61354e-05	1	0	0	0	0	0	0	0	0	0	0	9.12909e-05	1	0	0	0	0
Bac;Proteobacteria;Gammaproteobacteria;Methylococcales;uncultured_Methylomicrobium_sp.;uncultured_Methylomicrobium_sp.	0	0	0	0	0	0	0.000101502	1	0	0	0	0	0.00016952	2	0	0	0	0	0	0	0	0	0	0	0	0	0	0	0	0	0	0	0	0
Bac;Proteobacteria;Milano-WF1B-44;uncultured_sediment_bacterium;uncultured_sediment_bacterium;uncultured_sediment_bacterium	0	0	0	0	0	0	0	0	0	0	0	0	0.00016952	2	0	0	0	0	0	0	0	0	0	0	0	0	0	0	0	0	0	0	0	0
Bac;Spirochaetae;Spirochaetes;Spirochaetales;Spirochaetaceae;uncultured	0	0	0	0	0	0	0	0	0	0	0	0	0.00016952	2	0	0	0	0	0	0	0	0	0	0	0	0	0	0	0	0	0	0	0	0
Bac;BD1-5;uncultured_Helicobacter_sp.;uncultured_Helicobacter_sp.;uncultured_Helicobacter_sp.;uncultured_Helicobacter_sp.	0	0	0	0	0	0	0	0	0	0	0	0	0	0	0	0	0	0	0	0	0	0	0	0	0	0	0	0	0	0	0	0	0.00016787	2
Bac;Verrucomicrobia;Verrucomicrobiae;Verrucomicrobiales;Verrucomicrobiaceae;Luteolibacter	0	0	0	0	0	0	0	0	0	0	0	0	0	0	0	0	0	0	0	0	0	0	0	0	0	0	0	0	0	0	0	0	0.00016787	2
Bac;Deinococcus-Thermus;Deinococci;Thermales;Thermaceae;Meiothermus	0	0	0	0	0	0	0	0	0	0	0	0	0	0	0	0	0	0	0	0	0	0	0	0	0	0	0	0	0	0	0.000137694	2	0	0
Bac;Bacteroidetes;VC2.1_Bac22;uncultured_sediment_bacterium;uncultured_sediment_bacterium;uncultured_sediment_bacterium	0	0	0.000107527	1	0.000105652	1	0	0	0	0	0	0	0	0	0	0	0	0	0	0	0	0	0	0	0	0	0	0	9.12909e-05	1	0	0	0	0
Bac;Proteobacteria;Alphaproteobacteria;Rhodobacterales;Rhodobacteraceae;Thalassobacter	0	0	0.000107527	1	0	0	0.000101502	1	0	0	0	0	0	0	0	0	0	0	0	0	0	0	0	0	0	0	0	0	9.12909e-05	1	0	0	0	0
Bac;Proteobacteria;Alphaproteobacteria;ss1-B-07-44;uncultured_bacterium;uncultured_bacterium	0	0	0.000107527	1	0	0	0	0	0	0	0	0	8.47601e-05	1	0	0	0	0	0	0	0	0	0	0	0	0	0	0	0	0	0	0	0	0
Bac;Proteobacteria;Deltaproteobacteria;Desulfuromonadales;GR-WP33-58;uncultured_bacterium	0	0	0.000107527	1	0.000105652	1	0	0	0	0	0	0	0	0	0	0	0	0	0	0	0	0	0	0	0	0	0	0	0	0	0	0	0	0
Bac;Planctomycetes;vadinHA49;uncultured_bacterium;uncultured_bacterium;uncultured_bacterium	9.24727e-05	1	0	0	0.000105652	1	0	0	0	0	0	0	0	0	0	0	0	0	0	0	0	0	0	0	0	0	0	0	0	0	0	0	0	0
Bac;Proteobacteria;Alphaproteobacteria;OCS116_clade;Mastigocoleus_testarum_BC008;Mastigocoleus_testarum_BC008	0	0	0	0	0.000105652	1	0	0	0	0	0	0	8.47601e-05	1	0	0	0	0	0	0	0	0	0	0	0	0	0	0	0	0	0	0	0	0
Bac;Actinobacteria;Actinobacteria;Propionibacteriales;Propionibacteriaceae;Tessaracoccus	0	0	0	0	0	0	0	0	0	0	0	0	0	0	0	0	9.61354e-05	1	0	0	0	0	0	0	0.0001048	1	0	0	0	0	0	0	0	0
Bac;Bacteroidetes;Flavobacteriia;Flavobacteriales;Flavobacteriaceae;Wautersiella_sp._BY4	0	0	0	0	0	0	0	0	0	0	0	0	0	0	0	0	0	0	0	0	0	0	0	0	0.0001048	1	9.69556e-05	1	0	0	0	0	0	0
Bac;Proteobacteria;Alphaproteobacteria;Rhodobacterales;Rhodobacteraceae;Rubellimicrobium	0	0	0	0	0	0	0	0	0	0	0	0	0	0	8.68659e-05	1	0	0	0	0	0	0	0	0	0.0001048	1	0	0	0	0	0	0	0	0
Bac;Proteobacteria;Betaproteobacteria;Burkholderiales;Oxalobacteraceae;Massilia	0	0	0	0	0	0	0	0	0	0	9.26784e-05	1	0	0	0	0	0	0	0	0	0	0	0	0	0.0001048	1	0	0	0	0	0	0	0	0
Bac;Proteobacteria;Betaproteobacteria;Neisseriales;Neisseriaceae;Uruburuella	0	0	0	0	0	0	0	0	0	0	9.26784e-05	1	0	0	0	0	0	0	0	0	0	0	9.29023e-05	1	0.0001048	1	9.69556e-05	1	0	0	0	0	0	0
Bac;Proteobacteria;Betaproteobacteria;Nitrosomonadales;Nitrosomonadaceae;uncultured	0	0	0	0	0	0	0	0	0	0	0	0	0	0	0	0	0	0	0	0	0	0	9.29023e-05	1	0.0001048	1	0	0	0	0	0	0	0	0
Bac;Proteobacteria;Epsilonproteobacteria;R103-B63;uncultured_Marinobacterium_sp.;uncultured_Marinobacterium_sp.	0	0	0	0	0	0	0	0	0	0	9.26784e-05	1	0	0	8.68659e-05	1	0	0	0	0	9.84834e-05	1	9.29023e-05	1	0.0001048	1	9.69556e-05	1	0	0	0	0	0	0
Bac;Proteobacteria;Gammaproteobacteria;Chromatiales;Chromatiaceae;Rheinheimera	0	0	0	0	0	0	0	0	0	0	0	0	0	0	0	0	0	0	8.75503e-05	1	0	0	0	0	0.0001048	1	0	0	0	0	0	0	0	0
Bac;Proteobacteria;Gammaproteobacteria;Xanthomonadales;Nevskiaceae;Nevskia	0	0	0	0	0	0	0	0	0	0	0	0	0	0	8.68659e-05	1	0	0	0	0	0	0	0	0	0.0001048	1	0	0	0	0	0	0	0	0
Bac;Proteobacteria;Alphaproteobacteria;Rhodobacterales;Rhodobacteraceae;Oceanibulbus	9.24727e-05	1	0	0	0	0	0	0	0.000101133	1	0	0	0	0	0	0	0	0	0	0	0	0	0	0	0	0	0	0	0	0	0	0	0	0
Bac;Proteobacteria;Gammaproteobacteria;Alteromonadales;Alteromonadaceae;Haliea	0	0	0	0	0	0	0	0	0.000101133	1	0	0	0	0	0	0	0	0	0	0	0	0	0	0	0	0	0	0	9.12909e-05	1	0	0	0	0
Bac;Proteobacteria;pItb-vmat-80;uncultured_bacterium;uncultured_bacterium;uncultured_bacterium	0	0	0	0	0	0	0	0	0.000101133	1	0	0	0	0	0	0	9.61354e-05	1	0	0	0	0	0	0	0	0	0	0	0	0	0	0	0	0
Bac;Proteobacteria;pItb-vmat-80;uncultured_gamma_proteobacterium;uncultured_gamma_proteobacterium;uncultured_gamma_proteobacterium	0	0	0	0	0	0	0	0	0.000101133	1	0	0	0	0	0	0	0	0	8.75503e-05	1	0	0	0	0	0	0	0	0	9.12909e-05	1	0	0	0	0
Bac;Actinobacteria;Actinobacteria;Micrococcales;Intrasporangiaceae;Janibacter	0	0	0	0	0	0	0	0	0	0	0	0	0	0	0	0	0	0	0	0	9.84834e-05	1	0	0	0	0	0	0	0	0	0	0	8.39349e-05	1
Bac;Bacteroidetes;Flavobacteriia;Flavobacteriales;Flavobacteriaceae;Wautersiella	0	0	0	0	0	0	0	0	0	0	0	0	0	0	8.68659e-05	1	0	0	0	0	0	0	0	0	0	0	9.69556e-05	1	0	0	0	0	0	0
Bac;Proteobacteria;Gammaproteobacteria;Xanthomonadales;uncultured;uncultured_gamma_proteobacterium	0	0	0	0	0	0	0	0	0	0	0	0	0	0	0	0	0	0	0	0	0	0	9.29023e-05	1	0	0	9.69556e-05	1	0	0	0	0	0	0
Bac;Bacteroidetes;Flavobacteriia;Flavobacteriales;NS9_marine_group;uncultured_Cytophaga_sp.	0	0	0	0	0	0	0	0	0	0	0	0	8.47601e-05	1	0	0	9.61354e-05	1	0	0	0	0	0	0	0	0	0	0	0	0	0	0	0	0
Bac;Proteobacteria;Gammaproteobacteria;EC3;uncultured_gamma_proteobacterium;uncultured_gamma_proteobacterium	0	0	0	0	0	0	0	0	0	0	0	0	8.47601e-05	1	0	0	9.61354e-05	1	0	0	0	0	0	0	0	0	0	0	0	0	0	0	0	0
Bac;TM6;uncultured_deep-sea_bacterium;uncultured_deep-sea_bacterium;uncultured_deep-sea_bacterium;uncultured_deep-sea_bacterium	0	0	0	0	0	0	0	0	0	0	0	0	0	0	0	0	9.61354e-05	1	0	0	0	0	0	0	0	0	0	0	9.12909e-05	1	0	0	0	0
Bac;Bacteroidetes;Cytophagia;Cytophagales;Cytophagaceae;uncultured	0	0	0	0	0	0	0	0	0	0	0	0	0	0	8.68659e-05	1	0	0	0	0	0	0	9.29023e-05	1	0	0	0	0	0	0	0	0	0	0
Bac;Cyanobacteria;Cyanobacteria;SubsectionI;FamilyI;Synechococcus	0	0	0	0	0	0	0	0	0	0	0	0	0	0	0	0	0	0	0	0	0	0	9.29023e-05	1	0	0	0	0	9.12909e-05	1	0	0	0	0
Bac;Proteobacteria;Gammaproteobacteria;Xanthomonadales;Xanthomonadaceae;Luteibacter	0	0	0	0	0	0	0	0	0	0	9.26784e-05	1	0	0	0	0	0	0	0	0	0	0	9.29023e-05	1	0	0	0	0	0	0	0	0	0	0
Bac;Proteobacteria;Alphaproteobacteria;Rhodobacterales;Rhodobacteraceae;Roseobacter_sp._M1-12	0	0	0	0	0	0	0	0	0	0	0	0	0	0	0	0	0	0	0	0	0	0	0	0	0	0	0	0	9.12909e-05	1	6.88468e-05	1	0	0
Bac;Proteobacteria;Gammaproteobacteria;Thiotrichales;H2-104-2;uncultured_deep-sea_bacterium	0	0	0	0	0	0	0	0	0	0	0	0	8.47601e-05	1	0	0	0	0	8.75503e-05	1	0	0	0	0	0	0	0	0	0	0	0	0	0	0
Bac;Thermodesulfobacteria;Thermodesulfobacteria;Thermodesulfobacteriales;Thermodesulfobacteriaceae;uncultured_Thermodesulfobacteriaceae_bacterium	0	0	0	0	0	0	0	0	0	0	0	0	8.47601e-05	1	0	0	0	0	8.75503e-05	1	0	0	0	0	0	0	0	0	0	0	0	0	0	0
Bac;Thermotogae;Thermotogae;Thermotogales;Thermotogaceae;uncultured	0	0	0	0	0	0	0	0	0	0	0	0	8.47601e-05	1	0	0	0	0	8.75503e-05	1	0	0	0	0	0	0	0	0	0	0	0	0	0	0
Bac;Proteobacteria;Alphaproteobacteria;Rhizobiales;Hyphomicrobiaceae;Other	0.153135	1656	0.0755914	703	0.0479662	454	0.000101502	1	0.0163835	162	0	0	0.0122902	145	0.000347464	4	0.0261488	272	0.0217125	248	0.00128028	13	0	0	0	0	0	0	0.0202666	222	6.88468e-05	1	0	0
Bac;Proteobacteria;Gammaproteobacteria;Other;Other;Other	0.00628814	68	0.00795699	74	0.0324353	307	0.020808	205	0.0111246	110	0.000278035	3	0.112646	1329	0	0	0.0948856	987	0.138855	1586	0	0	0.000557414	6	0	0	0	0	0.10818	1185	0.0053012	77	0.00251805	30
Bac;Proteobacteria;Deltaproteobacteria;Other;Other;Other	0.0786018	850	0.0468817	436	0.0286318	271	0.00487211	48	0.00212379	21	0	0	0.0012714	15	8.68659e-05	1	0.0046145	48	0.00507792	58	0.0011818	12	0.000371609	4	0	0	0	0	0.00985941	108	0.00612737	89	0.003861	46
Bac;Bacteroidetes;Flavobacteriia;Flavobacteriales;Flavobacteriaceae;Other	0.0171999	186	0.00698925	65	0.0182779	173	0.000203004	2	0.0527913	522	0.000278035	3	0.00678081	80	0	0	0.0158623	165	0.0197864	226	0	0	9.29023e-05	1	0.000314399	3	0	0	0.0143327	157	0	0	0	0
Bac;Proteobacteria;Gammaproteobacteria;Methylococcales;Methylococcaceae;Other	0	0	0.000107527	1	0.00042261	4	0	0	0.000101133	1	0	0	0.050178	592	0	0	0.00711402	74	0.000525302	6	0	0	0	0	0	0	0	0	0	0	0	0	0	0
Bac;Actinobacteria;Acidimicrobiia;Acidimicrobiales;OM1_clade;Other	0.0456815	494	0.0425806	396	0.0353936	335	0.0102517	101	0.009911	98	0	0	0.00203424	24	8.68659e-05	1	0.00567199	59	0.00577832	66	0.0011818	12	0	0	0	0	0	0	0.0162498	178	0	0	0.000335739	4
Bac;Actinobacteria;Acidimicrobiia;Acidimicrobiales;uncultured;Other	9.24727e-05	1	0.000215054	2	0.00232435	22	0	0	0.000707929	7	0	0	0.0370402	437	0	0	0.018458	192	0.00297671	34	0	0	0	0	0	0	0	0	0.000182582	2	0	0	0	0
Bac;Proteobacteria;Alphaproteobacteria;OCS116_clade;Other;Other	0.0282967	306	0.0263441	245	0.0369783	350	0.000101502	1	0.00758495	75	0	0	0.00966265	114	0	0	0.014901	155	0.0139205	159	0.000393933	4	0	0	0	0	0	0	0.0220011	241	0	0	0	0
Bac;Proteobacteria;Alphaproteobacteria;Rhodobacterales;Rhodobacteraceae;Other	0.0109118	118	0.0101075	94	0.0269414	255	0.000203004	2	0.0147654	146	0	0	0.0346669	409	0.000260598	3	0.023457	244	0.0266153	304	9.84834e-05	1	0	0	0	0	0.000775645	8	0.0146978	161	6.88468e-05	1	0.000419674	5
Bac;Proteobacteria;Other;Other;Other;Other	0.0272795	295	0.0176344	164	0.01944	184	0.00324807	32	0.0157767	156	0	0	0.00771317	91	0	0	0.0156701	163	0.00560322	64	0.00029545	3	0.000185805	2	0	0	9.69556e-05	1	0.0216359	237	0.0010327	15	0.000335739	4
Bac;Proteobacteria;Alphaproteobacteria;Other;Other;Other	0.0124838	135	0.0222581	207	0.0250396	237	0.00111652	11	0.0116303	115	0	0	0.0241566	285	0	0	0.0173044	180	0.00928034	106	9.84834e-05	1	0.000185805	2	0	0	0	0	0.00766843	84	0	0	0	0
Bac;Proteobacteria;Alphaproteobacteria;Rhizobiales;Other;Other	0.0188644	204	0.0149462	139	0.00538827	51	0.000203004	2	0.000707929	7	0	0	0.0029666	35	8.68659e-05	1	0.00346087	36	0.00140081	16	9.84834e-05	1	9.29023e-05	1	0	0	0	0	0.000821618	9	0	0	0	0
Bac;Bacteroidetes;SB-1;Other;Other;Other	0.00471611	51	0.0167742	156	0.00190174	18	0	0	0.000101133	1	0	0	0	0	0.000434329	5	0	0	0	0	0	0	0	0	0	0	0	0	0	0	0	0	0	0
Bac;Actinobacteria;Acidimicrobiia;Acidimicrobiales;Other;Other	0.00388385	42	0.011828	110	0.00919176	87	0.000101502	1	0.0108212	107	0	0	0.000339041	4	0	0	0.00499904	52	0.00700403	80	0	0	0	0	0	0	0	0	0.0138762	152	0	0	0	0
Bac;Proteobacteria;Gammaproteobacteria;E01-9C-26_marine_group;Other;Other	0	0	0.000752688	7	0.000211305	2	0.000101502	1	0.0124393	123	9.26784e-05	1	0	0	0	0	0.000192271	2	0.000875503	10	0	0	0	0	0	0	0	0	0.000365163	4	0	0	0	0
Bac;Proteobacteria;Gammaproteobacteria;Xanthomonadales;JTB255_marine_benthic_group;Other	0.00286665	31	0.00247312	23	0.00876915	83	0.000304507	3	0.00262945	26	0	0	0.00779793	92	0.000347464	4	0.0121131	126	0.00183856	21	0	0	0	0	0	0	0	0	0.00611649	67	0	0	0	0
Bac;Planctomycetes;Phycisphaerae;CCM11a;Other;Other	0.00268171	29	0.00290323	27	0.0118331	112	0	0	0.000404531	4	0	0	0	0	0	0	0.000576812	6	0.00148836	17	0	0	0	0	0	0	0	0	0.000182582	2	0	0	0	0
Bac;Proteobacteria;Alphaproteobacteria;SB1-18;Other;Other	0.00601073	65	0.00913978	85	0.00464871	44	0	0	0.00404531	40	0	0	0.00262756	31	0	0	0.000384541	4	0.00393977	45	0	0	0	0	0	0	0	0	0.000821618	9	0	0	0	0
Bac;BD1-5;Other;Other;Other;Other	0.000369891	4	0	0	0.000105652	1	0	0	0.00293285	29	0	0	0.000932361	11	0	0	0.00249952	26	0.00893013	102	9.84834e-05	1	0	0	0	0	0	0	0.00903779	99	0	0	0	0
Bac;Proteobacteria;Gammaproteobacteria;Chromatiales;Other;Other	0	0	0.000107527	1	0.000105652	1	0.00700365	69	0.000101133	1	0	0	0.000508561	6	0	0	0.000672948	7	0	0	0	0	0.000185805	2	0	0	0	0	0.000273873	3	0	0	8.39349e-05	1
Bac;Bacteroidetes;VC2.1_Bac22;Other;Other;Other	0.00138709	15	0.00172043	16	0.000105652	1	0.00609013	60	0.00627023	62	0	0	0.00161044	19	0	0	0.0016343	17	0.000350201	4	0	0	9.29023e-05	1	0	0	0	0	0.00164324	18	0.000757315	11	0.000251805	3
Bac;Planctomycetes;Planctomycetacia;Planctomycetales;Planctomycetaceae;Other	0.000277418	3	0.00139785	13	0.00243001	23	0	0	0.00131472	13	0	0	0.00288184	34	8.68659e-05	1	0.00586426	61	0.000787953	9	0	0	0	0	0	0	0	0	0.00155194	17	0	0	0	0
Bac;Bacteroidetes;Other;Other;Other;Other	0.00110967	12	0.00311828	29	0.000105652	1	0.000812018	8	0.00414644	41	0	0	0.0025428	30	0	0	0.00182657	19	0.00358956	41	0	0	0	0	0	0	0	0	0.000182582	2	0	0	0	0
Bac;Proteobacteria;Betaproteobacteria;Burkholderiales;Comamonadaceae;Other	0	0	0	0	0	0	0	0	0	0	0.00148285	16	0.00016952	2	0.00338777	39	9.61354e-05	1	8.75503e-05	1	0.00147725	15	0.00111483	12	0.000733599	7	0.00106651	11	0.000273873	3	0	0	0	0
Bac;Proteobacteria;Gammaproteobacteria;Methylococcales;Other;Other	0.000739782	8	0.0011828	11	0.00105652	10	0.000101502	1	0.000809061	8	0	0	0.00322088	38	0	0	0.000769083	8	0.000262651	3	0	0	0	0	0	0	0	0	0.00237356	26	0	0	0	0
Bac;Candidate_division_TM7;Other;Other;Other;Other	0	0	0.00204301	19	0.00306392	29	0	0	0.000505663	5	0.000185357	2	0	0	0.000434329	5	9.61354e-05	1	0.000612852	7	9.84834e-05	1	0.000464511	5	0.0012576	12	0.000290867	3	0.000547745	6	0	0	0	0
Bac;Proteobacteria;Betaproteobacteria;Nitrosomonadales;Gallionellaceae;Other	0	0	0	0	0	0	0	0	0	0	0	0	0	0	0	0	0	0	0	0	0	0	0	0	0	0	0	0	0.0030126	33	0	0	0	0
Bac;Proteobacteria;Epsilonproteobacteria;Other;Other;Other	0.00138709	15	0.000215054	2	0.000739567	7	0.000101502	1	0.00293285	29	0	0	0.000762841	9	0	0	0.00173044	18	0.000875503	10	9.84834e-05	1	0	0	0	0	0	0	0.00255614	28	0	0	0	0
Bac;Proteobacteria;Alphaproteobacteria;Caulobacterales;Hyphomonadaceae;Other	0.000554836	6	0	0	0.00147913	14	0	0	0.000303398	3	0	0	0.00288184	34	0	0	0.000769083	8	0.00192611	22	0	0	0	0	0	0	0	0	0.000456454	5	0	0	0	0
Bac;Proteobacteria;Alphaproteobacteria;DB1-14;Other;Other	0.000647309	7	0.000430108	4	0.00105652	10	0	0	0.000910194	9	0	0	0.00279708	33	0	0	0.000961354	10	0.00227631	26	0	0	0	0	0	0	0	0	0.00109549	12	0	0	0	0
Bac;Proteobacteria;Gammaproteobacteria;Enterobacteriales;Enterobacteriaceae;Other	0	0	0	0	0	0	0	0	0	0	0.00231696	25	0.00016952	2	0.00225851	26	0	0	0.000525302	6	0.00275753	28	0.00222965	24	0.001572	15	0.0017452	18	0	0	0	0	0	0
Bac;Planctomycetes;OM190;Other;Other;Other	0.000277418	3	0.00215054	20	0.00105652	10	0	0	0.000809061	8	0	0	0.00101712	12	0	0	0.0013459	14	0.00271406	31	9.84834e-05	1	0	0	0	0	0	0	0.00136936	15	0	0	0	0
Bac;Actinobacteria;Actinobacteria;Other;Other;Other	0	0	0	0	0.000211305	2	0	0	0.00252832	25	0	0	8.47601e-05	1	0	0	0.000192271	2	0.000350201	4	0	0	0	0	0	0	0	0	0.000821618	9	0	0	0	0
Bac;Proteobacteria;Gammaproteobacteria;Methylococcales;Marine_Methylotrophic_Group_2;Other	0	0	0	0	0.000211305	2	0.000101502	1	0.000809061	8	0	0	0.00110188	13	0	0	0.00201884	21	8.75503e-05	1	0	0	0	0	0	0	0	0	0.00237356	26	0	0	0	0
Bac;Proteobacteria;Alphaproteobacteria;Rhodospirillales;Rhodospirillaceae;Other	9.24727e-05	1	0.000645161	6	0.000211305	2	0.000101502	1	0.00222492	22	0	0	0	0	0	0	0.000192271	2	0.000175101	2	0	0	0	0	0	0	0	0	9.12909e-05	1	0	0	0	0
Bac;Nitrospirae;Nitrospira;Nitrospirales;4-29;Other	0	0	0	0	0.000211305	2	0	0	0	0	0	0	0	0	0	0	0	0	0.000437752	5	0	0	0	0	0	0	0	0	0.00209969	23	0	0	0	0
Bac;Actinobacteria;Acidimicrobiia;Acidimicrobiales;Sva0996_marine_group;Other	0.00129462	14	0.000752688	7	0.00158479	15	0	0	0.000809061	8	0	0	0.000339041	4	0	0	0.000769083	8	0.000875503	10	0	0	0	0	0	0	0	0	0.00127807	14	0	0	0	0
Bac;Proteobacteria;Alphaproteobacteria;Rhodospirillales;Other;Other	0.000462364	5	0.00150538	14	0	0	0.000101502	1	0.000404531	4	0	0	0	0	0	0	0	0	0	0	0	0	0	0	0	0	0	0	0.000182582	2	0	0	0	0
Bac;Proteobacteria;Deltaproteobacteria;Desulfobacterales;Desulfobulbaceae;Other	0	0	0.000215054	2	0	0	0.000710516	7	0.000404531	4	0	0	0.00144092	17	0	0	0.000769083	8	0.000437752	5	0	0	0	0	0	0	0	0	0	0	0	0	0	0
Bac;Bacteroidetes;Flavobacteriia;Flavobacteriales;Other;Other	0	0	0.000430108	4	0.000105652	1	0	0	0.00131472	13	0	0	0	0	0	0	9.61354e-05	1	0	0	0	0	0	0	0	0	0	0	0.000547745	6	0	0	0	0
Bac;Bacteroidetes;Cytophagia;Cytophagales;Flammeovirgaceae;Other	0	0	0.00129032	12	0	0	0	0	0	0	0	0	8.47601e-05	1	0	0	0	0	0	0	0	0	0	0	0	0	0	0	0.000273873	3	0	0	0	0
Bac;Proteobacteria;Gammaproteobacteria;Chromatiales;Ectothiorhodospiraceae;Other	0.00110967	12	0.000645161	6	0.00126783	12	0.000203004	2	0.000809061	8	0	0	0	0	0	0	9.61354e-05	1	0	0	0	0	0	0	0	0	0	0	0.000273873	3	0	0	0	0
Bac;Proteobacteria;Gammaproteobacteria;Methylococcales;Marine_Methylotrophic_Group_1;Other	9.24727e-05	1	0.000322581	3	0.00116218	11	0	0	0.00121359	12	0	0	0.000678081	8	0	0	0	0	8.75503e-05	1	0	0	0	0	0	0	0	0	0.000273873	3	0	0	0	0
Bac;Proteobacteria;Epsilonproteobacteria;Campylobacterales;Campylobacteraceae;Other	0	0	0	0	0	0	0	0	0	0	0	0	0.000508561	6	0	0	0.00115362	12	0.000875503	10	0	0	0	0	0	0	0	0	0	0	0	0	0	0
Bac;Proteobacteria;Deltaproteobacteria;SAR324_clade(Marine_group_B);Other;Other	0	0	0	0	0	0	0	0	0.000809061	8	0	0	0	0	0	0	0.000384541	4	0.00113815	13	0	0	0	0	0	0	0	0	0.000730327	8	0	0	0	0
Bac;Proteobacteria;Gammaproteobacteria;Thiotrichales;Thiotrichaceae;Other	0.000184945	2	0	0	0.00042261	4	0.00111652	11	0.00111246	11	0	0	0.000847601	10	0	0	0.000192271	2	0	0	0	0	0	0	0	0	0	0	0	0	0	0	0	0
Bac;Bacteroidetes;Sphingobacteriia;Sphingobacteriales;Other;Other	0	0	0.000107527	1	0.00105652	10	0	0	0	0	0	0	0.00025428	3	0	0	0.000192271	2	0.000350201	4	0	0	0	0	0	0	0	0	0.000547745	6	0	0	0	0
Bac;Acidobacteria;Holophagae;Subgroup_23;Other;Other	0	0	0	0	0	0	0	0	0	0	0	0	0.00101712	12	0	0	0	0	0	0	0	0	0	0	0	0	0	0	0	0	0	0	0	0
Bac;Proteobacteria;Gammaproteobacteria;Xanthomonadales;Other;Other	0.000277418	3	0.000537634	5	0.00042261	4	0	0	0.00101133	10	0	0	0.000339041	4	0	0	0.000384541	4	0	0	0	0	0	0	0	0	0	0	0.000182582	2	0	0	0	0
Bac;Proteobacteria;Deltaproteobacteria;Desulfuromonadales;Desulfuromonadaceae;Other	0	0	0.000967742	9	0	0	0	0	0	0	0	0	0	0	0	0	0	0	0	0	0	0	0	0	0	0	0	0	0	0	0	0	0	0
Bac;Proteobacteria;Gammaproteobacteria;Oceanospirillales;Other;Other	0.000462364	5	0.000645161	6	0.00042261	4	0.000101502	1	0.000606796	6	0	0	0.000932361	11	0	0	9.61354e-05	1	8.75503e-05	1	0	0	0	0	0	0	0	0	0.000456454	5	0	0	0	0
Bac;Proteobacteria;AEGEAN-245;Other;Other;Other	0	0	0.000107527	1	0.000528262	5	0	0	0.000606796	6	0	0	0.00025428	3	0	0	9.61354e-05	1	0	0	0	0	0	0	0	0	0	0	0.000912909	10	0	0	0	0
Bac;Proteobacteria;Epsilonproteobacteria;Campylobacterales;Other;Other	0	0	0	0	0	0	0	0	0.000101133	1	0	0	0.00016952	2	0	0	0.000769083	8	0.000787953	9	0	0	0	0	0	0	0	0	0	0	0	0	0	0
Bac;Proteobacteria;Alphaproteobacteria;Rickettsiales;Other;Other	0.000184945	2	0	0	0.000105652	1	0	0	0	0	0	0	8.47601e-05	1	0	0	0.000769083	8	0	0	0	0	0	0	0	0	0	0	0	0	0	0	0	0
Bac;Cyanobacteria;Chloroplast;Other;Other;Other	0	0	0	0	0	0	0	0	0	0	0	0	0	0	0	0	0	0	0	0	0	0	0.000743218	8	0	0	0	0	0	0	0	0	0	0
Bac;Proteobacteria;Deltaproteobacteria;Sh765B-TzT-29;Other;Other	0.000739782	8	0	0	0	0	0	0	0.000404531	4	0	0	0	0	0	0	0	0	0	0	0	0	0	0	0	0	0	0	0.000639036	7	0	0	0	0
Bac;Planctomycetes;Other;Other;Other;Other	9.24727e-05	1	0	0	0.000739567	7	0	0	0.000303398	3	0	0	0.000678081	8	0	0	0	0	0.000350201	4	0	0	0	0	0	0	0	0	9.12909e-05	1	0	0	0	0
Bac;Proteobacteria;Betaproteobacteria;Methylophilales;Methylophilaceae;Other	0	0	0.000537634	5	0.000211305	2	0.000101502	1	0	0	0	0	0.00016952	2	0	0	0.000576812	6	0	0	0	0	0	0	0	0	0	0	0.000639036	7	0	0	0	0
Bac;Cyanobacteria;Melainabacteria;Vampirovibrionales;Other;Other	0	0	0	0	0.000211305	2	0	0	0	0	0	0	0	0	0	0	0	0	0.000612852	7	0	0	0	0	0	0	0	0	0	0	0	0	0	0
Bac;Proteobacteria;Deltaproteobacteria;Bdellovibrionales;Bacteriovoracaceae;Other	0	0	0	0	0	0	0	0	0	0	0	0	0	0	0	0	0	0	0	0	0	0	0	0	0	0	0	0	0	0	0.000550775	8	0.000251805	3
Bac;Proteobacteria;Alphaproteobacteria;Rickettsiales;SM2D12;Other	9.24727e-05	1	0	0	0	0	0	0	0	0	0	0	0	0	0	0	9.61354e-05	1	0	0	0	0	0	0	0	0	0	0	0.000547745	6	0	0	0	0
Bac;Proteobacteria;Deltaproteobacteria;Desulfuromonadales;GR-WP33-58;Other	0	0	0.000537634	5	0.000211305	2	0	0	0	0	0	0	0	0	0	0	0.000480677	5	0.000175101	2	0	0	0	0	0	0	0	0	9.12909e-05	1	0	0	0	0
Bac;Lentisphaerae;Oligosphaeria;Other;Other;Other	0	0	0	0	0.000528262	5	0	0	0	0	0	0	0	0	0	0	0	0	0	0	0	0	0	0	0	0	0	0	0	0	0	0	0	0
Bac;Proteobacteria;Gammaproteobacteria;NKB5;Other;Other	9.24727e-05	1	0	0	0.000211305	2	0	0	0.000404531	4	0	0	8.47601e-05	1	0	0	0	0	0.000525302	6	0	0	0	0	0	0	0	0	0.000182582	2	0	0	0	0
Bac;Proteobacteria;Epsilonproteobacteria;Campylobacterales;Helicobacteraceae;Other	0	0	0	0	0	0	0	0	0.000505663	5	0	0	0	0	0	0	0	0	0	0	0	0	0	0	0	0	0	0	0.000182582	2	0	0	0	0
Bac;Proteobacteria;Epsilonproteobacteria;R103-B63;Other;Other	0	0	0	0	0	0	0	0	0.000505663	5	0	0	0	0	0	0	0	0	0	0	0	0	0	0	0	0	0	0	0	0	0	0	0	0
Bac;Verrucomicrobia;Opitutae;Puniceicoccales;Puniceicoccaceae;Other	0	0	0	0	0	0	0	0	0.000505663	5	0	0	0	0	0	0	0	0	0	0	0	0	0	0	0	0	0	0	0	0	0	0	0	0
Bac;Proteobacteria;Deltaproteobacteria;Myxococcales;uncultured;Other	0.000462364	5	0.000215054	2	0	0	0.000203004	2	0	0	0	0	0	0	0	0	0	0	0	0	0	0	0	0	0	0	0	0	9.12909e-05	1	0	0	0	0
Bac;Lentisphaerae;WCHB1-41;Other;Other;Other	0	0	0	0	0	0	0	0	0	0	0	0	0	0	0	0	0	0	0.000437752	5	0	0	0	0	0	0	0	0	0	0	0	0	0	0
Bac;Actinobacteria;Other;Other;Other;Other	0.000184945	2	0.000430108	4	0	0	0	0	0.000101133	1	0	0	0	0	0	0	0	0	0	0	0	0	0	0	0	0	0	0	0	0	0	0	0	0
Bac;Candidate_division_OP3;Other;Other;Other;Other	0	0	0.000430108	4	0.00042261	4	0	0	0	0	0	0	0	0	0	0	0	0	0.000175101	2	0	0	0	0	0	0	0	0	0.000273873	3	0	0	0	0
Bac;Lentisphaerae;Other;Other;Other;Other	0	0	0.000430108	4	0.000211305	2	0	0	0	0	0	0	0	0	0	0	0	0	0.000262651	3	0	0	0	0	0	0	0	0	0	0	0	0	0	0
Bac;Tenericutes;Mollicutes;Mycoplasmatales;Mycoplasmataceae;Other	0	0	0	0	0	0	0	0	0	0	0	0	0.000423801	5	0	0	0	0	0	0	0	0	0	0	0	0	0	0	0	0	0	0	0	0
Bac;Proteobacteria;Deltaproteobacteria;Desulfuromonadales;Other;Other	0	0	0.000107527	1	0.00042261	4	0	0	0.000101133	1	0	0	0	0	0	0	0	0	0	0	0	0	0	0	0	0	0	0	0	0	0	0	0	0
Bac;Proteobacteria;Deltaproteobacteria;Myxococcales;Other;Other	0.000184945	2	0	0	0.00042261	4	0	0	0.000303398	3	0	0	0	0	0	0	0.000288406	3	0	0	0	0	0	0	0	0	0.000193911	2	0	0	0	0	0	0
Bac;Proteobacteria;Deltaproteobacteria;Myxococcales;Nannocystaceae;Other	0	0	0	0	0.00042261	4	0	0	0	0	0	0	0.00016952	2	0	0	0	0	0.000262651	3	0	0	0	0	0	0	0	0	0	0	0	0	0	0
Bac;NPL-UPA2;Other;Other;Other;Other	0	0	0	0	0	0	0	0	0	0	0	0	0	0	0	0	0	0	0	0	0	0	0	0	0.000419199	4	0	0	0	0	0	0	0	0
Bac;Proteobacteria;Alphaproteobacteria;Sphingomonadales;Other;Other	0	0	0	0	0	0	0.000406009	4	0	0	0	0	0	0	0	0	0	0	0	0	0	0	0	0	0	0	0	0	0	0	0	0	0	0
Bac;TM6;Other;Other;Other;Other	0.000277418	3	0	0	0.000211305	2	0	0	0.000404531	4	0	0	0	0	0	0	0	0	0	0	0	0	0	0	0	0	0	0	0	0	0	0	0	0
Bac;Bacteroidetes;Cytophagia;Cytophagales;Other;Other	0.000184945	2	0	0	0	0	0	0	0	0	0	0	0	0	0	0	0.000384541	4	0	0	0	0	0	0	0	0	0	0	0	0	0	0	0	0
Bac;Proteobacteria;Alphaproteobacteria;Rhizobiales;Phyllobacteriaceae;Other	0.000184945	2	0	0	0	0	0	0	0	0	0	0	0.00025428	3	0	0	0.000384541	4	0	0	0	0	0	0	0	0	0	0	0	0	0	0	0	0
Bac;Bacteroidetes;Flavobacteriia;Flavobacteriales;Cryomorphaceae;Other	0	0	0	0	0	0	0	0	0	0	0	0	0	0	0	0	0	0	0	0	0	0	0	0	0	0	0	0	0.000365163	4	0	0	0	0
Bac;Nitrospirae;Nitrospira;Nitrospirales;Other;Other	0.000184945	2	0	0	0.000105652	1	0	0	0	0	0	0	0.00016952	2	0	0	0	0	0.000262651	3	0	0	0	0	0	0	0	0	0.000365163	4	0	0	0	0
Bac;Proteobacteria;Deltaproteobacteria;Myxococcales;Sandaracinaceae;Other	9.24727e-05	1	0.000215054	2	0.000105652	1	0	0	0	0	0	0	0	0	0	0	0.000192271	2	0.000262651	3	0	0	0	0	0	0	0	0	0.000365163	4	0	0	0	0
Bac;Gemmatimonadetes;Gemmatimonadetes;BD2-11_terrestrial_group;Other;Other	0	0	0.000322581	3	0	0	0	0	0.000101133	1	0	0	0	0	0	0	0	0	0	0	0	0	0	0	0	0	0	0	0	0	0	0	0	0
Bac;Proteobacteria;Deltaproteobacteria;Sva0485;Other;Other	9.24727e-05	1	0.000322581	3	0	0	0	0	0	0	0	0	0	0	0	0	0	0	0	0	0	0	0	0	0	0	0	0	0	0	0	0	0	0
Bac;TA06;Other;Other;Other;Other	0	0	0.000322581	3	0	0	0	0	0	0	0	0	0	0	0	0	0	0	0	0	0	0	0	0	0	0	0	0	0	0	0	0	0	0
Bac;Proteobacteria;Gammaproteobacteria;Alteromonadales;Alteromonadaceae;Other	0	0	0	0	0.000316957	3	0	0	0	0	0	0	0	0	0	0	0	0	0	0	0	0	0	0	0	0	0	0	0	0	0	0	0	0
Bac;Fusobacteria;Fusobacteriia;Fusobacteriales;Other;Other	0	0	0	0	0	0	0.000304507	3	0	0	0	0	0	0	0	0	9.61354e-05	1	0	0	0	0	0	0	0	0	0	0	0	0	0	0	0	0
Bac;Actinobacteria;Actinobacteria;PeM15;Other;Other	0	0	0	0	0	0	0	0	0.000303398	3	0	0	0	0	0	0	0	0	0	0	0	0	0	0	0	0	0	0	0	0	0	0	0	0
Bac;Bacteroidetes;Flavobacteriia;Flavobacteriales;NS9_marine_group;Other	0	0	0	0	0	0	0	0	0.000303398	3	0	0	0	0	0	0	0	0	0	0	0	0	0	0	0	0	0	0	0.000273873	3	0	0	0	0
Bac;Proteobacteria;Gammaproteobacteria;BD7-8_marine_group;Other;Other	0	0	0	0	0	0	0	0	0.000303398	3	0	0	0	0	0	0	0	0	0	0	0	0	0	0	0	0	0	0	0	0	0	0	0	0
Bac;Verrucomicrobia;Verrucomicrobiae;Verrucomicrobiales;DEV007;Other	0	0	0	0	0	0	0	0	0.000303398	3	0	0	0	0	0	0	0	0	0	0	0	0	0	0	0	0	0	0	0	0	0	0	0	0
Bac;Proteobacteria;Alphaproteobacteria;Rhizobiales;Rhizobiaceae;Other	0	0	0	0	0	0	0	0	0	0	0	0	0	0	0	0	0	0	0	0	0.00029545	3	0	0	0	0	0	0	0	0	0	0	0	0
Bac;Chlorobi;Ignavibacteria;Ignavibacteriales;IheB3-7;Other	0	0	0	0	0.000105652	1	0	0	0.000202265	2	0	0	0	0	0	0	0.000288406	3	0	0	0	0	0	0	0	0	0	0	0	0	0	0	0	0
Bac;Proteobacteria;Alphaproteobacteria;Rickettsiales;Rickettsiaceae;Other	0	0	0	0	0	0	0	0	0	0	0	0	0	0	0	0	0.000288406	3	0	0	0	0	0	0	0	0	0	0	0	0	0	0	0	0
Bac;Acidobacteria;Acidobacteria;Subgroup_3;PAUC26f;Other	0.000277418	3	0.000215054	2	0	0	0	0	0	0	0	0	0	0	0	0	0	0	0	0	0	0	0	0	0	0	0	0	0	0	0	0	0	0
Bac;Proteobacteria;JTB23;Other;Other;Other	0	0	0	0	0	0	0	0	0	0	0	0	0	0	0	0	0	0	0	0	0	0	0	0	0	0	0	0	0.000273873	3	0	0	0	0
Bac;Proteobacteria;Alphaproteobacteria;Rickettsiales;mitochondria;Other	0	0	0	0	0	0	0	0	0.000101133	1	0	0	8.47601e-05	1	0	0	0	0	0.000262651	3	0	0	0	0	0	0	0	0	0	0	0	0	0	0
Bac;Proteobacteria;Deltaproteobacteria;Desulfobacterales;Desulfobacteraceae;Other	0	0	0	0	0	0	0	0	0	0	0	0	0.00025428	3	0	0	9.61354e-05	1	0.000262651	3	0	0	0	0	0	0	0	0	0	0	0	0	0	0
Bac;Chloroflexi;Ardenticatenia;uncultured;Other;Other	0	0	0	0	0	0	0	0	0	0	0	0	0	0	0.000260598	3	0	0	8.75503e-05	1	9.84834e-05	1	0	0	0.0002096	2	0	0	0	0	0	0	0	0
Bac;Firmicutes;Bacilli;Bacillales;Paenibacillaceae;Other	0	0	0	0	0	0	0	0	0	0	0	0	0	0	0.000260598	3	0	0	0	0	0	0	0	0	0	0	0	0	0	0	0	0	0	0
Bac;Bacteroidetes;Sphingobacteriia;Sphingobacteriales;WCHB1-69;Other	0	0	0.000215054	2	0	0	0	0	0	0	0	0	0	0	0	0	0	0	0	0	0	0	0	0	0	0	0	0	0	0	0	0	0	0
Bac;Candidate_division_OD1;Other;Other;Other;Other	0	0	0.000215054	2	0	0	0	0	0	0	0	0	0	0	0	0	0	0	0	0	0	0	0	0	0	0	0	0	0	0	0	0	0	0
Bac;Proteobacteria;Gammaproteobacteria;Gammaproteobacteria_Incertae_Sedis;Unknown_Family;Other	0	0	0.000215054	2	0.000105652	1	0	0	0	0	0	0	0	0	0	0	0	0	0	0	0	0	0	0	0	0	0	0	0	0	0	0	0	0
Bac;Proteobacteria;ARKICE-90;Other;Other;Other	0	0	0	0	0.000211305	2	0	0	0	0	0	0	8.47601e-05	1	0	0	9.61354e-05	1	0	0	0	0	0	0	0	0	9.69556e-05	1	0	0	0	0	0	0
Bac;Firmicutes;Clostridia;Clostridiales;Peptostreptococcaceae;Other	0	0	0	0	0	0	0	0	0	0	0	0	0	0	0	0	0	0	0	0	0	0	0	0	0.0002096	2	0	0	0	0	0	0	0	0
Bac;Chloroflexi;Other;Other;Other;Other	0	0	0	0	0	0	0	0	0.000202265	2	0	0	0	0	0	0	0	0	0	0	0	0	0	0	0	0	0	0	0	0	0	0	0	0
Bac;Proteobacteria;Alphaproteobacteria;E6aD10;Other;Other	0	0	0	0	0	0	0	0	0.000202265	2	0	0	0	0	0	0	0	0	0	0	0	0	0	0	0	0	0	0	0.000182582	2	0	0	0	0
Bac;Proteobacteria;Gammaproteobacteria;Thiotrichales;Piscirickettsiaceae;Other	0	0	0	0	0	0	0	0	0.000202265	2	0	0	0.00016952	2	0	0	0	0	0	0	0	0	0	0	0	0	0	0	0	0	0	0	0	0
Bac;Verrucomicrobia;Other;Other;Other;Other	0	0	0	0	0	0	0	0	0.000202265	2	0	0	0	0	0	0	0	0	0	0	0	0	0	0	0	0	0	0	0	0	0	0	0	0
Bac;Bacteroidetes;Bacteroidia;Bacteroidales;RF16;Other	0	0	0	0	0	0	0	0	0	0	0	0	0	0	0.000173732	2	0	0	0	0	0	0	0	0	0	0	0.000193911	2	0	0	0	0	0	0
Bac;Chloroflexi;Thermomicrobia;AKYG1722;Other;Other	0	0	0	0	0	0	0	0	0	0	0	0	0	0	0	0	0	0	0	0	0	0	0	0	0	0	0.000193911	2	0	0	0	0	0	0
Bac;Proteobacteria;Betaproteobacteria;Burkholderiales;Oxalobacteraceae;Other	0	0	0	0	0	0	0	0	0	0	9.26784e-05	1	0	0	0	0	0	0	0	0	0	0	0	0	0	0	0.000193911	2	0	0	0	0	0	0
Bac;Acidobacteria;Holophagae;Subgroup_10;TK85;Other	0	0	0	0	0	0	0	0	0	0	0	0	0	0	0	0	0.000192271	2	0	0	0	0	0	0	0	0	0	0	0	0	0	0	0	0
Bac;Proteobacteria;Gammaproteobacteria;Thiotrichales;Other;Other	0	0	0	0	0	0	0	0	0	0	0	0	0	0	0	0	0.000192271	2	0	0	0	0	0	0	0	0	0	0	0	0	0	0	0	0
Bac;Actinobacteria;Actinobacteria;Micrococcales;Microbacteriaceae;Other	0	0	0	0	0	0	0	0	0	0	9.26784e-05	1	0	0	0	0	0	0	0	0	0	0	0.000185805	2	0	0	0	0	0	0	0	0	0	0
Bac;Proteobacteria;Gammaproteobacteria;EC3;Other;Other	0	0	0	0	0	0	0	0	0	0	0.000185357	2	0	0	0	0	0	0	0	0	0	0	0	0	0	0	0	0	0	0	0	0	0	0
Bac;Proteobacteria;Gammaproteobacteria;Xanthomonadales;Xanthomonadaceae;Other	0.000184945	2	0	0	0	0	0	0	0	0	0	0	0	0	0	0	0	0	0	0	0	0	0	0	0	0	0	0	0.000182582	2	0.000137694	2	0	0
Bac;Proteobacteria;Gammaproteobacteria;Oceanospirillales;MBAE14;Other	0.000184945	2	0	0	0	0	0	0	0	0	0	0	0	0	0	0	0	0	0	0	0	0	0	0	0	0	0	0	0	0	0	0	0	0
Bac;Acidobacteria;Holophagae;Subgroup_10;CA002;Other	0	0	0	0	0	0	0	0	0.000101133	1	0	0	0	0	0	0	0	0	0	0	0	0	0	0	0	0	0	0	0.000182582	2	0	0	0	0
Bac;Proteobacteria;Betaproteobacteria;Other;Other;Other	0	0	0	0	0	0	0	0	0	0	0	0	0	0	0	0	0	0	0	0	0	0	0	0	0	0	0	0	0.000182582	2	0	0	0	0
Bac;Proteobacteria;Deltaproteobacteria;Myxococcales;0319-6G20;Other	0	0	0	0	0	0	0	0	0	0	0	0	0.00016952	2	0	0	0	0	0.000175101	2	0	0	0	0	0	0	0	0	0	0	0	0	0	0
Bac;Firmicutes;Clostridia;Clostridiales;Lachnospiraceae;Other	0	0	0	0	0	0	0	0	0	0	0	0	0	0	0.000173732	2	0	0	0	0	0	0	0	0	0	0	0	0	0	0	0	0	0	0
Bac;Lentisphaerae;MSBL3;Other;Other;Other	0	0	0	0	0	0	0	0	0	0	0	0	0	0	0.000173732	2	0	0	0	0	0	0	0	0	0	0	0	0	0	0	0	0	0	0
Bac;Proteobacteria;Alphaproteobacteria;Sphingomonadales;Erythrobacteraceae;Other	0	0	0	0	0	0	0	0	0	0	0	0	0	0	0.000173732	2	0	0	0	0	0	0	0	0	0	0	9.69556e-05	1	0	0	0	0	0	0
Bac;Verrucomicrobia;Spartobacteria;Chthoniobacterales;DA101_soil_group;Other	0	0	0	0	0.000105652	1	0	0	0.000101133	1	0	0	8.47601e-05	1	0	0	0	0	0	0	0	0	0	0	0	0	0	0	0	0	0	0	0	0
Bac;Proteobacteria;Gammaproteobacteria;Pseudomonadales;Pseudomonadaceae;Other	0	0	0	0	0	0	0	0	0	0	9.26784e-05	1	0	0	8.68659e-05	1	0	0	0	0	0	0	9.29023e-05	1	0	0	9.69556e-05	1	0	0	0	0	0	0
Bac;Bacteroidetes;Flavobacteriia;Flavobacteriales;NS7_marine_group;Other	0	0	0	0	0	0	0	0	0	0	0	0	8.47601e-05	1	0	0	9.61354e-05	1	0	0	0	0	0	0	0	0	0	0	0	0	0	0	0	0
Bacteria;Other;Other;Other;Other;Other	0.104124	1126	0.0551613	513	0.019757	187	0.0180674	178	0.00616909	61	0.000741427	8	0.00635701	75	0.000260598	3	0.00586426	61	0.0189984	217	0.000492417	5	0.00232256	25	0	0	0.000775645	8	0.0112288	123	0.0137694	200	0.00268592	32
Number of total reads		10814		9300		9465		9852		9888		10790		11798		11512		10402		11422		10154		10764		9542		10314		10954		14525		11914

## Sheet: Bacterial OTUs
#OTU ID	JDF9	JDF17	JDF12	JDF14	JDF6	JDF11	JDF13	JDF8	JDF15	JDF10	JDF1	JDF5	JDF3	JDF7	JDF2	JDF4	JDF16	taxonomy
denovo0	5	1	0	0	0	0	0	0	0	0	0	0	0	0	0	0	0	Bacteria; __Proteobacteria; __Gammaproteobacteria
denovo2	0	0	39	22	21	26	33	23	2	1	0	0	0	0	0	0	0	Bacteria; __Proteobacteria; __Gammaproteobacteria; __Enterobacteriales; __Enterobacteriaceae; __Serratia
denovo3	0	0	0	0	0	0	0	0	0	0	2	2	0	0	0	0	0	Bacteria; __Proteobacteria; __Zetaproteobacteria; __Mariprofundales; __Mariprofundaceae; __Mariprofundus
denovo4	0	0	0	2	0	0	0	0	0	0	0	0	0	0	0	0	0	Bacteria; __Firmicutes; __Bacilli; __Bacillales; __Listeriaceae; __Brochothrix
denovo10	27	0	0	0	0	0	0	0	1	6	4	2	7	15	1	0	0	Bacteria; __Planctomycetes; __Planctomycetacia; __Planctomycetales; __Planctomycetaceae; __Bythopirellula
denovo11	2	0	0	0	0	0	0	0	0	0	0	0	0	0	0	0	0	Bacteria; __Proteobacteria; __Gammaproteobacteria; __Thiotrichales; __Thiotrichaceae; __uncultured
denovo13	0	0	0	0	0	0	0	0	0	0	0	0	2	0	0	0	0	Bacteria; __Proteobacteria
denovo14	0	0	0	0	0	0	0	0	0	0	0	0	4	0	0	0	0	Bacteria; __Proteobacteria; __Gammaproteobacteria; __Chromatiales; __Ectothiorhodospiraceae; __Acidiferrobacter
denovo15	0	0	0	0	0	0	0	0	1	0	0	0	0	0	0	1	0	Bacteria; __Proteobacteria; __MACA-EFT26; __uncultured_bacterium; __uncultured_bacterium; __uncultured_bacterium
denovo17	18	0	0	0	0	0	0	0	40	23	20	111	12	15	1	0	0	Bacteria; __Proteobacteria; __Epsilonproteobacteria; __Campylobacterales; __Helicobacteraceae; __Sulfurovum
denovo18	3	0	0	0	0	0	0	0	0	0	0	0	0	0	0	0	0	Bacteria; __Proteobacteria; __Alphaproteobacteria; __Rickettsiales; __uncultured; __uncultured_bacterium
denovo19	0	0	0	0	0	0	0	0	3	0	0	0	0	0	0	0	0	Bacteria; __Bacteroidetes; __Sphingobacteriia; __Sphingobacteriales; __Saprospiraceae; __uncultured
denovo20	0	0	0	0	0	0	0	0	0	0	0	0	2	0	0	0	0	Bacteria; __Proteobacteria; __Alphaproteobacteria; __DB1-14; __uncultured_bacterium; __uncultured_bacterium
denovo29	0	0	1	0	1	0	0	0	0	1	0	0	0	0	0	0	0	Bacteria; __Bacteroidetes; __Flavobacteriia; __Flavobacteriales; __Flavobacteriaceae; __Epilithonimonas
denovo30	0	0	0	0	0	0	0	0	0	0	0	0	2	0	0	0	0	Bacteria; __Proteobacteria; __Gammaproteobacteria; __Methylococcales; __IheB2-23; __uncultured_bacterium
denovo31	2	0	0	0	0	0	0	0	4	0	8	0	10	2	6	0	0	Bacteria; __Proteobacteria
denovo32	0	0	0	0	0	0	0	0	0	0	0	0	0	0	0	3	0	Bacteria; __Proteobacteria; __Gammaproteobacteria; __Chromatiales; __Chromatiaceae; __Nitrosococcus
denovo35	7	0	0	0	0	0	0	0	0	0	2	2	0	0	0	0	0	Bacteria; __Proteobacteria; __Gammaproteobacteria; __Legionellales; __Legionellaceae; __Legionella
denovo41	0	0	2	1	2	1	2	0	0	0	0	0	0	0	0	0	0	Bacteria; __Bacteroidetes; __Bacteroidia; __Bacteroidales; __Porphyromonadaceae; __Porphyromonas
denovo43	0	0	0	0	0	0	0	0	0	0	2	0	0	0	1	0	0	Bacteria; __Proteobacteria; __Deltaproteobacteria
denovo45	0	0	0	0	0	0	0	0	0	1	1	12	0	0	0	3	0	Bacteria; __Bacteroidetes; __Flavobacteriia; __Flavobacteriales; __Cryomorphaceae; __Owenweeksia
denovo47	12	0	0	0	0	0	0	0	0	5	0	10	0	4	0	0	0	Bacteria; __Planctomycetes; __Planctomycetacia; __Planctomycetales; __Planctomycetaceae; __Blastopirellula
denovo48	0	0	0	0	0	0	0	0	0	0	0	3	0	0	0	0	0	Bacteria; __Bacteroidetes; __Flavobacteriia; __Flavobacteriales; __Flavobacteriaceae; __Flavobacteriaceae_bacterium_T15
denovo49	0	0	0	0	0	0	0	0	0	0	0	0	0	0	0	2	0	Bacteria; __Proteobacteria; __Gammaproteobacteria
denovo50	0	0	0	0	0	0	0	0	2	0	0	0	0	0	0	0	0	Bacteria; __Proteobacteria; __Betaproteobacteria; __Methylophilales; __Methylophilaceae
denovo51	1	0	0	0	0	0	0	0	0	0	0	0	0	0	1	0	0	Bacteria; __Planctomycetes; __Planctomycetacia; __Planctomycetales; __Planctomycetaceae; __Bythopirellula
denovo55	0	0	0	0	0	0	0	0	1	0	1	2	0	0	0	0	0	Bacteria; __Planctomycetes; __OM190
denovo56	1	0	0	0	0	0	0	0	0	0	0	0	0	1	0	0	0	Bacteria; __Proteobacteria
denovo57	0	0	0	0	0	0	0	0	0	0	0	2	0	0	0	0	0	Bacteria; __Bacteroidetes; __Flavobacteriia; __Flavobacteriales; __Flavobacteriaceae
denovo59	0	0	0	0	0	0	0	0	0	0	0	0	2	0	2	0	0	Bacteria; __Proteobacteria; __Alphaproteobacteria; __Rhizobiales; __Hyphomicrobiaceae
denovo60	0	0	0	0	0	0	0	0	1	0	1	0	0	0	0	0	0	Bacteria; __Proteobacteria; __Deltaproteobacteria
denovo64	0	0	1	0	0	0	0	0	0	1	0	0	0	0	0	0	0	Bacteria; __Bacteroidetes; __Flavobacteriia; __Flavobacteriales; __Flavobacteriaceae; __Flavobacterium
denovo66	99	9	247	0	1	21	0	4	33	34	2	3	1	12	0	683	3	Bacteria; __Proteobacteria; __Deltaproteobacteria; __Desulfobacterales; __Desulfobulbaceae; __Desulfobulbus
denovo74	138	0	1	0	0	0	0	3	0	39	1	7	46	72	7	0	0	Bacteria; __Planctomycetes; __Planctomycetacia; __Planctomycetales; __Planctomycetaceae; __Pir4_lineage
denovo80	0	0	0	0	0	0	0	0	0	0	0	2	0	0	0	0	0	Bacteria; __Proteobacteria
denovo81	0	0	0	0	0	0	0	0	0	0	0	2	0	0	0	0	0	Bacteria; __Proteobacteria; __Alphaproteobacteria; __SB1-18
denovo82	2	0	0	0	0	0	0	0	0	0	0	0	0	0	0	0	0	Bacteria; __Planctomycetes; __Planctomycetacia; __Planctomycetales; __Planctomycetaceae
denovo83	25	1	0	0	2	0	0	0	7	3	2	1	15	41	0	0	0	Bacteria; __Proteobacteria; __Gammaproteobacteria; __Thiotrichales; __Piscirickettsiaceae; __Marine_Methylotrophic_Group_3
denovo85	12	0	0	0	0	2	0	0	40	18	66	72	2	17	2	0	0	Bacteria; __Proteobacteria; __Epsilonproteobacteria; __Campylobacterales; __Helicobacteraceae; __Sulfurovum
denovo87	0	0	0	0	0	0	0	0	0	0	2	0	3	0	0	0	0	Bacteria; __Proteobacteria; __Alphaproteobacteria; __Rhodobacterales; __Rhodobacteraceae; __Pacificibacter
denovo90	0	0	0	0	0	0	0	0	0	0	0	6	0	0	0	0	0	Bacteria; __Bacteroidetes; __Flavobacteriia; __Flavobacteriales; __Flavobacteriaceae
denovo95	0	0	0	0	0	0	0	0	0	0	0	0	0	0	3	0	0	Bacteria; __Bacteroidetes; __Flavobacteriia; __Flavobacteriales; __Flavobacteriaceae
denovo96	0	0	0	0	0	0	0	0	12	0	0	1	1	0	1	0	0	Bacteria; __Proteobacteria; __Alphaproteobacteria; __Rhodospirillales; __Rhodospirillaceae; __Magnetospira
denovo98	1	0	0	0	0	0	0	0	0	0	1	0	0	0	0	0	0	Bacteria; __Proteobacteria; __Alphaproteobacteria
denovo99	0	0	0	0	0	0	0	0	0	0	5	0	0	0	0	0	0	Bacteria; __Proteobacteria; __Gammaproteobacteria
denovo100	4	0	0	0	0	0	0	0	0	1	0	0	0	0	0	0	0	Bacteria; __Acidobacteria; __Holophagae; __Subgroup_23; __uncultured_Acidobacteria_bacterium; __uncultured_Acidobacteria_bacterium
denovo101	0	0	0	0	0	0	0	0	0	0	5	0	0	0	0	0	0	Bacteria
denovo103	0	0	1	0	0	1	0	0	0	0	0	0	0	0	0	0	0	Bacteria; __Firmicutes; __Bacilli; __Lactobacillales; __Carnobacteriaceae; __Atopostipes
denovo104	0	0	3	1	1	2	2	4	0	1	0	0	0	0	0	0	0	Bacteria; __Firmicutes; __Bacilli; __Bacillales; __Bacillaceae; __Geobacillus
denovo106	1	0	0	0	0	0	0	0	0	1	0	0	0	7	0	0	0	Bacteria; __Bacteroidetes; __Flavobacteriia; __Flavobacteriales; __Flavobacteriaceae; __Lutibacter
denovo108	0	0	0	0	0	2	0	0	0	0	0	0	0	0	0	0	0	Bacteria
denovo109	0	0	0	0	0	0	0	0	0	0	3	0	0	0	0	0	0	Bacteria; __Proteobacteria; __Gammaproteobacteria; __Methylococcales
denovo112	0	0	0	0	0	0	0	0	0	0	0	0	1	0	1	0	0	Bacteria; __Proteobacteria; __Deltaproteobacteria; __Desulfuromonadales; __GR-WP33-58; __uncultured_bacterium
denovo113	0	0	0	1	1	1	0	0	0	0	0	0	0	0	0	0	0	Bacteria; __Proteobacteria; __Gammaproteobacteria; __Pseudomonadales; __Pseudomonadaceae; __Pseudomonas
denovo114	0	0	0	0	0	0	0	0	0	0	0	4	0	0	0	0	0	Bacteria; __Proteobacteria; __Gammaproteobacteria; __Acidithiobacillales; __9M32; __uncultured_bacterium
denovo115	0	0	0	2	1	0	0	0	0	0	0	0	0	0	0	0	0	Bacteria; __Proteobacteria; __Gammaproteobacteria; __Pseudomonadales; __Pseudomonadaceae; __Pseudomonas
denovo120	0	0	0	0	0	0	0	0	0	0	3	0	0	0	3	0	0	Bacteria; __Proteobacteria; __Alphaproteobacteria; __Rhizobiales
denovo122	0	0	0	0	0	0	0	0	0	0	0	0	0	0	0	0	3	Bacteria; __Proteobacteria; __Deltaproteobacteria; __Bdellovibrionales; __Bacteriovoracaceae; __uncultured
denovo123	0	0	0	0	0	0	0	0	0	0	0	0	1	0	2	0	0	Bacteria; __Proteobacteria; __Alphaproteobacteria; __Rhodobacterales; __Rhodobacteraceae
denovo126	0	0	0	0	0	0	0	0	0	0	0	0	2	0	0	0	0	Bacteria; __Chloroflexi; __Ardenticatenia; __uncultured; __uncultured_sediment_bacterium; __uncultured_sediment_bacterium
denovo127	2	0	0	0	0	0	0	0	0	0	0	2	0	2	0	0	0	Bacteria; __Proteobacteria; __Epsilonproteobacteria; __PS-B32; __uncultured_epsilon_proteobacterium; __uncultured_epsilon_proteobacterium
denovo128	0	0	0	0	0	0	0	0	0	2	0	10	0	3	0	0	0	Bacteria; __Proteobacteria; __Gammaproteobacteria; __Gammaproteobacteria_Incertae_Sedis; __Unknown_Family; __Thiohalophilus
denovo129	0	0	0	0	0	0	2	0	0	0	0	0	0	0	0	0	0	Bacteria; __Firmicutes; __Bacilli; __Lactobacillales; __Enterococcaceae; __Melissococcus
denovo130	0	0	0	0	0	0	0	0	0	0	0	0	5	0	0	0	0	Bacteria; __Lentisphaerae; __Oligosphaeria
denovo133	0	0	0	0	0	0	0	0	0	0	0	0	2	0	0	0	0	Bacteria; __Bacteroidetes; __Flavobacteriia; __Flavobacteriales; __Flavobacteriaceae; __Lutibacter
denovo138	0	0	0	0	0	0	0	0	0	0	0	0	3	0	0	0	0	Bacteria; __Actinobacteria; __Acidimicrobiia; __Acidimicrobiales; __OM1_clade; __uncultured_Gram-positive_bacterium
denovo141	1	0	0	0	0	0	0	0	1	1	6	0	4	0	6	0	0	Bacteria; __Proteobacteria; __Alphaproteobacteria; __OCS116_clade
denovo142	0	0	0	0	0	0	0	0	0	0	0	3	0	0	0	0	0	Bacteria; __Verrucomicrobia; __Opitutae; __Puniceicoccales; __Puniceicoccaceae
denovo146	1	5	2	6	9	10	6	2	0	0	0	0	0	0	0	0	0	Bacteria; __Bacteroidetes; __Flavobacteriia; __Flavobacteriales; __Flavobacteriaceae; __Flavobacterium
denovo148	0	0	0	0	0	0	0	0	0	0	0	0	0	4	0	0	0	Bacteria; __Proteobacteria; __Gammaproteobacteria
denovo150	0	0	0	0	0	0	0	0	0	0	0	1	0	0	0	1	0	Bacteria; __Proteobacteria; __Alphaproteobacteria; __Rhodobacterales; __Rhodobacteraceae
denovo151	0	1	50	68	52	83	56	63	0	13	0	0	0	0	0	0	0	Bacteria; __Bacteroidetes; __Flavobacteriia; __Flavobacteriales; __Flavobacteriaceae; __Chryseobacterium
denovo152	0	0	0	0	0	0	0	0	0	0	0	2	0	0	0	0	0	Bacteria; __Proteobacteria; __Gammaproteobacteria
denovo153	0	0	0	0	0	0	0	0	0	0	0	0	0	7	0	0	0	Bacteria; __Bacteroidetes; __Flavobacteriia; __Flavobacteriales; __Flavobacteriaceae; __Pricia
denovo155	0	0	0	0	0	0	0	0	0	0	0	0	2	0	0	0	0	Bacteria; __Proteobacteria; __Gammaproteobacteria; __Methylococcales
denovo157	6	0	0	0	0	0	0	0	15	4	0	4	0	7	0	0	0	Bacteria; __Proteobacteria; __Alphaproteobacteria; __Rhodobacterales; __Rhodobacteraceae; __Roseobacter_clade_NAC11-7_lineage
denovo162	0	0	0	0	0	0	0	0	1	0	0	1	0	0	1	0	0	Bacteria; __Bacteroidetes; __VC2.1_Bac22; __uncultured_bacterium; __uncultured_bacterium; __uncultured_bacterium
denovo163	2	0	0	0	0	0	0	0	8	0	1	3	10	17	1	0	0	Bacteria; __Planctomycetes; __Planctomycetacia; __Planctomycetales; __Planctomycetaceae
denovo165	0	0	0	0	0	0	0	0	0	0	0	0	2	0	2	0	0	Bacteria; __Planctomycetes; __Planctomycetacia; __Planctomycetales; __Planctomycetaceae; __Bythopirellula
denovo166	1	0	0	0	0	0	0	0	0	5	0	0	1	2	0	0	0	Bacteria; __Proteobacteria; __Gammaproteobacteria; __KI89A_clade; __uncultured_sediment_bacterium; __uncultured_sediment_bacterium
denovo171	2	0	0	0	0	0	0	0	0	0	0	0	0	2	0	0	0	Bacteria; __Bacteroidetes; __Flavobacteriia; __Flavobacteriales; __Flavobacteriaceae; __Lutibacter
denovo172	0	0	0	0	0	0	0	0	0	0	0	0	0	1	1	0	0	Bacteria; __Proteobacteria; __Gammaproteobacteria; __Thiotrichales; __Thiotrichaceae; __Cocleimonas
denovo173	0	0	0	0	0	0	0	0	0	0	0	30	0	0	0	0	0	Bacteria; __Bacteroidetes; __VC2.1_Bac22; __uncultured_bacterium_VC2.1_Bac22; __uncultured_bacterium_VC2.1_Bac22; __uncultured_bacterium_VC2.1_Bac22
denovo174	0	0	0	0	0	0	0	0	0	0	0	5	0	0	0	0	0	Bacteria; __Proteobacteria; __Alphaproteobacteria; __Rhodobacterales; __Rhodobacteraceae
denovo175	0	0	0	0	0	0	0	0	0	0	0	0	0	2	0	0	0	Bacteria; __Proteobacteria; __Alphaproteobacteria
denovo178	0	0	0	0	0	0	0	0	0	0	0	3	0	0	0	0	0	Bacteria; __Proteobacteria; __Gammaproteobacteria
denovo180	0	0	0	0	0	0	0	0	0	0	0	3	0	0	0	0	0	Bacteria; __Proteobacteria; __Gammaproteobacteria
denovo181	0	0	0	0	0	0	0	0	0	0	0	2	0	0	0	0	0	Bacteria; __Proteobacteria; __Alphaproteobacteria; __SB1-18; __uncultured_bacterium; __uncultured_bacterium
denovo183	0	6	0	0	0	0	0	0	0	0	0	0	0	0	0	0	5	Bacteria; __Proteobacteria; __Deltaproteobacteria; __Bdellovibrionales; __Bacteriovoracaceae; __uncultured
denovo186	0	0	0	0	0	0	0	0	2	0	0	0	0	0	0	0	0	Bacteria; __Proteobacteria; __Alphaproteobacteria; __Rhodobacterales; __Rhodobacteraceae
denovo187	0	0	0	0	0	0	0	0	1	0	0	1	0	0	0	0	0	Bacteria; __Proteobacteria; __Epsilonproteobacteria
denovo193	0	0	0	0	0	0	0	0	0	0	0	2	0	0	0	0	0	Bacteria; __Proteobacteria; __Gammaproteobacteria
denovo194	0	0	0	0	0	0	0	0	0	0	9	0	1	0	1	0	0	Bacteria; __Proteobacteria; __Alphaproteobacteria; __Rhizobiales
denovo196	0	0	0	0	0	0	0	0	2	0	0	1	0	0	0	0	0	Bacteria; __Acidobacteria; __Holophagae; __Subgroup_10; __CA002
denovo197	0	0	0	0	0	0	0	0	0	0	0	0	0	0	2	0	0	Bacteria; __Planctomycetes; __Planctomycetacia; __Planctomycetales; __Planctomycetaceae; __Bythopirellula
denovo198	0	0	0	0	0	0	0	0	0	0	0	0	0	3	0	0	0	Bacteria; __Proteobacteria; __Alphaproteobacteria; __Rhodospirillales; __Rhodospirillaceae; __Magnetovibrio
denovo199	6	0	0	0	0	0	0	0	6	5	3	4	5	5	1	0	0	Bacteria; __Planctomycetes; __Planctomycetacia; __Planctomycetales; __Planctomycetaceae; __Planctomyces
denovo203	0	0	0	0	0	0	0	0	0	0	0	2	0	0	0	0	0	Bacteria; __Proteobacteria; __Alphaproteobacteria; __SB1-18; __uncultured_bacterium; __uncultured_bacterium
denovo205	5	0	0	0	0	0	0	0	0	0	0	0	0	0	0	0	0	Bacteria; __Planctomycetes; __Planctomycetacia; __Planctomycetales; __Planctomycetaceae; __Planctomyces
denovo207	0	0	0	0	0	0	0	0	0	0	0	0	2	0	0	0	0	Bacteria; __Proteobacteria; __Gammaproteobacteria
denovo208	0	0	0	0	0	0	0	0	0	0	0	0	2	0	0	0	0	Bacteria; __Proteobacteria; __Alphaproteobacteria
denovo209	0	0	0	0	0	0	0	0	0	0	0	3	0	0	0	0	0	Bacteria; __Bacteroidetes; __VC2.1_Bac22; __uncultured_alpha_proteobacterium; __uncultured_alpha_proteobacterium; __uncultured_alpha_proteobacterium
denovo210	0	0	0	0	0	0	0	0	0	0	0	0	4	0	0	0	0	Bacteria; __Proteobacteria
denovo211	0	0	0	0	0	0	0	0	0	0	0	5	0	0	0	0	0	Bacteria; __Proteobacteria; __Alphaproteobacteria; __SB1-18
denovo212	0	0	0	0	0	0	0	0	2	0	0	0	0	0	0	0	0	Bacteria; __Proteobacteria
denovo217	0	0	0	0	0	0	0	0	0	0	0	0	1	0	2	0	0	Bacteria; __Actinobacteria; __Acidimicrobiia; __Acidimicrobiales; __OM1_clade; __uncultured_Gram-positive_bacterium
denovo221	0	0	0	0	0	0	3	0	0	0	0	0	0	0	0	0	0	Bacteria; __Bacteroidetes; __Cytophagia; __Cytophagales; __Cytophagaceae; __Chryseolinea
denovo222	0	0	0	0	0	2	0	0	0	0	0	0	0	0	0	0	0	Bacteria; __Firmicutes; __Clostridia; __Clostridiales; __Family_XI; __Murdochiella
denovo223	0	0	0	0	0	0	0	1	0	0	0	0	5	0	0	0	0	Bacteria; __Proteobacteria; __Alphaproteobacteria; __Rhodobacterales; __Rhodobacteraceae
denovo225	0	0	0	0	0	0	0	0	0	0	3	0	0	0	1	0	0	Bacteria; __Proteobacteria; __Alphaproteobacteria
denovo226	0	0	0	0	0	0	0	0	0	0	0	0	0	0	3	0	0	Bacteria; __Proteobacteria
denovo229	0	0	0	0	0	0	0	0	0	1	0	0	0	2	0	0	0	Bacteria; __Spirochaetae; __Spirochaetes; __Spirochaetales; __Spirochaetaceae; __Spirochaeta
denovo230	0	0	0	0	0	0	0	0	2	0	1	1	1	0	0	0	0	Bacteria; __Proteobacteria; __Gammaproteobacteria; __Xanthomonadales; __JTB255_marine_benthic_group
denovo231	0	0	0	1	2	0	0	3	0	0	0	0	0	0	0	0	0	Bacteria; __Bacteroidetes; __Flavobacteriia; __Flavobacteriales; __Flavobacteriaceae; __Chryseobacterium
denovo232	0	0	0	0	0	0	0	0	0	0	0	0	0	2	0	0	0	Bacteria; __Bacteroidetes; __Flavobacteriia; __Flavobacteriales; __Flavobacteriaceae; __Lutibacter
denovo233	0	0	16	9	7	7	19	13	0	1	0	0	0	1	0	0	0	Bacteria; __Bacteroidetes; __Flavobacteriia; __Flavobacteriales; __Flavobacteriaceae; __Chryseobacterium
denovo234	0	0	2	0	0	0	3	0	0	0	0	0	0	0	0	0	0	Bacteria; __Bacteroidetes; __Sphingobacteriia; __Sphingobacteriales; __WCHB1-69; __uncultured_bacterium
denovo235	0	0	0	3	0	0	1	1	0	1	0	0	0	0	0	0	0	Bacteria; __Proteobacteria; __Gammaproteobacteria; __Pseudomonadales; __Pseudomonadaceae; __Pseudomonas
denovo236	0	0	0	0	0	0	0	0	2	0	1	1	0	0	1	0	0	Bacteria; __Actinobacteria; __Acidimicrobiia; __Acidimicrobiales; __OM1_clade
denovo240	0	0	0	0	0	0	0	0	0	0	0	0	0	0	4	0	0	Bacteria; __Actinobacteria; __Acidimicrobiia; __Acidimicrobiales; __OM1_clade; __uncultured_Gram-positive_bacterium
denovo246	4	0	0	0	0	0	0	0	0	3	0	2	0	4	0	0	0	Bacteria; __Proteobacteria; __Gammaproteobacteria; __Thiotrichales; __Thiotrichaceae; __Cocleimonas
denovo247	0	0	0	0	0	0	0	0	0	0	0	3	0	0	0	0	0	Bacteria; __Bacteroidetes
denovo248	0	0	0	0	0	0	0	0	0	0	4	0	0	0	0	0	0	Bacteria; __Proteobacteria; __Deltaproteobacteria
denovo251	0	0	0	0	0	0	0	0	0	12	4	0	0	2	1	0	0	Bacteria; __Candidate_division_OD1; __uncultured_bacterium; __uncultured_bacterium; __uncultured_bacterium; __uncultured_bacterium
denovo254	0	0	0	0	0	0	0	0	0	0	0	0	4	0	0	0	0	Bacteria; __Proteobacteria; __Alphaproteobacteria
denovo256	0	0	3	0	1	1	2	1	0	0	0	0	0	0	0	0	0	Bacteria; __Proteobacteria; __Gammaproteobacteria; __Pseudomonadales; __Pseudomonadaceae; __Pseudomonas
denovo259	0	0	0	0	0	0	0	0	0	0	0	0	0	0	2	0	0	Bacteria; __Proteobacteria; __Alphaproteobacteria; __Rhizobiales; __Rhodobiaceae; __uncultured
denovo261	0	0	0	0	0	0	2	0	0	0	0	0	0	0	0	0	0	Bacteria; __Gemmatimonadetes; __Gemmatimonadetes; __Gemmatimonadales; __Gemmatimonadaceae; __uncultured
denovo267	0	0	0	0	0	1	0	0	1	1	7	1	3	2	0	0	0	Bacteria; __Proteobacteria; __Alphaproteobacteria; __OCS116_clade
denovo271	0	0	0	0	0	0	0	0	0	0	0	2	0	0	0	0	0	Bacteria; __Proteobacteria; __Zetaproteobacteria; __Mariprofundales; __Mariprofundaceae; __Mariprofundus
denovo273	0	0	0	0	0	0	0	0	1	0	0	0	0	1	0	0	0	Bacteria; __Bacteroidetes; __Flavobacteriia; __Flavobacteriales; __Flavobacteriaceae
denovo274	0	0	0	0	0	0	0	0	0	0	0	0	0	0	0	2	0	Bacteria; __Actinobacteria; __Acidimicrobiia; __Acidimicrobiales; __OM1_clade; __uncultured_actinomycete
denovo276	0	0	0	0	0	0	0	0	0	0	1	1	0	0	1	0	0	Bacteria; __Proteobacteria; __Alphaproteobacteria; __SB1-18; __uncultured_bacterium; __uncultured_bacterium
denovo278	0	0	0	0	0	0	0	0	0	0	0	0	0	2	0	0	0	Bacteria; __Bacteroidetes; __Flavobacteriia; __Flavobacteriales; __Flavobacteriaceae; __Lutibacter
denovo279	0	0	0	0	0	0	0	0	0	0	0	7	0	0	0	0	0	Bacteria; __Proteobacteria; __Gammaproteobacteria; __Acidithiobacillales; __9M32; __uncultured_bacterium
denovo283	8	0	0	0	0	0	0	0	2	22	0	3	14	34	0	0	0	Bacteria; __Proteobacteria; __Alphaproteobacteria; __Caulobacterales; __Hyphomonadaceae
denovo285	6	0	0	0	0	0	0	0	1	1	0	1	3	0	0	0	0	Bacteria; __Planctomycetes; __Planctomycetacia; __Planctomycetales; __Planctomycetaceae; __Rhodopirellula
denovo286	0	1	1	0	0	0	0	0	1	0	0	0	0	0	0	40	0	Bacteria; __Proteobacteria; __Gammaproteobacteria; __Chromatiales
denovo287	0	0	0	0	0	0	0	0	0	0	0	0	2	0	0	0	0	Bacteria; __Proteobacteria; __Alphaproteobacteria
denovo289	1	0	0	0	0	0	0	0	0	0	0	0	1	0	1	0	0	Bacteria; __Planctomycetes; __Planctomycetacia; __Planctomycetales; __Planctomycetaceae; __Bythopirellula
denovo290	0	0	0	0	0	0	0	0	0	1	7	0	0	0	0	0	0	Bacteria; __Proteobacteria; __Gammaproteobacteria; __Oceanospirillales; __SUP05_cluster; __Bathymodiolus_heckerae_thiotrophic_gill_symbiont
denovo291	0	0	0	0	0	0	0	0	0	0	2	0	0	0	0	0	0	Bacteria; __Proteobacteria; __Epsilonproteobacteria; __CH8-1-BAC; __uncultured_bacterium; __uncultured_bacterium
denovo292	0	0	0	0	0	0	0	0	0	0	0	0	3	1	1	0	0	Bacteria; __Proteobacteria; __Gammaproteobacteria
denovo293	0	0	0	0	0	0	0	0	0	0	0	0	0	3	0	0	0	Bacteria; __Proteobacteria
denovo296	3	0	0	0	0	4	0	0	6	6	2	6	6	0	2	0	0	Bacteria; __Planctomycetes; __Planctomycetacia; __Planctomycetales; __Planctomycetaceae; __Bythopirellula
denovo297	0	0	0	0	0	0	0	3	0	0	0	0	0	0	0	0	0	Bacteria; __Proteobacteria; __Gammaproteobacteria; __Alteromonadales; __Alteromonadaceae; __Alishewanella
denovo298	0	0	0	0	0	0	0	0	0	0	0	3	0	0	0	0	0	Bacteria; __Proteobacteria; __Alphaproteobacteria; __Rhodospirillales; __Rhodospirillaceae; __uncultured
denovo302	0	0	0	0	0	0	0	0	0	0	0	0	0	0	2	0	0	Bacteria; __Proteobacteria; __Alphaproteobacteria; __OCS116_clade; __uncultured_bacterium; __uncultured_bacterium
denovo303	0	0	0	0	0	0	1	1	0	0	0	0	0	0	0	0	0	Bacteria; __Proteobacteria; __Gammaproteobacteria; __Pseudomonadales; __Pseudomonadaceae; __Pseudomonas
denovo305	0	0	0	0	0	0	0	0	1	2	2	0	0	0	0	0	0	Bacteria; __Planctomycetes; __OM190; __uncultured_bacterium; __uncultured_bacterium; __uncultured_bacterium
denovo310	7	0	0	0	0	0	0	0	0	1	0	0	0	0	0	1	0	Bacteria; __Bacteroidetes; __Flavobacteriia; __Flavobacteriales; __Flavobacteriaceae
denovo312	0	0	0	0	0	0	0	0	0	0	0	3	0	0	0	0	0	Bacteria; __Actinobacteria; __Actinobacteria; __PeM15
denovo313	1	0	0	0	0	0	0	0	0	0	0	0	1	0	0	0	0	Bacteria; __Planctomycetes; __Planctomycetacia; __Planctomycetales; __Planctomycetaceae; __Pir4_lineage
denovo315	0	0	0	0	0	0	0	0	0	0	0	6	0	0	1	0	0	Bacteria; __Proteobacteria; __Alphaproteobacteria; __SB1-18; __uncultured_alpha_proteobacterium; __uncultured_alpha_proteobacterium
denovo318	1	0	0	0	0	0	0	0	0	0	0	0	0	0	1	0	0	Bacteria; __Proteobacteria; __Alphaproteobacteria; __Rhodobacterales; __Rhodobacteraceae
denovo319	0	0	0	0	0	0	0	0	0	0	0	2	0	0	0	0	0	Bacteria; __Proteobacteria; __Gammaproteobacteria; __Chromatiales; __Ectothiorhodospiraceae; __Acidiferrobacter
denovo322	0	0	0	0	0	4	0	0	0	0	0	0	0	0	0	0	0	Bacteria; __Firmicutes; __Clostridia; __Clostridiales; __Ruminococcaceae; __Faecalibacterium
denovo327	0	0	0	0	0	0	0	0	0	0	0	0	0	0	2	0	0	Bacteria; __Planctomycetes; __Planctomycetacia; __Planctomycetales; __Planctomycetaceae; __Bythopirellula
denovo329	2	0	0	0	0	0	0	0	0	0	0	0	0	0	0	0	0	Bacteria; __Proteobacteria; __Gammaproteobacteria; __Methylococcales; __Marine_Methylotrophic_Group_2; __uncultured_bacterium
denovo330	0	0	0	0	0	0	0	0	0	1	0	2	0	0	0	0	0	Bacteria; __Proteobacteria; __Gammaproteobacteria; __Gammaproteobacteria_Incertae_Sedis; __Unknown_Family; __Thiohalomonas
denovo333	0	0	0	0	0	0	0	0	0	0	0	2	0	0	0	0	0	Bacteria; __Proteobacteria; __Gammaproteobacteria; __Chromatiales; __Ectothiorhodospiraceae
denovo334	1	0	0	0	0	0	0	0	0	0	0	0	0	3	0	0	0	Bacteria; __Proteobacteria; __Gammaproteobacteria; __Thiotrichales; __Thiotrichaceae; __Cocleimonas
denovo335	67	0	0	0	0	0	0	1	0	8	0	1	21	141	0	0	0	Bacteria; __Bacteroidetes; __Flavobacteriia; __Flavobacteriales; __Flavobacteriaceae; __Pricia
denovo337	0	0	0	0	0	2	0	2	0	0	0	0	0	0	0	0	0	Bacteria; __Bacteroidetes; __Flavobacteriia; __Flavobacteriales; __Flavobacteriaceae; __Flavobacterium
denovo338	0	0	0	0	0	0	0	0	0	0	0	0	0	0	3	0	0	Bacteria; __Proteobacteria; __Alphaproteobacteria; __SB1-18; __uncultured_bacterium; __uncultured_bacterium
denovo339	0	0	0	0	0	0	0	0	0	0	0	0	3	0	0	0	0	Bacteria; __Proteobacteria; __Gammaproteobacteria; __Legionellales; __Legionellaceae; __uncultured
denovo340	5	0	0	0	0	0	0	0	4	1	0	0	1	5	0	0	0	Bacteria; __Proteobacteria
denovo342	1	0	0	0	0	0	0	0	0	1	0	0	0	0	0	0	0	Bacteria; __Bacteroidetes; __Sphingobacteriia; __Sphingobacteriales; __Saprospiraceae; __uncultured
denovo347	0	0	0	0	0	0	0	0	1	0	0	1	0	0	0	0	0	Bacteria; __Proteobacteria; __Gammaproteobacteria
denovo348	0	0	0	0	0	0	0	4	0	0	0	0	0	0	0	0	0	Bacteria; __Proteobacteria; __Gammaproteobacteria; __Pseudomonadales; __Pseudomonadaceae; __Pseudomonas
denovo353	0	0	0	0	0	0	0	0	0	0	0	4	0	0	0	0	0	Bacteria; __Bacteroidetes; __Flavobacteriia; __Flavobacteriales; __Cryomorphaceae; __Fluviicola
denovo354	0	0	0	0	0	0	0	0	1	0	0	0	0	3	0	0	0	Bacteria; __Proteobacteria; __Gammaproteobacteria
denovo361	0	0	0	0	0	0	0	0	0	0	1	0	0	0	2	0	0	Bacteria; __Bacteroidetes; __Flavobacteriia; __Flavobacteriales; __Flavobacteriaceae
denovo363	0	0	0	0	0	0	0	0	0	5	0	0	0	0	0	0	0	Bacteria; __Lentisphaerae; __WCHB1-41
denovo364	0	0	0	0	0	0	0	2	0	0	0	0	0	0	0	0	0	Bacteria; __Firmicutes; __Clostridia; __Clostridiales; __Ruminococcaceae; __uncultured
denovo365	0	0	0	0	0	0	0	0	0	0	1	0	0	0	1	0	0	Bacteria; __Actinobacteria; __Acidimicrobiia; __Acidimicrobiales; __OM1_clade; __uncultured_Gram-positive_bacterium
denovo366	0	0	0	0	0	0	0	0	0	0	0	0	3	0	0	0	0	Bacteria; __Proteobacteria; __Gammaproteobacteria; __Thiotrichales; __Thiotrichaceae; __Cocleimonas
denovo367	2	0	0	0	0	0	0	0	0	0	0	0	0	0	0	0	0	Bacteria; __Planctomycetes; __Planctomycetacia; __Planctomycetales; __Planctomycetaceae
denovo368	0	0	0	0	0	0	0	1	0	1	0	0	0	0	0	0	0	Bacteria; __Proteobacteria; __Gammaproteobacteria; __Pseudomonadales; __Moraxellaceae; __Acinetobacter
denovo373	0	0	0	0	0	0	0	0	0	3	0	0	2	0	2	0	0	Bacteria; __Chlorobi; __Chlorobia; __Chlorobiales; __OPB56; __uncultured_organism
denovo380	0	0	0	0	0	0	0	4	0	0	0	0	0	0	0	0	0	Bacteria; __Bacteroidetes; __Bacteroidia; __Bacteroidales; __Bacteroidaceae; __Bacteroides
denovo381	0	0	0	0	0	0	0	0	0	0	0	1	0	1	0	0	0	Bacteria; __Proteobacteria; __Alphaproteobacteria; __Rickettsiales; __mitochondria
denovo383	0	0	0	0	0	0	0	0	0	0	0	0	0	0	2	0	0	Bacteria; __Planctomycetes; __Planctomycetacia; __Planctomycetales; __Planctomycetaceae; __Bythopirellula
denovo387	2	0	1	0	0	0	0	0	2	9	0	39	1	1	1	9	0	Bacteria; __Proteobacteria; __Epsilonproteobacteria; __Campylobacterales; __Campylobacteraceae; __Sulfurospirillum
denovo388	0	0	0	4	0	2	1	0	0	0	0	0	0	0	0	0	0	Bacteria; __Proteobacteria; __Gammaproteobacteria; __Pseudomonadales; __Pseudomonadaceae; __Pseudomonas
denovo392	0	0	0	0	0	0	0	0	0	0	0	0	0	2	0	0	0	Bacteria; __Planctomycetes; __Phycisphaerae; __SHA-43; __uncultured_organism; __uncultured_organism
denovo393	0	0	0	0	0	0	0	0	0	0	0	2	0	0	0	0	0	Bacteria; __Bacteroidetes; __Flavobacteriia; __Flavobacteriales; __Flavobacteriaceae
denovo396	0	0	0	0	0	0	0	0	0	0	1	0	0	0	1	0	0	Bacteria; __Bacteroidetes; __Flavobacteriia; __Flavobacteriales; __Flavobacteriaceae
denovo398	0	0	0	0	0	0	0	2	0	0	3	0	159	0	13	0	0	Bacteria; __Proteobacteria; __Gammaproteobacteria; __Chromatiales; __Ectothiorhodospiraceae; __Acidiferrobacter
denovo402	0	0	0	0	0	0	0	0	0	0	0	0	0	0	0	2	0	Bacteria; __Bacteroidetes; __VC2.1_Bac22; __uncultured_bacterium_VC2.1_Bac22; __uncultured_bacterium_VC2.1_Bac22; __uncultured_bacterium_VC2.1_Bac22
denovo404	1	0	0	0	0	0	0	0	0	0	0	0	0	1	0	0	0	Bacteria; __Proteobacteria; __Gammaproteobacteria; __EC3; __uncultured_gamma_proteobacterium; __uncultured_gamma_proteobacterium
denovo405	0	0	3	1	0	1	2	2	0	0	0	0	0	0	0	0	0	Bacteria; __Proteobacteria; __Gammaproteobacteria; __Xanthomonadales; __Xanthomonadaceae; __Lysobacter
denovo407	0	0	0	0	0	0	0	0	2	0	1	0	0	0	1	0	0	Bacteria; __Actinobacteria; __Acidimicrobiia; __Acidimicrobiales; __OM1_clade; __uncultured_actinomycete
denovo412	0	0	2	13	3	1	3	3	0	0	0	0	0	1	0	0	0	Bacteria; __Proteobacteria; __Gammaproteobacteria; __Pseudomonadales; __Pseudomonadaceae; __Pseudomonas
denovo416	0	0	0	0	0	0	0	0	4	1	0	0	0	0	0	0	0	Bacteria; __Spirochaetae; __Spirochaetes; __Spirochaetales; __Leptospiraceae; __Turneriella
denovo420	2	0	0	0	0	0	0	0	0	0	0	0	0	0	0	0	0	Bacteria; __Bacteroidetes; __Flavobacteriia; __Flavobacteriales; __Flavobacteriaceae
denovo426	0	0	0	0	0	0	0	0	3	0	0	1	0	0	0	0	0	Bacteria; __Planctomycetes; __Phycisphaerae; __CCM11a; __uncultured_deep-sea_bacterium; __uncultured_deep-sea_bacterium
denovo428	0	0	0	0	0	0	0	0	0	0	4	3	2	0	1	0	0	Bacteria; __Proteobacteria; __Gammaproteobacteria; __Order_Incertae_Sedis; __Family_Incertae_Sedis; __Marinicella
denovo429	1	0	0	0	0	0	0	0	0	0	0	0	0	1	0	0	0	Bacteria; __Proteobacteria
denovo433	0	0	0	0	0	0	0	0	0	0	0	5	0	0	0	0	0	Bacteria; __Proteobacteria; __Gammaproteobacteria
denovo435	0	0	0	0	0	0	0	0	0	0	0	2	0	0	0	0	0	Bacteria; __Proteobacteria
denovo437	0	0	0	0	0	0	0	0	0	0	0	5	0	0	0	0	0	Bacteria; __Bacteroidetes; __Sphingobacteriia; __Sphingobacteriales; __NS11-12_marine_group; __uncultured_marine_bacterium
denovo439	2	0	0	0	0	0	0	0	0	24	0	2	0	0	0	0	0	Bacteria; __Proteobacteria; __Gammaproteobacteria; __Thiotrichales; __Thiotrichaceae; __uncultured
denovo442	1	0	0	0	0	0	0	0	0	0	0	0	0	1	0	0	0	Bacteria; __Bacteroidetes; __Flavobacteriia; __Flavobacteriales; __NS9_marine_group; __uncultured_Cytophaga_sp.
denovo450	0	0	0	0	0	0	0	0	0	0	0	0	2	0	0	0	0	Bacteria; __Proteobacteria
denovo454	2	0	0	0	0	0	0	0	0	0	0	0	0	0	0	0	0	Bacteria; __Proteobacteria; __Deltaproteobacteria; __Desulfobacterales; __Desulfobulbaceae; __Desulfobulbus
denovo458	0	0	0	0	2	0	0	0	0	0	0	0	0	0	0	0	0	Bacteria; __Firmicutes; __Bacilli; __Bacillales; __Planococcaceae; __Sporosarcina
denovo464	3	0	0	0	0	0	0	0	2	0	5	18	0	0	0	0	0	Bacteria; __Planctomycetes; __Planctomycetacia; __Planctomycetales; __Planctomycetaceae; __Rhodopirellula
denovo467	15	0	0	0	0	0	0	0	0	0	0	3	0	0	0	0	0	Bacteria; __Planctomycetes; __Planctomycetacia; __Planctomycetales; __Planctomycetaceae; __Bythopirellula
denovo470	0	0	0	0	0	0	0	0	0	0	0	0	0	0	2	0	0	Bacteria; __Proteobacteria; __Alphaproteobacteria; __Rhodospirillales; __Rhodospirillaceae
denovo472	0	0	0	0	0	0	0	0	6	0	0	0	0	0	0	0	0	Bacteria; __Proteobacteria
denovo474	10	0	0	0	0	0	0	0	5	0	1	0	1	0	5	0	1	Bacteria; __Fusobacteria; __Fusobacteriia; __Fusobacteriales; __Hados.Sed.Eubac.3; __uncultured_Fusobacteriales_bacterium
denovo475	0	0	0	0	3	0	1	6	0	0	0	0	0	0	0	0	0	Bacteria; __Bacteroidetes; __Flavobacteriia; __Flavobacteriales; __Flavobacteriaceae; __Chryseobacterium
denovo479	0	0	0	0	0	0	0	0	0	0	0	0	0	3	0	0	0	Bacteria; __Proteobacteria; __Alphaproteobacteria; __Rhodobacterales; __Rhodobacteraceae
denovo480	1	0	0	0	0	0	0	0	0	0	0	0	0	1	0	0	0	Bacteria; __Bacteroidetes; __Sphingobacteriia; __Sphingobacteriales; __Saprospiraceae; __uncultured
denovo481	1	0	0	0	0	0	0	0	0	0	0	1	0	0	0	0	0	Bacteria; __Proteobacteria; __pItb-vmat-80; __uncultured_bacterium; __uncultured_bacterium; __uncultured_bacterium
denovo482	1	0	0	0	0	0	0	0	0	0	0	0	1	0	4	0	0	Bacteria; __Bacteroidetes; __Cytophagia; __Cytophagales; __Flammeovirgaceae; __uncultured
denovo484	0	0	0	0	0	0	0	0	3	0	0	0	0	0	0	0	0	Bacteria; __Proteobacteria; __Alphaproteobacteria
denovo485	3	0	0	0	0	0	0	0	0	0	0	0	1	0	0	0	0	Bacteria; __Proteobacteria; __Gammaproteobacteria; __Chromatiales; __Ectothiorhodospiraceae; __Acidiferrobacter
denovo486	0	0	0	0	0	0	0	0	0	0	0	0	0	0	2	0	0	Bacteria; __Planctomycetes; __OM190; __uncultured_bacterium; __uncultured_bacterium; __uncultured_bacterium
denovo487	0	0	0	0	0	0	0	0	0	0	0	0	2	0	0	0	0	Bacteria; __Proteobacteria; __Alphaproteobacteria; __OCS116_clade; __alpha_proteobacterium_GMD21D06; __alpha_proteobacterium_GMD21D06
denovo488	0	0	0	0	0	0	0	0	0	0	0	0	0	0	2	0	0	Bacteria; __Proteobacteria; __Alphaproteobacteria
denovo492	0	0	0	0	0	0	0	0	0	0	0	0	0	0	4	0	0	Bacteria; __Proteobacteria; __Alphaproteobacteria
denovo493	17	0	0	0	0	0	0	4	6	1	13	0	12	3	9	0	0	Bacteria; __Proteobacteria; __Gammaproteobacteria; __Xanthomonadales; __JTB255_marine_benthic_group
denovo494	0	0	0	0	0	0	0	0	0	0	5	0	0	0	0	0	0	Bacteria; __Proteobacteria; __Alphaproteobacteria; __Rhizobiales; __Hyphomicrobiaceae; __Zhangella
denovo496	1	0	0	0	0	0	0	0	17	47	2	3	0	2	0	0	0	Bacteria; __Bacteroidetes; __Flavobacteriia; __Flavobacteriales; __Flavobacteriaceae; __uncultured
denovo497	2	0	0	0	0	0	0	0	3	2	1	2	5	1	9	0	0	Bacteria; __Proteobacteria; __Alphaproteobacteria; __Rhodospirillales; __AT-s3-44; __uncultured_organism
denovo503	0	0	0	0	0	0	0	0	4	0	0	0	0	0	0	0	0	Bacteria; __Proteobacteria
denovo504	0	0	14	20	29	17	12	27	0	3	0	0	0	0	0	0	0	Bacteria; __Proteobacteria; __Gammaproteobacteria; __Pseudomonadales; __Pseudomonadaceae; __Pseudomonas
denovo505	0	0	0	0	0	0	0	0	0	0	1	0	1	1	0	0	0	Bacteria; __Proteobacteria; __Gammaproteobacteria; __Thiotrichales; __Thiotrichaceae
denovo506	0	0	0	0	0	0	0	0	0	0	0	0	0	2	0	0	0	Bacteria; __Proteobacteria; __Gammaproteobacteria; __Methylococcales; __Methylococcaceae; __uncultured
denovo507	30	0	0	0	0	1	0	0	5	5	0	4	4	2	8	0	0	Bacteria; __Proteobacteria; __Gammaproteobacteria; __Legionellales; __Legionellaceae; __Legionella
denovo508	0	0	0	0	0	0	0	0	0	0	0	0	4	0	0	0	0	Bacteria; __Proteobacteria; __Gammaproteobacteria; __Methylococcales; __IheB2-23; __uncultured_bacterium
denovo509	2	1	0	0	0	0	0	0	0	0	0	0	1	0	0	5	0	Bacteria; __Proteobacteria; __Gammaproteobacteria
denovo512	0	0	0	0	0	0	0	0	0	0	0	2	1	0	0	0	0	Bacteria; __Proteobacteria; __Alphaproteobacteria; __Rhodobacterales; __Rhodobacteraceae; __Roseobacter_clade_NAC11-7_lineage
denovo513	0	0	0	0	0	0	0	0	5	1	0	3	1	0	0	0	0	Bacteria; __Proteobacteria; __Alphaproteobacteria; __Rhodospirillales; __Rhodospirillaceae; __Thalassospira
denovo514	0	0	0	0	0	0	0	0	4	0	0	1	5	2	2	0	0	Bacteria; __Proteobacteria; __Alphaproteobacteria; __Caulobacterales; __Hyphomonadaceae; __Robiginitomaculum
denovo517	9	0	0	0	0	0	0	0	0	0	0	0	0	1	0	0	0	Bacteria; __Planctomycetes; __Phycisphaerae; __Phycisphaerales; __Phycisphaeraceae; __Phycisphaera
denovo520	0	0	0	0	0	0	0	0	0	0	0	0	3	0	0	0	0	Bacteria; __Bacteroidetes; __SB-1
denovo523	0	0	0	0	0	0	0	0	0	0	0	0	2	0	0	0	0	Bacteria; __Proteobacteria
denovo524	0	0	0	0	6	0	0	0	0	0	0	0	0	0	0	0	0	Bacteria; __Firmicutes; __Clostridia; __Clostridiales; __Ruminococcaceae; __Ruminococcus
denovo525	0	0	1	2	1	6	1	1	0	0	0	0	0	0	0	0	0	Bacteria; __Proteobacteria; __Gammaproteobacteria; __Pseudomonadales; __Pseudomonadaceae; __Pseudomonas
denovo528	0	0	0	0	0	0	0	0	0	0	3	0	0	0	1	0	0	Bacteria; __Bacteroidetes; __Flavobacteriia; __Flavobacteriales; __Flavobacteriaceae; __Lutibacter
denovo529	3	0	0	0	0	0	0	0	0	0	0	0	0	1	0	0	0	Bacteria; __Planctomycetes; __Planctomycetacia; __Planctomycetales; __Planctomycetaceae
denovo530	1	0	0	0	0	0	0	0	0	0	0	1	0	0	0	0	0	Bacteria; __Proteobacteria; __Gammaproteobacteria; __Methylococcales; __Milano-WF1B-03; __uncultured_bacterium
denovo532	0	0	1	0	0	0	0	0	0	0	0	0	0	0	0	1	0	Bacteria; __Proteobacteria; __Gammaproteobacteria; __Chromatiales
denovo533	0	0	0	0	0	0	0	0	0	0	2	0	1	0	0	0	0	Bacteria; __Proteobacteria
denovo534	0	0	0	0	0	0	0	0	0	0	0	2	0	0	0	0	0	Bacteria; __Proteobacteria; __Gammaproteobacteria; __Thiotrichales; __Piscirickettsiaceae; __endosymbionts
denovo537	0	0	0	0	0	2	0	0	0	0	0	0	0	0	0	0	0	Bacteria; __Bacteroidetes; __Bacteroidia; __Bacteroidales; __Bacteroidaceae; __Bacteroides
denovo539	9	0	0	0	0	0	0	0	15	1	0	1	2	22	2	0	0	Bacteria; __Bacteroidetes; __Flavobacteriia; __Flavobacteriales; __Flavobacteriaceae
denovo545	1	3	49	26	62	60	39	31	0	2	0	0	0	0	0	3	0	Bacteria; __Bacteroidetes; __Flavobacteriia; __Flavobacteriales; __Flavobacteriaceae; __Flavobacterium
denovo546	0	0	3	3	12	14	7	15	0	4	0	0	0	0	0	0	0	Bacteria; __Proteobacteria; __Gammaproteobacteria; __Enterobacteriales; __Enterobacteriaceae; __Rahnella
denovo549	0	0	0	0	0	0	0	0	0	0	0	0	0	2	0	0	0	Bacteria; __Candidate_division_OD1; __uncultured_bacterium; __uncultured_bacterium; __uncultured_bacterium; __uncultured_bacterium
denovo553	0	0	0	0	0	0	0	0	0	1	0	0	1	0	0	0	0	Bacteria; __Planctomycetes; __Planctomycetacia; __Planctomycetales; __Planctomycetaceae; __Planctomyces
denovo554	0	0	0	0	0	0	0	0	0	0	0	0	0	0	4	0	0	Bacteria
denovo555	0	0	0	0	0	0	0	0	0	0	0	0	0	0	0	3	0	Bacteria; __Proteobacteria; __Gammaproteobacteria; __Chromatiales
denovo556	2	0	0	0	0	0	0	0	0	1	0	9	0	0	0	0	0	Bacteria; __Proteobacteria; __Epsilonproteobacteria; __Campylobacterales; __Helicobacteraceae; __Sulfurovum
denovo557	0	0	0	0	0	0	0	0	1	0	0	3	0	3	0	0	0	Bacteria; __Proteobacteria; __Gammaproteobacteria; __Methylococcales; __Marine_Methylotrophic_Group_2; __uncultured_bacterium
denovo558	0	0	0	0	0	0	0	0	0	3	0	0	0	0	0	0	0	Bacteria; __Proteobacteria; __Alphaproteobacteria; __Sneathiellales; __Sneathiellaceae; __Sneathiella
denovo559	19	0	0	0	0	0	0	0	2	39	0	13	2	0	0	0	0	Bacteria; __Bacteroidetes; __VC2.1_Bac22; __uncultured_alpha_proteobacterium; __uncultured_alpha_proteobacterium; __uncultured_alpha_proteobacterium
denovo561	173	0	0	0	1	10	0	0	91	91	9	35	111	91	48	0	0	Bacteria; __Planctomycetes; __Planctomycetacia; __Planctomycetales; __Planctomycetaceae; __Bythopirellula
denovo563	1	1	25	18	25	18	25	19	0	5	0	0	0	3	0	0	0	Bacteria; __Firmicutes; __Bacilli; __Lactobacillales; __Streptococcaceae; __Streptococcus
denovo564	1	6	192	251	161	156	145	152	1	26	0	0	0	8	0	0	0	Bacteria; __Proteobacteria; __Gammaproteobacteria; __Pseudomonadales; __Pseudomonadaceae; __Pseudomonas
denovo565	0	0	0	0	0	2	0	0	0	0	0	0	0	0	0	0	0	Bacteria; __Candidate_division_SR1; __uncultured_candidate_division_SR1_bacterium; __uncultured_candidate_division_SR1_bacterium; __uncultured_candidate_division_SR1_bacterium; __uncultured_candidate_division_SR1_bacterium
denovo566	0	0	13	1	5	8	5	5	0	0	0	0	0	1	0	0	0	Bacteria; __Proteobacteria; __Gammaproteobacteria; __Xanthomonadales; __Xanthomonadaceae; __Stenotrophomonas
denovo569	0	0	0	0	0	0	0	0	0	0	0	0	0	3	0	0	0	Bacteria; __Proteobacteria; __Gammaproteobacteria; __Methylococcales; __Methylococcaceae; __uncultured
denovo571	0	0	0	0	0	0	0	0	0	4	0	0	0	0	0	0	0	Bacteria; __Proteobacteria; __Deltaproteobacteria; __Desulfobacterales; __Desulfobulbaceae; __SEEP-SRB4
denovo572	0	0	0	0	0	0	0	0	0	0	0	2	0	0	0	0	0	Bacteria; __Proteobacteria; __Deltaproteobacteria; __Desulfobacterales; __Desulfobulbaceae; __Desulfobulbus
denovo576	1	0	0	0	0	0	0	0	0	0	0	0	0	1	0	0	0	Bacteria; __Proteobacteria; __Deltaproteobacteria; __Desulfobacterales; __Desulfobulbaceae; __Desulfobulbus
denovo577	9	0	0	0	0	0	0	0	22	17	25	107	1	5	6	0	0	Bacteria; __Proteobacteria; __Alphaproteobacteria; __Rhodospirillales; __Rhodospirillaceae; __uncultured
denovo578	1	0	0	0	0	0	0	0	0	2	0	0	1	2	0	0	0	Bacteria; __Proteobacteria; __Alphaproteobacteria; __Rhizobiales; __Phyllobacteriaceae; __Pseudahrensia
denovo581	0	0	1	0	0	0	2	1	0	0	0	0	0	0	0	0	0	Bacteria; __Proteobacteria; __Gammaproteobacteria; __Pseudomonadales; __Pseudomonadaceae; __Pseudomonas
denovo585	0	0	0	0	0	0	0	0	0	0	0	0	0	0	0	8	0	Bacteria
denovo586	0	0	0	0	0	0	0	0	0	0	9	0	1	0	0	0	0	Bacteria; __Candidate_division_OP3; __uncultured_deep-sea_bacterium; __uncultured_deep-sea_bacterium; __uncultured_deep-sea_bacterium; __uncultured_deep-sea_bacterium
denovo590	0	0	0	0	0	0	0	0	2	0	0	0	0	0	0	0	0	Bacteria; __Acidobacteria; __Holophagae; __Subgroup_10; __CA002; __uncultured_bacterium
denovo592	23	0	0	0	0	0	0	0	31	3	1	20	0	7	0	0	0	Bacteria; __Planctomycetes; __Planctomycetacia; __Planctomycetales; __Planctomycetaceae; __Planctomyces
denovo593	0	0	2	0	0	1	0	0	0	0	0	0	0	0	0	0	0	Bacteria; __Proteobacteria; __Gammaproteobacteria; __Pseudomonadales; __Pseudomonadaceae; __Pseudomonas
denovo594	1	0	0	0	0	0	0	0	3	0	0	2	0	3	0	0	0	Bacteria; __Proteobacteria
denovo597	1	0	0	0	0	0	0	0	0	0	0	0	5	0	0	0	0	Bacteria; __Proteobacteria; __Alphaproteobacteria; __OCS116_clade; __uncultured_bacterium; __uncultured_bacterium
denovo599	1	0	0	0	0	0	0	0	0	0	0	0	0	3	0	0	0	Bacteria; __Proteobacteria; __Gammaproteobacteria; __Thiotrichales; __Thiotrichaceae; __Cocleimonas
denovo600	0	0	0	0	0	0	0	0	0	0	0	2	0	0	0	0	0	Bacteria; __Proteobacteria; __Gammaproteobacteria; __Acidithiobacillales; __9M32; __uncultured_bacterium
denovo601	3	0	0	0	0	0	0	0	5	10	1	3	5	2	0	0	0	Bacteria; __Planctomycetes; __Planctomycetacia; __Planctomycetales; __Planctomycetaceae; __Planctomyces
denovo602	0	0	1	0	0	1	1	0	0	0	0	0	0	0	0	0	0	Bacteria; __Proteobacteria; __Gammaproteobacteria; __Pseudomonadales; __Pseudomonadaceae; __Pseudomonas
denovo603	0	0	0	0	0	0	3	2	0	0	0	0	0	0	0	0	0	Bacteria; __Firmicutes; __Bacilli; __Bacillales; __Bacillaceae; __Bacillus
denovo604	3	0	0	0	0	0	0	0	1	1	0	9	0	0	0	0	0	Bacteria; __Planctomycetes; __Planctomycetacia; __Planctomycetales; __Planctomycetaceae; __Bythopirellula
denovo605	4	0	0	0	0	0	0	0	0	3	0	1	1	14	1	0	0	Bacteria; __Bacteroidetes; __Flavobacteriia; __Flavobacteriales; __Flavobacteriaceae; __Maribacter
denovo608	2	0	0	0	0	0	0	0	4	9	0	0	3	9	0	0	0	Bacteria; __Bacteroidetes; __Flavobacteriia; __Flavobacteriales; __Flavobacteriaceae; __Psychroserpens
denovo609	0	0	0	0	0	0	0	0	4	1	2	77	0	0	0	0	0	Bacteria; __Proteobacteria; __Zetaproteobacteria; __Mariprofundales; __Mariprofundaceae; __Mariprofundus
denovo610	0	0	0	0	0	0	0	0	0	0	0	0	0	0	2	0	0	Bacteria; __Proteobacteria; __Alphaproteobacteria
denovo612	0	0	0	0	0	0	0	0	0	0	0	4	0	0	0	0	0	Bacteria; __Proteobacteria; __Gammaproteobacteria; __Acidithiobacillales; __9M32; __uncultured_bacterium
denovo613	2	0	0	0	0	0	0	0	0	0	0	0	0	3	0	0	0	Bacteria; __Proteobacteria; __Gammaproteobacteria
denovo615	0	0	1	4	3	1	3	6	0	0	0	0	0	0	0	0	0	Bacteria; __Firmicutes; __Clostridia; __Clostridiales; __Peptostreptococcaceae; __uncultured
denovo621	0	0	0	0	0	0	0	0	0	1	0	0	1	1	0	0	0	Bacteria; __Proteobacteria; __Alphaproteobacteria; __Rhodobacterales; __Rhodobacteraceae; __mucus_bacterium_80
denovo624	0	0	0	0	0	0	0	0	0	0	1	0	1	0	0	0	0	Bacteria; __Proteobacteria
denovo625	0	0	0	0	0	0	0	0	22	0	2	14	0	0	3	0	0	Bacteria; __Actinobacteria; __Acidimicrobiia; __Acidimicrobiales; __Sva0996_marine_group; __uncultured_bacterium
denovo628	0	0	0	0	0	0	0	0	8	8	0	4	1	0	0	0	0	Bacteria; __Proteobacteria; __Gammaproteobacteria; __Gammaproteobacteria_Incertae_Sedis; __Unknown_Family; __Thiohalophilus
denovo630	0	0	0	0	0	0	0	0	0	0	0	0	0	0	6	0	0	Bacteria; __Planctomycetes; __Planctomycetacia; __Planctomycetales; __Planctomycetaceae; __uncultured_deep-sea_bacterium
denovo633	3	0	0	0	0	0	0	0	0	0	0	0	0	0	0	0	0	Bacteria; __Proteobacteria; __Deltaproteobacteria; __Myxococcales
denovo634	0	0	0	0	0	0	0	0	0	0	0	0	4	0	1	0	0	Bacteria; __Proteobacteria; __Gammaproteobacteria; __Chromatiales; __Ectothiorhodospiraceae; __Acidiferrobacter
denovo635	0	0	1	0	0	0	1	0	0	0	0	0	0	0	0	0	0	Bacteria; __Actinobacteria; __Actinobacteria; __Actinomycetales; __Actinomycetaceae; __Actinomyces
denovo641	0	0	0	0	0	0	0	0	0	0	0	0	0	0	0	9	0	Bacteria; __Proteobacteria; __Gammaproteobacteria
denovo642	1	0	0	0	0	0	0	0	0	0	0	3	11	18	0	0	0	Bacteria; __Proteobacteria; __Gammaproteobacteria; __Gammaproteobacteria_Incertae_Sedis; __Unknown_Family; __Sedimenticola
denovo646	0	0	1	0	0	1	0	0	0	0	0	0	0	0	0	0	0	Bacteria; __Firmicutes; __Bacilli; __Lactobacillales; __Enterococcaceae; __Enterococcus
denovo647	0	0	0	0	0	0	0	0	0	0	0	0	0	0	2	0	0	Bacteria; __Proteobacteria; __Epsilonproteobacteria; __CH8-1-BAC; __uncultured_bacterium; __uncultured_bacterium
denovo648	0	0	0	0	0	0	0	0	0	0	0	0	0	0	5	0	0	Bacteria; __Candidate_division_OD1; __uncultured_bacterium; __uncultured_bacterium; __uncultured_bacterium; __uncultured_bacterium
denovo650	1	0	0	0	0	0	0	0	0	41	1	0	0	2	0	0	0	Bacteria; __Candidate_division_OD1; __uncultured_bacterium; __uncultured_bacterium; __uncultured_bacterium; __uncultured_bacterium
denovo651	0	0	0	0	6	0	0	0	0	0	0	0	0	0	0	0	0	Bacteria; __Firmicutes; __Clostridia; __Clostridiales; __Christensenellaceae; __uncultured
denovo652	0	0	0	0	0	0	0	0	0	0	0	2	1	0	0	0	0	Bacteria; __Bacteroidetes; __VC2.1_Bac22; __uncultured_bacterium; __uncultured_bacterium; __uncultured_bacterium
denovo653	0	0	0	0	0	0	0	0	0	0	0	0	0	3	0	0	0	Bacteria; __Proteobacteria; __Epsilonproteobacteria; __CH8-1-BAC; __uncultured_bacterium; __uncultured_bacterium
denovo656	2	0	0	0	0	0	0	0	0	0	0	0	3	0	0	0	0	Bacteria; __Bacteroidetes; __Flavobacteriia; __Flavobacteriales; __Flavobacteriaceae; __Euzebyella
denovo658	0	0	2	8	15	1	2	5	0	0	0	0	0	0	0	0	0	Bacteria; __Proteobacteria; __Betaproteobacteria; __Neisseriales; __Neisseriaceae; __uncultured
denovo659	0	0	0	0	0	0	0	0	0	0	20	0	1	0	5	0	0	Bacteria; __Proteobacteria
denovo661	2	0	0	0	0	0	0	0	36	2	0	120	0	0	0	0	0	Bacteria; __Proteobacteria; __Zetaproteobacteria; __Mariprofundales; __Mariprofundaceae; __Mariprofundus
denovo662	0	0	0	0	0	0	0	0	0	0	0	0	0	2	0	0	0	Bacteria; __Proteobacteria; __Gammaproteobacteria; __Methylococcales; __Methylococcaceae; __uncultured
denovo664	0	0	0	0	0	0	0	0	0	0	0	0	1	0	12	0	0	Bacteria; __Planctomycetes; __Planctomycetacia; __Planctomycetales; __Planctomycetaceae; __Pir4_lineage
denovo665	0	0	2	0	0	0	0	0	0	0	0	0	0	0	0	0	0	Bacteria; __Proteobacteria; __Betaproteobacteria; __Neisseriales; __Neisseriaceae; __Iodobacter
denovo666	0	0	0	0	0	0	3	0	0	0	0	0	0	0	0	0	0	Bacteria; __Firmicutes; __Bacilli; __Lactobacillales; __Aerococcaceae; __Abiotrophia
denovo668	5	0	0	0	0	0	0	0	1	0	0	4	0	1	0	0	0	Bacteria; __Proteobacteria; __Gammaproteobacteria; __Thiotrichales; __Thiotrichaceae; __Cocleimonas
denovo669	0	0	0	0	0	0	0	0	2	0	0	0	0	0	0	0	0	Bacteria; __Planctomycetes; __BD7-11; __uncultured_bacterium; __uncultured_bacterium; __uncultured_bacterium
denovo672	0	0	0	0	0	0	0	0	0	0	3	0	0	0	0	0	0	Bacteria; __TM6
denovo673	0	0	0	0	0	0	0	0	0	12	0	0	0	0	0	0	0	Bacteria; __Bacteroidetes; __VC2.1_Bac22; __uncultured_bacterium; __uncultured_bacterium; __uncultured_bacterium
denovo674	9	0	0	0	0	0	0	0	11	1	0	1	1	41	3	0	0	Bacteria; __Bacteroidetes; __Flavobacteriia; __Flavobacteriales; __Flavobacteriaceae; __Lutibacter
denovo675	0	0	0	0	0	0	0	0	0	0	0	0	2	0	1	0	0	Bacteria; __Proteobacteria; __Alphaproteobacteria; __OCS116_clade; __uncultured_bacterium; __uncultured_bacterium
denovo679	1	0	0	0	0	0	0	0	1	1	0	1	0	0	0	0	0	Bacteria; __Bacteroidetes; __Flavobacteriia; __Flavobacteriales; __Flavobacteriaceae; __uncultured
denovo684	0	0	0	3	0	0	0	0	0	0	0	0	0	0	0	0	0	Bacteria; __Proteobacteria; __Gammaproteobacteria; __Pseudomonadales; __Pseudomonadaceae; __Pseudomonas
denovo685	0	0	0	0	0	0	0	0	3	0	0	0	0	0	0	0	0	Bacteria; __Proteobacteria; __Alphaproteobacteria; __Rhizobiales; __Hyphomicrobiaceae; __Filomicrobium
denovo687	25	2	0	0	1	0	0	0	23	73	0	39	29	31	29	26	0	Bacteria; __Proteobacteria; __MACA-EFT26; __uncultured_bacterium; __uncultured_bacterium; __uncultured_bacterium
denovo691	0	0	0	0	0	0	0	0	0	0	0	0	1	0	1	0	0	Bacteria; __Actinobacteria; __Acidimicrobiia; __Acidimicrobiales; __OM1_clade; __uncultured_Gram-positive_bacterium
denovo692	0	0	0	0	0	0	0	0	0	0	2	0	0	0	0	0	0	Bacteria; __Proteobacteria; __Gammaproteobacteria
denovo693	0	0	1	1	0	0	1	2	0	0	0	0	0	0	0	0	0	Bacteria; __Proteobacteria; __Gammaproteobacteria; __Pseudomonadales; __Pseudomonadaceae; __Pseudomonas
denovo694	0	0	0	0	0	1	1	0	0	0	0	0	0	0	0	0	0	Bacteria; __Firmicutes; __Bacilli; __Lactobacillales; __Streptococcaceae; __Streptococcus
denovo696	0	0	1	0	0	1	0	0	0	0	0	0	0	0	0	0	0	Bacteria; __Proteobacteria; __Gammaproteobacteria; __Pseudomonadales; __Pseudomonadaceae; __Pseudomonas
denovo700	0	0	0	0	0	0	0	0	0	0	0	0	0	5	0	0	0	Bacteria; __Proteobacteria; __Gammaproteobacteria
denovo706	0	0	0	0	0	0	0	0	0	0	4	0	0	0	0	0	0	Bacteria; __Bacteroidetes; __Flavobacteriia; __Flavobacteriales; __Flavobacteriaceae; __uncultured
denovo709	0	0	0	0	1	0	0	0	0	2	0	0	0	0	0	0	0	Bacteria; __Proteobacteria; __Betaproteobacteria; __Burkholderiales; __Burkholderiaceae; __Burkholderia
denovo711	2	0	0	0	0	0	0	0	2	44	32	1	27	31	49	0	0	Bacteria; __Proteobacteria; __Alphaproteobacteria; __SB1-18
denovo712	0	0	0	0	0	0	0	0	4	0	0	0	0	0	0	0	0	Bacteria; __Proteobacteria; __Alphaproteobacteria; __OCS116_clade; __uncultured_bacterium; __uncultured_bacterium
denovo713	0	0	0	0	4	0	0	0	0	0	0	0	0	0	0	0	0	Bacteria; __Actinobacteria; __Actinobacteria; __Micrococcales; __Dermacoccaceae; __Yimella
denovo714	3	0	0	0	0	0	0	0	1	0	3	0	2	0	10	0	0	Bacteria; __Bacteroidetes; __Flavobacteriia; __Flavobacteriales; __Flavobacteriaceae; __uncultured
denovo718	0	0	0	0	3	0	0	3	0	0	0	0	0	0	0	0	0	Bacteria; __Proteobacteria; __Gammaproteobacteria; __Pseudomonadales; __Pseudomonadaceae; __Pseudomonas
denovo720	0	0	0	0	1	0	0	1	0	0	0	0	0	0	0	0	0	Bacteria; __Proteobacteria; __Gammaproteobacteria; __Pseudomonadales; __Pseudomonadaceae; __Pseudomonas
denovo723	0	0	0	0	0	0	0	0	0	0	0	0	0	2	0	0	0	Bacteria
denovo725	4	1	34	199	79	27	27	60	1	13	0	0	0	1	0	1	0	Bacteria; __Proteobacteria; __Gammaproteobacteria; __Pseudomonadales; __Pseudomonadaceae; __Pseudomonas
denovo726	0	0	0	0	0	0	0	0	4	3	0	4	3	0	1	0	0	Bacteria; __Proteobacteria; __Epsilonproteobacteria; __Nautiliales; __Nautiliaceae; __Nitratifractor
denovo727	0	0	0	0	0	0	0	0	0	0	1	0	0	0	2	0	0	Bacteria; __Bacteroidetes; __Flavobacteriia; __Flavobacteriales; __Flavobacteriaceae
denovo730	1	0	0	0	0	0	0	0	0	0	0	0	0	2	0	0	0	Bacteria; __Proteobacteria; __Gammaproteobacteria; __Chromatiales; __Chromatiaceae; __Nitrosococcus
denovo733	0	0	1	0	6	3	0	0	0	0	0	0	0	0	0	0	0	Bacteria; __Firmicutes; __Bacilli; __Bacillales; __Staphylococcaceae; __Staphylococcus
denovo734	0	0	1	2	0	2	1	0	0	0	0	0	0	0	0	0	0	Bacteria; __Bacteroidetes; __Flavobacteriia; __Flavobacteriales; __Flavobacteriaceae; __Flavobacterium
denovo736	0	0	0	0	0	0	0	0	2	0	0	0	0	0	0	0	0	Bacteria; __Planctomycetes; __Planctomycetacia; __Planctomycetales; __Planctomycetaceae; __Bythopirellula
denovo738	0	0	0	0	0	0	3	0	0	0	0	0	0	0	0	0	0	Bacteria; __Fusobacteria; __Fusobacteriia; __Fusobacteriales; __Leptotrichiaceae; __uncultured_bacterium
denovo739	6	0	0	0	0	0	0	0	1	0	6	0	0	1	7	0	0	Bacteria; __Planctomycetes; __Planctomycetacia; __Planctomycetales; __Planctomycetaceae; __Bythopirellula
denovo741	7	0	0	0	1	1	0	0	50	23	26	69	100	0	66	0	0	Bacteria; __Proteobacteria; __Alphaproteobacteria; __Rhodobacterales; __Rhodobacteraceae; __Leisingera
denovo742	0	0	0	0	0	0	0	0	2	0	0	0	0	0	0	0	0	Bacteria; __Bacteroidetes; __Flavobacteriia; __Flavobacteriales; __Flavobacteriaceae; __Psychroserpens
denovo745	15	74	1	0	0	0	0	1	1070	35	0	326	2	1	0	179	33	Bacteria; __Proteobacteria; __Epsilonproteobacteria; __Campylobacterales; __Helicobacteraceae; __Sulfurimonas
denovo747	2	0	0	0	0	0	0	0	0	0	0	0	0	0	0	0	0	Bacteria; __Verrucomicrobia; __Verrucomicrobiae; __Verrucomicrobiales; __DEV007; __uncultured_bacterium_GRIST08
denovo751	0	0	0	0	0	0	0	0	6	0	0	0	0	0	0	0	0	Bacteria; __Proteobacteria
denovo752	0	0	0	0	0	0	0	0	0	0	0	0	0	0	0	4	0	Bacteria; __Proteobacteria; __Gammaproteobacteria
denovo753	0	0	0	0	0	0	0	0	0	0	1	0	1	0	1	0	0	Bacteria; __Proteobacteria; __Alphaproteobacteria
denovo755	0	0	0	0	0	0	0	0	0	0	0	3	0	0	0	0	0	Bacteria
denovo756	0	0	0	0	0	0	0	0	0	0	0	0	0	2	0	0	0	Bacteria; __Proteobacteria; __Deltaproteobacteria; __Desulfobacterales; __Desulfobulbaceae; __SEEP-SRB4
denovo757	0	0	0	0	0	0	3	0	0	0	1	0	0	0	0	0	0	Bacteria; __Proteobacteria; __Epsilonproteobacteria; __Nautiliales; __Nautiliaceae; __Thioreductor
denovo758	0	0	0	0	0	0	0	0	0	0	0	3	0	0	0	0	0	Bacteria; __Proteobacteria; __Gammaproteobacteria; __Oceanospirillales; __SS1-B-06-26; __uncultured_gamma_proteobacterium
denovo762	1	5	0	0	0	0	0	0	1	0	3	3	0	0	0	0	1	Bacteria; __Proteobacteria; __Alphaproteobacteria; __Rhodobacterales; __Rhodobacteraceae
denovo763	0	0	0	0	2	1	1	0	0	0	0	0	0	0	0	0	0	Bacteria; __Proteobacteria; __Betaproteobacteria; __Burkholderiales; __Comamonadaceae; __Variovorax
denovo764	0	0	0	0	0	0	0	0	1	0	0	0	0	2	0	0	0	Bacteria; __Bacteroidetes; __Sphingobacteriia; __Sphingobacteriales; __Saprospiraceae; __Portibacter
denovo766	0	0	1	0	0	0	0	0	0	0	0	5	0	0	0	2	0	Bacteria; __Bacteroidetes; __VC2.1_Bac22; __uncultured_bacterium; __uncultured_bacterium; __uncultured_bacterium
denovo767	0	0	0	0	0	0	0	0	0	0	6	0	0	0	2	0	0	Bacteria; __Planctomycetes; __Planctomycetacia; __Planctomycetales; __Planctomycetaceae; __Pir4_lineage
denovo769	0	0	2	15	3	3	2	1	0	1	0	0	0	0	0	0	0	Bacteria; __Proteobacteria; __Gammaproteobacteria; __Pseudomonadales; __Pseudomonadaceae; __Pseudomonas
denovo774	10	0	0	0	0	0	0	0	7	32	0	0	0	35	0	0	0	Bacteria; __Verrucomicrobia; __Verrucomicrobiae; __Verrucomicrobiales; __DEV007; __uncultured_deep-sea_bacterium
denovo775	0	0	10	3	11	3	5	1	0	0	0	0	0	0	0	0	0	Bacteria; __Proteobacteria; __Betaproteobacteria; __Burkholderiales; __Comamonadaceae; __Comamonas
denovo777	2	0	0	0	0	0	0	0	0	1	0	0	0	0	0	0	0	Bacteria; __Proteobacteria; __Epsilonproteobacteria; __CH8-1-BAC; __uncultured_bacterium; __uncultured_bacterium
denovo779	2	0	0	0	0	0	0	0	0	0	0	0	0	1	0	0	0	Bacteria; __Candidate_division_OP11; __uncultured_bacterium; __uncultured_bacterium; __uncultured_bacterium; __uncultured_bacterium
denovo785	0	0	0	0	0	0	0	0	2	0	0	0	0	0	0	0	0	Bacteria; __Planctomycetes; __OM190; __uncultured_Planctomyces_sp.; __uncultured_Planctomyces_sp.; __uncultured_Planctomyces_sp.
denovo787	3	0	0	0	0	0	0	0	1	0	0	0	1	4	0	0	0	Bacteria; __Proteobacteria; __Epsilonproteobacteria; __Campylobacterales; __Helicobacteraceae; __Sulfurovum
denovo788	0	0	0	0	0	0	0	0	1	0	0	1	0	0	0	0	0	Bacteria; __Bacteroidetes; __VC2.1_Bac22
denovo795	0	1	0	1	1	0	0	0	0	0	0	0	0	0	0	0	0	Bacteria; __Proteobacteria; __Gammaproteobacteria; __Pseudomonadales; __Pseudomonadaceae; __Pseudomonas
denovo803	0	0	0	0	0	0	0	0	0	0	0	0	0	0	0	0	4	Bacteria; __Proteobacteria; __Deltaproteobacteria
denovo804	0	0	0	0	0	0	0	0	2	0	0	0	0	0	0	0	0	Bacteria; __Proteobacteria; __Betaproteobacteria
denovo805	7	0	0	0	0	0	0	0	0	8	0	4	5	0	0	0	0	Bacteria; __Bacteroidetes; __Flavobacteriia; __Flavobacteriales; __Flavobacteriaceae; __Psychroserpens
denovo806	14	0	0	0	0	0	0	0	0	9	0	0	0	7	1	0	0	Bacteria; __TM6; __uncultured_bacterium; __uncultured_bacterium; __uncultured_bacterium; __uncultured_bacterium
denovo807	0	0	0	0	0	0	0	0	2	0	0	1	0	0	0	0	0	Bacteria; __Proteobacteria; __Alphaproteobacteria; __Rhodospirillales; __Rhodospirillaceae; __Magnetospira
denovo809	0	0	0	3	1	0	0	1	0	0	0	0	0	0	0	0	0	Bacteria; __Proteobacteria; __Betaproteobacteria; __Neisseriales; __Neisseriaceae; __uncultured
denovo811	72	0	0	0	0	0	0	0	7	122	0	18	17	11	5	0	0	Bacteria; __Proteobacteria; __Alphaproteobacteria; __Rhodobacterales; __Rhodobacteraceae; __Leisingera
denovo815	0	0	0	0	0	0	0	0	0	0	0	0	2	0	0	0	0	Bacteria; __Actinobacteria; __Acidimicrobiia; __Acidimicrobiales; __OM1_clade; __uncultured_Gram-positive_bacterium
denovo816	2	0	0	0	0	0	0	0	0	0	0	0	0	0	0	0	0	Bacteria; __Proteobacteria; __Deltaproteobacteria; __Desulfurellales; __Desulfurellaceae; __Hippea
denovo819	0	0	0	0	0	0	0	0	0	0	2	0	0	0	0	0	0	Bacteria; __Bacteroidetes; __Flavobacteriia; __Flavobacteriales; __Flavobacteriaceae
denovo820	0	0	0	0	0	0	0	0	1	2	1	19	0	0	0	0	0	Bacteria; __Proteobacteria; __Zetaproteobacteria; __Mariprofundales; __Mariprofundaceae; __Mariprofundus
denovo825	0	0	0	0	0	0	0	0	1	0	0	1	0	0	0	0	0	Bacteria; __Proteobacteria; __Alphaproteobacteria; __Rhodobacterales; __Rhodobacteraceae; __Leisingera
denovo826	0	0	0	0	0	0	0	0	0	0	0	0	0	3	0	0	0	Bacteria; __Proteobacteria; __Alphaproteobacteria; __Rhodobacterales; __Rhodobacteraceae
denovo835	0	0	0	0	0	2	0	0	0	0	0	0	0	0	0	0	0	Bacteria; __Bacteroidetes; __Flavobacteriia; __Flavobacteriales; __Flavobacteriaceae; __Flavobacterium
denovo838	2	0	0	0	0	0	0	0	0	0	1	3	0	0	2	0	0	Bacteria; __Acidobacteria; __Subgroup_26; __uncultured_bacterium; __uncultured_bacterium; __uncultured_bacterium
denovo839	0	0	0	0	0	0	0	0	1	1	0	0	2	0	2	0	0	Bacteria; __Proteobacteria; __Alphaproteobacteria
denovo846	0	0	1	7	1	6	6	2	0	0	0	0	0	1	0	0	0	Bacteria; __Proteobacteria; __Gammaproteobacteria; __Pseudomonadales; __Pseudomonadaceae; __Pseudomonas
denovo847	0	0	0	0	0	0	0	0	9	0	0	0	4	0	38	0	0	Bacteria; __Chlorobi; __Ignavibacteria; __Ignavibacteriales; __IheB3-7; __uncultured_bacterium
denovo851	0	0	0	0	0	0	0	0	0	0	0	2	0	0	0	0	0	Bacteria; __Proteobacteria; __Gammaproteobacteria; __Acidithiobacillales; __9M32; __uncultured_bacterium
denovo852	0	0	0	0	0	0	0	0	0	0	0	0	0	0	2	0	0	Bacteria; __Proteobacteria; __Alphaproteobacteria
denovo855	0	0	0	0	0	0	0	0	1	0	0	0	0	0	3	0	0	Bacteria
denovo858	0	0	0	0	0	0	0	0	0	1	0	0	3	0	0	0	0	Bacteria; __Proteobacteria
denovo859	0	0	0	0	0	0	0	0	0	0	0	0	1	0	7	3	0	Bacteria; __Proteobacteria; __Deltaproteobacteria; __Desulfobacterales; __Desulfobulbaceae; __Desulfobulbus
denovo861	0	0	0	0	0	0	0	0	0	0	0	0	3	0	0	0	0	Bacteria; __Proteobacteria; __Alphaproteobacteria
denovo862	0	0	0	0	0	0	0	0	0	5	0	0	0	1	0	2	0	Bacteria; __Proteobacteria; __Deltaproteobacteria; __Desulfobacterales; __Desulfobulbaceae; __Desulfocapsa
denovo863	0	0	0	0	0	0	4	0	0	0	0	0	0	0	0	0	0	Bacteria; __Bacteroidetes; __Flavobacteriia; __Flavobacteriales; __Flavobacteriaceae; __Flavobacterium
denovo866	0	0	0	0	0	2	0	0	0	0	0	0	0	0	0	0	0	Bacteria; __Firmicutes; __Clostridia; __Clostridiales; __Ruminococcaceae; __uncultured
denovo868	0	0	0	0	0	0	0	0	0	0	0	1	1	0	0	0	0	Bacteria; __Bacteroidetes; __Flavobacteriia; __Flavobacteriales; __Flavobacteriaceae; __uncultured
denovo875	0	0	0	0	0	0	0	0	0	0	0	0	0	0	4	0	0	Bacteria; __Proteobacteria
denovo876	0	0	0	0	0	0	0	0	0	0	0	0	7	0	0	0	0	Bacteria; __Bacteroidetes; __Sphingobacteriia; __Sphingobacteriales
denovo878	0	0	0	0	0	1	2	3	0	1	0	0	0	0	0	0	0	Bacteria; __Chloroflexi; __Ardenticatenia; __uncultured
denovo879	1	0	0	0	0	0	0	0	0	1	1	2	0	1	0	0	0	Bacteria; __Proteobacteria; __Epsilonproteobacteria; __Campylobacterales; __Helicobacteraceae; __Sulfurovum
denovo880	0	0	0	0	0	0	0	0	0	0	0	0	0	0	2	0	0	Bacteria; __Proteobacteria; __Deltaproteobacteria
denovo884	2	0	0	0	0	0	0	0	1	1	0	0	1	13	0	0	0	Bacteria; __Proteobacteria; __Gammaproteobacteria; __Methylococcales; __IheB2-23; __uncultured_bacterium
denovo887	0	0	0	0	0	0	0	0	0	0	6	0	0	0	0	0	0	Bacteria; __Proteobacteria; __Alphaproteobacteria; __Caulobacterales; __Hyphomonadaceae
denovo893	0	0	0	0	0	0	0	0	0	0	0	0	0	3	0	0	0	Bacteria; __Actinobacteria; __Acidimicrobiia; __Acidimicrobiales; __uncultured
denovo894	0	0	0	0	0	0	0	0	0	0	0	0	2	0	1	0	0	Bacteria; __Planctomycetes; __Planctomycetacia; __Planctomycetales; __Planctomycetaceae; __Bythopirellula
denovo897	0	0	0	6	0	0	0	0	0	0	0	0	0	0	0	0	0	Bacteria; __Proteobacteria; __Alphaproteobacteria; __Rhodobacterales; __Rhodobacteraceae; __Roseicyclus
denovo899	2	0	0	0	0	0	0	0	0	0	0	0	0	0	0	0	0	Bacteria; __Proteobacteria; __Gammaproteobacteria; __KI89A_clade; __uncultured_deep-sea_bacterium; __uncultured_deep-sea_bacterium
denovo900	0	0	0	0	0	0	0	0	0	0	0	0	0	0	2	0	0	Bacteria; __Planctomycetes; __Planctomycetacia; __Planctomycetales; __Planctomycetaceae; __Bythopirellula
denovo903	0	0	0	0	0	0	0	0	0	0	0	0	4	0	0	0	0	Bacteria; __Proteobacteria; __Deltaproteobacteria
denovo904	0	0	5	3	2	0	1	1	0	2	2	0	0	1	0	0	0	Bacteria; __Proteobacteria; __Gammaproteobacteria; __Enterobacteriales; __Enterobacteriaceae; __Escherichia-Shigella
denovo905	0	0	0	0	0	0	0	0	2	0	0	24	0	0	0	0	0	Bacteria; __Bacteroidetes; __Flavobacteriia; __Flavobacteriales; __Cryomorphaceae; __Owenweeksia
denovo907	0	0	0	0	0	0	0	0	0	0	3	0	0	0	0	0	0	Bacteria; __Actinobacteria; __Acidimicrobiia; __Acidimicrobiales; __OM1_clade; __uncultured_Gram-positive_bacterium
denovo909	0	0	0	0	0	0	2	0	0	0	0	0	0	0	0	0	0	Bacteria; __Actinobacteria; __Actinobacteria; __Micrococcales; __Microbacteriaceae; __Plantibacter
denovo910	2	0	0	0	0	0	0	0	0	0	0	0	0	0	0	0	0	Bacteria
denovo912	0	0	0	0	0	0	0	0	0	0	2	0	0	0	0	0	0	Bacteria; __Proteobacteria; __Deltaproteobacteria
denovo913	0	0	0	0	0	3	0	0	0	0	0	0	0	0	0	0	0	Bacteria; __Actinobacteria; __Thermoleophilia; __Gaiellales; __Gaiellaceae; __Gaiella
denovo914	0	0	0	0	0	0	0	0	0	0	0	2	0	0	0	0	0	Bacteria; __Proteobacteria; __Epsilonproteobacteria; __Campylobacterales; __Helicobacteraceae; __Sulfurovum
denovo918	0	0	0	0	0	0	0	0	2	0	0	0	0	1	0	0	0	Bacteria; __Proteobacteria; __Gammaproteobacteria
denovo919	0	0	5	0	0	0	0	0	0	0	0	0	0	0	0	0	0	Bacteria; __Bacteroidetes; __Flavobacteriia; __Flavobacteriales; __Flavobacteriaceae; __Chryseobacterium
denovo921	24	0	0	0	0	0	0	0	0	15	0	1	10	11	2	0	0	Bacteria; __Proteobacteria; __Epsilonproteobacteria; __CH8-1-BAC; __uncultured_bacterium; __uncultured_bacterium
denovo922	0	0	0	0	0	0	0	0	0	0	1	0	0	0	1	0	0	Bacteria; __Proteobacteria; __Gammaproteobacteria
denovo927	0	0	0	0	0	0	0	0	2	0	0	0	0	0	0	0	0	Bacteria; __Proteobacteria; __Gammaproteobacteria; __Chromatiales; __Ectothiorhodospiraceae; __Acidiferrobacter
denovo931	392	306	388	0	1	37	0	1	228	42	23	7	8	323	0	5186	187	Bacteria; __Proteobacteria; __Gammaproteobacteria; __Chromatiales; __Chromatiaceae; __Nitrosococcus
denovo932	0	0	0	0	0	0	0	0	0	0	2	0	0	0	0	0	0	Bacteria; __Proteobacteria; __Alphaproteobacteria; __OCS116_clade; __uncultured_bacterium; __uncultured_bacterium
denovo935	0	0	2	0	2	0	4	2	0	0	0	0	0	0	0	0	0	Bacteria; __Bacteroidetes; __Sphingobacteriia; __Sphingobacteriales; __Sphingobacteriaceae; __Pedobacter
denovo940	0	0	0	0	0	3	0	0	0	0	0	0	0	0	0	0	0	Bacteria; __Firmicutes; __Bacilli; __Bacillales; __Listeriaceae; __Brochothrix
denovo944	0	0	0	0	0	0	0	0	0	0	2	0	0	0	0	0	0	Bacteria; __Proteobacteria; __Gammaproteobacteria; __Alteromonadales; __NB-1d; __uncultured_bacterium
denovo945	0	0	0	0	0	0	0	0	0	0	0	1	0	0	1	0	0	Bacteria; __Planctomycetes; __Planctomycetacia; __Planctomycetales; __Planctomycetaceae; __Bythopirellula
denovo952	0	0	0	0	0	0	0	0	0	0	3	0	1	0	0	0	0	Bacteria; __Proteobacteria; __Alphaproteobacteria; __OCS116_clade
denovo954	0	0	0	1	0	0	0	2	0	0	0	0	0	0	0	0	0	Bacteria; __Spirochaetae; __Spirochaetes; __Spirochaetales; __Spirochaetaceae; __Treponema
denovo956	0	0	0	0	0	0	0	0	11	0	0	0	0	0	0	0	0	Bacteria; __Bacteroidetes; __Sphingobacteriia; __Sphingobacteriales; __Saprospiraceae; __Lewinella
denovo962	0	0	0	7	0	0	0	0	0	0	0	0	0	0	0	0	0	Bacteria; __Proteobacteria; __Alphaproteobacteria; __Rhodobacterales; __Rhodobacteraceae
denovo964	1	1	0	0	0	0	0	0	0	14	1	3	0	0	0	1	0	Bacteria; __Spirochaetae; __Spirochaetes; __Spirochaetales; __Spirochaetaceae; __Spirochaeta
denovo965	0	0	0	0	0	0	0	0	2	0	0	0	0	0	0	0	0	Bacteria; __Proteobacteria
denovo966	0	0	1	0	4	0	0	0	0	0	0	0	0	0	0	0	0	Bacteria; __Proteobacteria; __Gammaproteobacteria; __Pseudomonadales; __Pseudomonadaceae; __Pseudomonas
denovo972	0	0	0	0	0	0	0	0	0	0	0	1	1	0	0	0	0	Bacteria; __Proteobacteria; __Gammaproteobacteria; __Thiotrichales; __Piscirickettsiaceae; __Marine_Methylotrophic_Group_3
denovo974	0	0	0	0	0	0	0	0	0	0	0	2	0	0	0	0	0	Bacteria; __Proteobacteria; __Gammaproteobacteria
denovo976	72	0	0	0	0	0	0	0	0	6	0	1	4	574	1	0	0	Bacteria; __Proteobacteria; __Gammaproteobacteria; __Methylococcales; __Methylococcaceae
denovo977	0	0	0	0	0	0	0	0	0	0	2	0	0	0	1	0	0	Bacteria; __Proteobacteria; __Deltaproteobacteria
denovo978	0	0	0	0	0	0	0	0	0	1	0	2	0	0	0	0	0	Bacteria; __Proteobacteria; __Gammaproteobacteria; __Thiotrichales; __Piscirickettsiaceae; __endosymbionts
denovo979	0	0	0	0	0	0	0	0	0	0	0	0	0	2	0	0	0	Bacteria; __Proteobacteria; __Gammaproteobacteria
denovo981	4	0	0	0	0	0	0	0	10	29	0	1	0	5	12	0	0	Bacteria; __Proteobacteria; __Gammaproteobacteria; __Gammaproteobacteria_Incertae_Sedis; __Unknown_Family; __Thioprofundum
denovo985	2	0	0	0	0	0	0	0	20	1	1	16	3	4	0	0	0	Bacteria; __Bacteroidetes; __Cytophagia; __Cytophagales; __Flammeovirgaceae; __uncultured
denovo988	0	0	0	0	0	0	0	0	0	0	0	0	0	0	3	0	0	Bacteria; __Proteobacteria; __Deltaproteobacteria
denovo990	0	0	0	0	0	0	0	0	0	0	0	0	2	0	0	0	0	Bacteria; __Proteobacteria; __Deltaproteobacteria; __Desulfuromonadales; __Desulfuromonadaceae; __uncultured_delta_proteobacterium
denovo995	0	0	0	0	0	0	0	0	0	1	0	2	0	0	0	0	0	Bacteria; __Verrucomicrobia; __Verrucomicrobiae; __Verrucomicrobiales; __DEV007; __uncultured_bacterium
denovo999	4	0	0	0	0	0	0	0	0	2	0	0	0	0	0	0	0	Bacteria; __Proteobacteria; __Alphaproteobacteria; __DB1-14
denovo1000	8	2	24	25	35	25	12	21	0	1	0	0	0	0	0	0	0	Bacteria; __Firmicutes; __Bacilli; __Lactobacillales; __Streptococcaceae; __Streptococcus
denovo1002	0	0	0	0	0	0	0	0	0	0	0	5	0	0	1	0	0	Bacteria; __Proteobacteria; __Alphaproteobacteria; __OCS116_clade; __uncultured_bacterium; __uncultured_bacterium
denovo1003	0	0	0	0	0	0	0	0	0	0	0	0	0	0	2	0	0	Bacteria; __Actinobacteria; __Acidimicrobiia; __Acidimicrobiales; __OM1_clade; __uncultured_Gram-positive_bacterium
denovo1005	0	0	0	0	0	0	0	0	0	0	1	1	0	0	0	0	0	Bacteria; __Proteobacteria; __Alphaproteobacteria; __SB1-18; __uncultured_bacterium; __uncultured_bacterium
denovo1006	0	0	0	0	0	0	0	0	0	0	0	0	2	1	0	0	0	Bacteria; __Proteobacteria; __Alphaproteobacteria
denovo1007	0	0	0	0	0	0	0	0	1	0	0	2	0	0	0	0	0	Bacteria; __Proteobacteria; __Epsilonproteobacteria; __Campylobacterales; __Helicobacteraceae; __Sulfurovum
denovo1008	0	0	0	0	0	0	0	0	0	0	0	6	0	0	0	0	0	Bacteria; __Proteobacteria; __Alphaproteobacteria; __Rhizobiales; __Hyphomicrobiaceae
denovo1009	0	0	0	0	0	0	0	0	9	1	3	1	0	0	0	0	0	Bacteria; __Proteobacteria; __Gammaproteobacteria; __Methylococcales
denovo1010	0	0	0	0	0	0	0	0	0	0	0	2	0	0	1	0	0	Bacteria; __Proteobacteria; __Gammaproteobacteria; __Xanthomonadales; __JTB255_marine_benthic_group
denovo1011	0	0	0	0	0	0	0	0	0	0	1	0	1	0	0	0	0	Bacteria; __Proteobacteria; __Alphaproteobacteria; __Rhodobacterales; __Rhodobacteraceae; __Pacificibacter
denovo1012	0	0	0	0	0	0	0	0	0	0	0	0	1	1	0	0	0	Bacteria; __Proteobacteria; __Gammaproteobacteria; __Thiotrichales; __Thiotrichaceae
denovo1014	0	0	0	0	0	0	0	0	0	0	0	0	0	0	0	2	0	Bacteria; __Proteobacteria; __Gammaproteobacteria; __Chromatiales; __Ectothiorhodospiraceae
denovo1019	0	0	0	0	0	0	0	0	16	0	0	0	0	0	0	0	0	Bacteria; __Bacteroidetes; __Flavobacteriia; __Flavobacteriales; __Flavobacteriaceae; __Lutibacter
denovo1020	0	0	0	0	0	0	0	0	0	0	0	0	5	0	0	0	0	Bacteria; __Proteobacteria; __Gammaproteobacteria; __Thiotrichales; __Thiotrichaceae; __uncultured
denovo1022	0	0	0	0	0	0	0	0	0	0	0	0	0	0	3	0	0	Bacteria; __Bacteroidetes; __Flavobacteriia; __Flavobacteriales; __Flavobacteriaceae; __uncultured
denovo1027	1	0	0	0	0	0	0	0	11	2	6	3	0	0	1	0	0	Bacteria; __Proteobacteria; __Zetaproteobacteria; __Mariprofundales; __Mariprofundaceae; __Mariprofundus
denovo1032	1	0	2	0	0	0	0	0	0	0	0	0	0	2	0	0	0	Bacteria; __Proteobacteria; __Alphaproteobacteria
denovo1034	0	0	2	0	3	1	0	1	0	1	0	0	0	0	0	0	0	Bacteria; __Bacteroidetes; __Flavobacteriia; __Flavobacteriales; __Flavobacteriaceae; __Chryseobacterium
denovo1037	0	0	0	2	0	0	0	0	0	0	0	0	0	0	0	0	0	Bacteria; __Proteobacteria; __Gammaproteobacteria; __HOC36; __uncultured_bacterium; __uncultured_bacterium
denovo1043	3	0	0	0	0	0	0	0	0	0	0	0	0	0	0	0	0	Bacteria; __Bacteroidetes; __Flavobacteriia; __Flavobacteriales; __Flavobacteriaceae
denovo1044	0	0	0	0	0	0	0	0	0	2	0	1	0	0	0	0	0	Bacteria; __Planctomycetes; __Planctomycetacia; __Planctomycetales; __Planctomycetaceae; __Pir4_lineage
denovo1047	0	3	0	0	0	0	0	0	0	0	0	0	0	0	0	0	8	Bacteria; __Proteobacteria; __Deltaproteobacteria; __Bdellovibrionales; __Bacteriovoracaceae
denovo1051	0	0	0	1	8	2	0	1	0	0	0	0	0	0	0	0	0	Bacteria; __Proteobacteria; __Alphaproteobacteria; __Rhodospirillales; __Acetobacteraceae; __Acetobacter
denovo1053	2	0	0	0	0	0	0	0	0	0	0	0	0	0	0	0	0	Bacteria; __Proteobacteria
denovo1056	1	0	0	0	0	0	0	0	1	0	0	0	0	3	0	0	0	Bacteria; __Candidate_division_OD1; __bacterium_SH4-10; __bacterium_SH4-10; __bacterium_SH4-10; __bacterium_SH4-10
denovo1057	0	0	0	0	0	3	0	0	0	0	0	0	0	0	0	0	0	Bacteria; __Bacteroidetes; __Bacteroidia; __Bacteroidales; __Porphyromonadaceae; __Parabacteroides
denovo1066	0	0	0	0	0	0	0	0	0	0	0	4	0	0	0	0	0	Bacteria; __Bacteroidetes; __Flavobacteriia; __Flavobacteriales; __Cryomorphaceae; __Owenweeksia
denovo1067	0	0	0	0	0	0	0	0	0	0	0	2	0	0	0	0	0	Bacteria; __Proteobacteria; __Alphaproteobacteria; __Rhodospirillales; __Rhodospirillaceae; __Magnetovibrio
denovo1071	0	0	0	0	0	0	0	0	0	0	0	1	0	0	3	0	0	Bacteria; __Gemmatimonadetes; __Gemmatimonadetes; __BD2-11_terrestrial_group
denovo1073	0	0	0	0	0	0	0	0	0	0	0	0	0	11	0	0	0	Bacteria; __Planctomycetes; __Planctomycetacia; __Planctomycetales; __Planctomycetaceae; __Planctomyces
denovo1078	2	0	0	0	0	0	0	0	0	0	0	0	0	0	0	0	0	Bacteria; __Proteobacteria; __Alphaproteobacteria
denovo1079	0	0	0	0	0	0	0	0	0	0	4	1	4	0	3	0	0	Bacteria; __Proteobacteria; __Gammaproteobacteria; __Xanthomonadales; __JTB255_marine_benthic_group
denovo1080	0	2	0	0	0	0	0	0	1	2	8	0	1	1	0	20	0	Bacteria; __Proteobacteria; __Gammaproteobacteria
denovo1081	0	0	0	0	0	0	0	0	0	0	0	0	0	2	0	0	0	Bacteria; __Bacteroidetes; __Sphingobacteriia; __Sphingobacteriales; __Saprospiraceae; __uncultured
denovo1085	0	0	0	0	0	0	0	0	0	0	0	2	0	0	0	0	0	Bacteria; __Proteobacteria; __Epsilonproteobacteria; __Campylobacterales; __Helicobacteraceae; __Sulfurovum
denovo1086	0	0	0	0	0	0	0	0	0	0	0	3	0	0	0	0	0	Bacteria; __Bacteroidetes
denovo1088	0	0	0	0	0	0	0	0	0	0	0	3	0	0	0	0	0	Bacteria; __Proteobacteria; __Gammaproteobacteria; __Thiotrichales; __Piscirickettsiaceae; __endosymbionts
denovo1098	0	0	0	0	0	0	0	0	0	0	2	0	0	0	0	0	0	Bacteria; __Proteobacteria; __Deltaproteobacteria
denovo1101	0	0	0	0	0	0	0	0	0	0	0	0	0	3	0	0	0	Bacteria; __Proteobacteria; __Alphaproteobacteria; __Rhodobacterales; __Rhodobacteraceae
denovo1105	106	0	0	0	0	0	0	0	113	84	119	21	273	74	134	1	0	Bacteria; __Proteobacteria; __Alphaproteobacteria; __OCS116_clade
denovo1106	0	0	0	0	0	0	0	0	2	0	2	0	1	1	3	1	0	Bacteria; __Actinobacteria; __Acidimicrobiia; __Acidimicrobiales; __OM1_clade
denovo1112	0	0	0	0	0	0	0	0	0	0	0	0	0	2	0	0	0	Bacteria; __Bacteroidetes; __Flavobacteriia; __Flavobacteriales; __Flavobacteriaceae
denovo1116	4	0	0	0	0	0	0	0	0	0	0	0	0	0	0	0	0	Bacteria; __Proteobacteria; __Epsilonproteobacteria; __Nautiliales; __Nautiliaceae; __Caminibacter
denovo1121	0	0	0	1	0	0	2	1	2	0	0	0	0	0	0	0	0	Bacteria; __Proteobacteria; __Gammaproteobacteria; __Pseudomonadales; __Pseudomonadaceae; __Pseudomonas
denovo1123	1	0	0	0	0	0	0	0	0	0	2	0	4	2	5	0	0	Bacteria; __Proteobacteria; __Alphaproteobacteria; __Rhizobiales; __Hyphomicrobiaceae
denovo1126	0	0	0	0	0	0	0	0	0	0	0	2	0	0	0	0	0	Bacteria; __Proteobacteria; __Alphaproteobacteria; __Rhodobacterales; __Rhodobacteraceae
denovo1128	0	0	0	0	0	0	0	0	0	0	0	0	1	0	4	0	0	Bacteria; __Proteobacteria; __Deltaproteobacteria; __Desulfobacterales; __Nitrospinaceae; __Nitrospina
denovo1131	0	0	0	0	0	0	0	0	2	0	0	1	1	0	0	0	0	Bacteria; __Proteobacteria; __Alphaproteobacteria; __DB1-14; __uncultured_bacterium; __uncultured_bacterium
denovo1132	0	0	0	0	6	0	0	1	0	1	0	0	0	0	0	0	0	Bacteria; __Proteobacteria; __Alphaproteobacteria; __Rhizobiales; __Methylobacteriaceae; __Methylobacterium
denovo1137	0	0	0	0	0	0	0	0	0	0	0	0	0	2	0	0	0	Bacteria; __Proteobacteria; __Gammaproteobacteria; __Thiotrichales; __Thiotrichaceae; __Cocleimonas
denovo1141	0	0	0	0	0	0	0	0	0	5	0	0	0	0	0	42	0	Bacteria; __Proteobacteria; __Deltaproteobacteria; __Desulfobacterales; __Desulfobulbaceae; __Desulfobulbus
denovo1142	2	0	0	0	0	0	0	0	0	0	0	0	0	0	0	0	0	Bacteria; __Proteobacteria; __Gammaproteobacteria; __Thiotrichales; __Thiotrichaceae; __Cocleimonas
denovo1146	0	0	0	0	0	0	0	0	0	0	2	0	0	0	0	0	0	Bacteria; __Proteobacteria; __Alphaproteobacteria; __OCS116_clade; __uncultured_bacterium; __uncultured_bacterium
denovo1147	0	0	0	0	0	0	0	0	0	20	0	0	0	3	0	0	0	Bacteria; __Bacteroidetes; __VC2.1_Bac22; __uncultured_bacterium_VC2.1_Bac22; __uncultured_bacterium_VC2.1_Bac22; __uncultured_bacterium_VC2.1_Bac22
denovo1149	0	2	68	86	84	92	74	73	0	9	0	2	0	7	0	0	0	Bacteria; __Bacteroidetes; __Flavobacteriia; __Flavobacteriales; __Flavobacteriaceae; __Flavobacterium
denovo1152	0	0	0	0	0	0	0	0	0	0	0	2	0	0	0	0	0	Bacteria; __Proteobacteria
denovo1154	0	0	0	0	0	0	0	0	0	0	1	0	0	0	2	0	0	Bacteria; __Proteobacteria; __Alphaproteobacteria; __SB1-18
denovo1156	0	0	0	0	0	0	0	0	0	0	2	0	0	0	0	0	0	Bacteria; __Proteobacteria; __Deltaproteobacteria
denovo1157	0	0	0	0	0	0	0	0	0	0	0	0	3	0	0	0	0	Bacteria; __Proteobacteria; __Gammaproteobacteria
denovo1162	0	0	0	0	0	0	0	0	0	0	0	0	0	1	1	0	0	Bacteria; __Proteobacteria; __Alphaproteobacteria; __ss1-B-07-44; __uncultured_bacterium; __uncultured_bacterium
denovo1163	29	0	1	0	0	0	0	0	1	8	1	0	2	6	0	8	0	Bacteria; __Bacteroidetes; __Flavobacteriia; __Flavobacteriales; __Flavobacteriaceae; __Lutibacter
denovo1166	0	0	0	0	0	0	0	0	0	0	1	0	0	0	1	0	0	Bacteria; __Bacteroidetes; __Flavobacteriia; __Flavobacteriales; __Flavobacteriaceae
denovo1169	0	0	3	2	0	3	1	3	0	0	0	0	0	0	0	0	0	Bacteria; __Proteobacteria; __Betaproteobacteria; __Burkholderiales; __Comamonadaceae
denovo1171	3	0	0	0	0	0	0	0	8	0	0	0	0	2	0	0	0	Bacteria; __Proteobacteria; __Gammaproteobacteria
denovo1172	0	0	6	1	1	3	2	2	0	0	0	0	0	1	0	0	0	Bacteria; __Proteobacteria; __Gammaproteobacteria; __Pseudomonadales; __Pseudomonadaceae; __Pseudomonas
denovo1173	4	0	0	0	0	0	0	0	2	1	1	0	9	0	8	0	0	Bacteria; __Actinobacteria; __Acidimicrobiia; __Acidimicrobiales
denovo1175	1	0	0	0	0	0	0	0	0	0	0	0	3	0	0	0	0	Bacteria; __Proteobacteria; __Alphaproteobacteria
denovo1178	0	0	20	10	21	20	13	18	0	3	0	0	0	2	0	0	0	Bacteria; __Proteobacteria; __Gammaproteobacteria; __Enterobacteriales; __Enterobacteriaceae
denovo1179	0	0	0	0	0	0	0	2	0	0	0	0	0	0	0	0	0	Bacteria; __Planctomycetes; __Planctomycetacia; __Planctomycetales; __Planctomycetaceae; __Pir4_lineage
denovo1182	0	0	0	0	0	0	0	5	0	0	0	0	0	0	0	0	0	Bacteria; __Proteobacteria; __Alphaproteobacteria; __Rhodobacterales; __Rhodobacteraceae; __Profundibacterium
denovo1185	0	0	0	0	0	0	0	0	0	0	2	0	0	0	0	0	0	Bacteria; __Proteobacteria; __Alphaproteobacteria; __Rhizobiales; __Hyphomicrobiaceae; __uncultured
denovo1186	4	0	0	0	0	0	0	0	0	0	0	0	0	0	0	0	0	Bacteria; __Proteobacteria; __Gammaproteobacteria; __Xanthomonadales; __JTB255_marine_benthic_group
denovo1188	0	0	0	0	0	0	0	0	0	0	0	0	0	0	2	0	0	Bacteria; __Proteobacteria; __Alphaproteobacteria; __Rhizobiales; __Bradyrhizobiaceae; __uncultured_bacterium
denovo1189	0	0	0	0	0	0	0	0	0	1	0	1	0	0	0	0	0	Bacteria; __Bacteroidetes; __VC2.1_Bac22
denovo1191	0	0	0	0	0	0	0	0	1	0	1	0	9	0	0	0	0	Bacteria; __Proteobacteria; __Gammaproteobacteria; __Thiotrichales; __Thiotrichaceae; __Thiothrix
denovo1192	0	0	0	0	0	0	0	0	0	0	0	2	0	0	0	0	0	Bacteria
denovo1198	0	0	2	2	1	0	0	0	0	0	0	0	0	0	0	0	0	Bacteria; __Proteobacteria; __Gammaproteobacteria; __Pseudomonadales; __Pseudomonadaceae; __Pseudomonas
denovo1199	0	0	0	0	0	0	0	0	0	0	0	0	3	0	0	0	0	Bacteria; __Proteobacteria; __Alphaproteobacteria; __Caulobacterales; __Hyphomonadaceae; __Robiginitomaculum
denovo1203	0	0	0	0	0	0	0	0	0	0	0	0	0	2	0	0	0	Bacteria; __Proteobacteria; __Gammaproteobacteria; __Methylococcales
denovo1204	4	0	0	0	0	0	0	0	5	1	1	3	2	23	0	0	0	Bacteria; __Proteobacteria; __Alphaproteobacteria; __DB1-14
denovo1205	0	0	0	0	0	0	0	0	0	0	0	0	4	0	0	0	0	Bacteria; __Proteobacteria; __Gammaproteobacteria; __Thiotrichales; __Thiotrichaceae; __uncultured
denovo1207	0	0	0	0	0	0	0	0	0	0	0	0	1	0	1	0	0	Bacteria; __Proteobacteria; __Alphaproteobacteria
denovo1211	0	0	0	2	0	0	0	0	0	0	0	0	0	0	0	0	0	Bacteria; __Firmicutes; __Clostridia; __Clostridiales; __Clostridiaceae_1; __Clostridium_sensu_stricto_6
denovo1217	1	0	0	0	0	0	0	0	0	1	0	0	0	0	0	0	0	Bacteria; __Deferribacteres; __Deferribacteres; __Deferribacterales; __Deferribacterales_Incertae_Sedis; __Caldithrix
denovo1218	0	0	1	0	0	0	1	1	0	0	0	0	0	0	0	0	0	Bacteria; __Proteobacteria; __Gammaproteobacteria; __Pseudomonadales; __Pseudomonadaceae; __Pseudomonas
denovo1219	0	0	0	0	0	0	0	0	0	0	0	0	0	7	0	0	0	Bacteria; __Bacteroidetes; __VC2.1_Bac22; __uncultured_Bacteroidetes_bacterium; __uncultured_Bacteroidetes_bacterium; __uncultured_Bacteroidetes_bacterium
denovo1221	0	0	0	0	0	0	0	0	0	0	0	4	0	0	0	0	0	Bacteria
denovo1222	14	0	0	0	0	0	0	0	0	0	0	2	0	14	0	0	0	Bacteria; __Proteobacteria; __Alphaproteobacteria; __Rhodobacterales; __Rhodobacteraceae; __Pacificibacter
denovo1224	6	0	0	0	0	0	0	0	45	5	0	9	24	18	2	0	0	Bacteria; __Proteobacteria; __Gammaproteobacteria; __Thiotrichales; __Thiotrichaceae; __Thiothrix
denovo1226	0	0	0	1	0	0	1	0	0	0	0	0	0	0	0	0	0	Bacteria; __Proteobacteria; __Betaproteobacteria; __Hot_Creek_32; __uncultured_bacterium; __uncultured_bacterium
denovo1227	0	0	0	0	0	0	0	0	0	0	1	1	0	0	0	3	0	Bacteria; __Bacteroidetes; __VC2.1_Bac22; __uncultured_Bacteroidetes_bacterium; __uncultured_Bacteroidetes_bacterium; __uncultured_Bacteroidetes_bacterium
denovo1233	0	0	0	0	0	0	0	0	2	0	0	0	0	0	1	0	0	Bacteria; __Proteobacteria; __Alphaproteobacteria; __OCS116_clade; __uncultured_bacterium; __uncultured_bacterium
denovo1235	0	0	0	0	0	0	0	0	1	1	0	0	0	5	0	0	0	Bacteria; __Proteobacteria; __Gammaproteobacteria; __Methylococcales; __Marine_Methylotrophic_Group_1
denovo1237	0	0	0	0	0	0	0	0	0	0	2	0	0	0	0	0	0	Bacteria
denovo1242	1	0	0	0	0	0	0	0	0	0	0	0	1	0	1	0	0	Bacteria; __Bacteroidetes; __Flavobacteriia; __Flavobacteriales
denovo1243	0	0	0	0	0	0	0	0	0	0	0	0	2	0	0	0	0	Bacteria; __Proteobacteria
denovo1245	0	0	0	0	0	0	0	0	0	0	0	0	2	0	0	0	0	Bacteria; __Lentisphaerae
denovo1248	0	0	0	0	0	0	0	0	0	0	0	0	3	0	0	0	0	Bacteria; __Bacteroidetes; __Flavobacteriia; __Flavobacteriales; __Flavobacteriaceae
denovo1250	0	0	2	0	0	0	1	1	0	0	0	0	0	0	0	0	0	Bacteria; __Proteobacteria; __Gammaproteobacteria; __Enterobacteriales; __Enterobacteriaceae; __Pantoea
denovo1251	0	0	0	0	0	0	0	0	0	0	1	0	0	0	2	0	0	Bacteria; __Proteobacteria; __Alphaproteobacteria
denovo1252	0	0	0	0	0	0	0	0	1	0	0	1	0	0	0	0	0	Bacteria; __Proteobacteria; __Gammaproteobacteria; __Thiotrichales; __Piscirickettsiaceae; __uncultured
denovo1254	1	0	0	0	0	0	0	0	0	0	0	0	1	0	0	0	0	Bacteria; __Proteobacteria; __Gammaproteobacteria
denovo1256	0	0	0	0	0	0	0	0	0	0	0	2	0	0	0	0	0	Bacteria; __Candidate_division_TM7
denovo1258	0	0	0	0	0	5	0	0	0	0	0	0	0	0	0	0	0	Bacteria; __Firmicutes; __Clostridia; __Clostridiales; __Ruminococcaceae; __uncultured
denovo1259	1	0	0	0	0	0	0	0	0	0	3	0	0	0	0	0	0	Bacteria; __Proteobacteria; __Alphaproteobacteria
denovo1261	0	2	16	29	29	36	26	43	0	10	0	0	0	0	0	0	0	Bacteria; __Proteobacteria; __Gammaproteobacteria; __Enterobacteriales; __Enterobacteriaceae; __Rahnella
denovo1264	0	0	0	0	0	0	0	0	0	0	0	0	0	6	0	0	0	Bacteria; __Bacteroidetes; __Cytophagia; __Cytophagales; __Flammeovirgaceae; __Reichenbachiella
denovo1265	0	0	0	0	0	0	0	0	0	0	0	0	2	0	1	0	0	Bacteria; __Proteobacteria
denovo1266	3	1	3	0	3	6	0	2	120	6	780	10	1345	2	1700	4	0	Bacteria; __Actinobacteria; __Acidimicrobiia; __Acidimicrobiales; __OM1_clade; __uncultured_Gram-positive_bacterium
denovo1267	0	0	0	0	0	0	0	0	0	0	0	0	0	0	5	0	0	Bacteria; __Proteobacteria; __Alphaproteobacteria; __Rhodobacterales; __Rhodobacteraceae
denovo1270	0	0	2	0	3	4	1	0	0	4	0	0	0	0	0	0	0	Bacteria; __Proteobacteria; __Betaproteobacteria; __Burkholderiales; __Comamonadaceae; __Albidiferax
denovo1271	0	0	0	0	0	0	0	0	0	0	0	0	0	0	2	0	0	Bacteria; __Verrucomicrobia; __Verrucomicrobiae; __Verrucomicrobiales; __DEV007; __uncultured_deep-sea_bacterium
denovo1272	0	0	1	0	0	2	0	0	0	0	0	0	0	0	0	0	0	Bacteria; __Proteobacteria; __Gammaproteobacteria; __Pseudomonadales; __Pseudomonadaceae; __Pseudomonas
denovo1275	10	0	0	0	0	0	0	0	10	1	1	0	0	2	0	0	0	Bacteria; __Bacteroidetes; __Flavobacteriia; __Flavobacteriales; __Schleiferiaceae; __Schleiferia
denovo1276	0	0	0	0	0	0	0	0	0	0	1	0	0	0	2	0	0	Bacteria; __Planctomycetes; __Phycisphaerae; __SHA-43; __uncultured_deep-sea_bacterium; __uncultured_deep-sea_bacterium
denovo1281	0	0	0	0	0	0	0	0	0	0	1	0	0	0	1	0	0	Bacteria; __Proteobacteria
denovo1282	0	0	0	0	0	0	0	0	2	0	0	0	0	0	0	0	0	Bacteria; __Proteobacteria
denovo1286	0	0	0	0	0	0	0	0	0	0	0	0	0	0	2	0	0	Bacteria; __Planctomycetes; __OM190
denovo1290	1	0	0	0	0	0	0	0	0	0	0	1	0	0	0	0	0	Bacteria; __Proteobacteria; __Epsilonproteobacteria; __Campylobacterales; __Helicobacteraceae; __Sulfurimonas
denovo1291	0	0	0	0	0	0	4	0	0	0	0	0	0	0	0	0	0	Bacteria; __Proteobacteria; __Epsilonproteobacteria; __Campylobacterales; __Helicobacteraceae; __Sulfurimonas
denovo1292	0	0	1	0	1	0	0	0	0	0	0	0	0	0	0	0	0	Bacteria; __Bacteroidetes; __Flavobacteriia; __Flavobacteriales; __Flavobacteriaceae; __Chryseobacterium
denovo1294	0	0	0	0	0	0	0	0	0	0	0	0	6	0	0	0	0	Bacteria; __Actinobacteria; __Acidimicrobiia; __Acidimicrobiales; __Sva0996_marine_group
denovo1295	0	0	0	0	0	0	0	0	1	0	8	0	0	0	0	0	0	Bacteria; __Proteobacteria; __Alphaproteobacteria; __OCS116_clade
denovo1297	0	0	0	0	0	0	0	0	2	0	1	0	0	0	0	0	0	Bacteria; __Proteobacteria; __Alphaproteobacteria; __Rhizobiales; __Hyphomicrobiaceae
denovo1298	0	0	0	0	0	0	0	0	0	0	7	0	0	0	0	0	0	Bacteria; __Proteobacteria; __Alphaproteobacteria
denovo1300	0	0	0	0	0	0	0	0	0	1	0	0	0	1	0	0	0	Bacteria; __Thermotogae; __Thermotogae; __Thermotogales; __Thermotogaceae; __uncultured
denovo1301	0	0	0	0	0	0	0	0	0	0	0	4	0	0	0	0	0	Bacteria; __TM6
denovo1302	0	0	0	0	0	0	0	0	0	0	0	0	4	1	0	0	0	Bacteria; __Proteobacteria; __Alphaproteobacteria; __Rhodobacterales; __Rhodobacteraceae
denovo1303	0	0	2	1	0	0	0	0	0	0	0	0	0	0	0	0	0	Bacteria; __Bacteroidetes; __Flavobacteriia; __Flavobacteriales; __Flavobacteriaceae; __Chryseobacterium
denovo1305	0	0	0	0	0	0	0	0	0	0	0	0	2	0	0	0	0	Bacteria; __Proteobacteria; __Gammaproteobacteria
denovo1306	0	0	0	0	0	0	0	0	10	0	0	0	1	2	1	0	0	Bacteria; __Bacteroidetes; __Flavobacteriia; __Flavobacteriales; __Flavobacteriaceae; __Lutibacter
denovo1309	3	0	0	0	0	0	0	0	0	0	0	0	0	0	0	0	0	Bacteria; __Proteobacteria; __Gammaproteobacteria
denovo1315	0	0	0	0	0	0	0	0	0	2	0	0	0	2	0	0	0	Bacteria; __Proteobacteria; __Epsilonproteobacteria; __BG.g7; __uncultured_bacterium; __uncultured_bacterium
denovo1316	1	0	0	0	0	0	0	0	2	0	0	0	0	4	0	1	0	Bacteria; __Proteobacteria; __Gammaproteobacteria; __Methylococcales
denovo1319	0	0	0	0	0	0	0	0	2	0	0	0	0	0	1	0	0	Bacteria; __Proteobacteria; __Alphaproteobacteria
denovo1323	0	0	0	0	0	0	0	0	0	0	0	0	2	0	0	0	0	Bacteria; __Proteobacteria; __Gammaproteobacteria; __Methylococcales; __Marine_Methylotrophic_Group_1
denovo1325	0	0	0	0	0	0	0	0	0	0	4	0	0	0	3	0	0	Bacteria; __Bacteroidetes; __Flavobacteriia; __Flavobacteriales; __Flavobacteriaceae; __uncultured
denovo1326	1	0	0	0	0	0	0	0	1	1	0	0	0	0	0	0	0	Bacteria; __Planctomycetes; __Phycisphaerae; __Phycisphaerales; __Phycisphaeraceae; __SM1A02
denovo1327	6	0	0	0	0	0	0	0	12	3	0	11	0	0	0	0	0	Bacteria; __Bacteroidetes; __Flavobacteriia; __Flavobacteriales; __Flavobacteriaceae
denovo1331	0	0	0	0	0	0	0	0	2	0	0	0	0	0	0	0	0	Bacteria; __Proteobacteria; __Epsilonproteobacteria; __Campylobacterales; __Helicobacteraceae
denovo1332	15	0	0	0	0	1	0	0	8	13	8	3	1	8	0	2	0	Bacteria; __Proteobacteria; __Deltaproteobacteria; __Desulfuromonadales; __Desulfuromonadaceae; __Desulfuromusa
denovo1334	1	5	0	0	0	0	0	0	46	5	10	49	56	0	14	202	0	Bacteria; __Proteobacteria; __Gammaproteobacteria; __Chromatiales; __Ectothiorhodospiraceae; __Acidiferrobacter
denovo1336	0	0	0	0	0	0	0	0	0	2	0	0	0	0	0	0	0	Bacteria; __Firmicutes; __Clostridia; __Clostridiales; __Ruminococcaceae; __uncultured
denovo1342	0	0	0	0	0	0	0	0	0	0	0	3	0	0	0	0	0	Bacteria; __Proteobacteria; __Alphaproteobacteria; __SB1-18
denovo1343	2	0	0	0	0	0	0	0	0	1	2	0	2	0	8	0	0	Bacteria; __Proteobacteria; __Alphaproteobacteria
denovo1345	4	0	0	0	0	0	0	0	0	7	0	0	4	3	0	0	0	Bacteria; __Proteobacteria; __Gammaproteobacteria
denovo1346	0	0	0	0	0	0	0	0	0	0	0	0	0	0	2	0	0	Bacteria; __Proteobacteria
denovo1348	0	0	0	0	0	0	0	8	0	0	0	0	0	0	0	0	0	Bacteria; __Proteobacteria; __Betaproteobacteria; __Burkholderiales; __Comamonadaceae; __Leptothrix
denovo1349	0	0	0	0	0	3	4	0	0	0	0	0	0	0	0	0	0	Bacteria; __Firmicutes; __Bacilli; __Lactobacillales; __Leuconostocaceae; __Weissella
denovo1351	0	0	0	0	0	0	0	0	2	0	0	0	1	0	1	0	0	Bacteria; __Actinobacteria; __Acidimicrobiia; __Acidimicrobiales; __OM1_clade; __uncultured_Gram-positive_bacterium
denovo1353	0	0	0	0	0	0	0	0	1	2	0	2	0	0	0	1	0	Bacteria; __Proteobacteria; __Gammaproteobacteria; __Thiotrichales; __Thiotrichaceae; __uncultured
denovo1354	0	0	0	0	0	0	0	0	0	0	0	0	0	0	2	0	0	Bacteria; __Proteobacteria; __Alphaproteobacteria; __SB1-18; __uncultured_alpha_proteobacterium; __uncultured_alpha_proteobacterium
denovo1356	0	0	0	0	0	0	0	0	0	0	0	0	0	2	0	0	0	Bacteria; __Proteobacteria; __Gammaproteobacteria; __Thiotrichales; __Thiotrichaceae; __Cocleimonas
denovo1363	0	0	0	0	0	0	0	0	0	0	0	0	0	0	6	0	0	Bacteria; __Proteobacteria; __ARKICE-90; __uncultured_gamma_proteobacterium; __uncultured_gamma_proteobacterium; __uncultured_gamma_proteobacterium
denovo1369	0	0	0	0	0	0	0	0	0	0	0	0	3	0	1	0	0	Bacteria; __Proteobacteria; __Deltaproteobacteria; __Desulfuromonadales
denovo1371	0	2	0	0	0	0	0	0	0	0	0	0	0	0	0	0	0	Bacteria
denovo1374	2	0	0	0	0	0	0	0	12	4	11	17	0	0	7	0	0	Bacteria; __Proteobacteria
denovo1375	0	0	0	0	0	0	0	0	0	0	0	2	0	0	0	0	0	Bacteria; __Proteobacteria; __Gammaproteobacteria; __Sva0071; __uncultured_Thioalkalivibrio_sp.; __uncultured_Thioalkalivibrio_sp.
denovo1376	0	0	0	0	0	0	0	0	0	0	0	3	0	0	0	2	0	Bacteria; __Bacteroidetes; __VC2.1_Bac22; __uncultured_bacterium_VC2.1_Bac22; __uncultured_bacterium_VC2.1_Bac22; __uncultured_bacterium_VC2.1_Bac22
denovo1377	0	0	0	0	0	0	0	0	0	0	0	0	0	2	0	0	0	Bacteria; __Proteobacteria
denovo1382	0	1	0	0	0	0	0	0	2	0	0	0	0	0	0	0	1	Bacteria; __Actinobacteria; __Acidimicrobiia; __Acidimicrobiales; __OM1_clade; __uncultured_Gram-positive_bacterium
denovo1384	0	0	0	0	0	0	0	0	0	0	1	0	2	0	0	0	0	Bacteria; __Proteobacteria; __Deltaproteobacteria
denovo1386	0	0	0	0	0	0	0	0	0	0	0	0	1	0	1	0	0	Bacteria; __Proteobacteria; __Epsilonproteobacteria; __Campylobacterales; __Helicobacteraceae; __Sulfurovum
denovo1390	0	0	0	0	0	0	0	0	0	0	0	0	0	0	2	0	0	Bacteria; __Proteobacteria; __Alphaproteobacteria; __OCS116_clade; __uncultured_bacterium; __uncultured_bacterium
denovo1392	0	0	0	0	0	0	0	0	0	0	0	1	0	5	0	0	0	Bacteria; __Proteobacteria; __Gammaproteobacteria; __BD7-8_marine_group; __uncultured_gamma_proteobacterium; __uncultured_gamma_proteobacterium
denovo1393	0	0	0	0	0	0	0	0	0	0	0	0	0	0	0	10	0	Bacteria; __Proteobacteria; __Gammaproteobacteria
denovo1396	0	0	0	0	0	0	0	0	0	0	1	1	0	1	0	0	0	Bacteria; __Proteobacteria
denovo1397	0	0	0	0	0	0	0	0	0	0	2	0	0	0	0	0	0	Bacteria; __Bacteroidetes; __VC2.1_Bac22; __uncultured_bacterium; __uncultured_bacterium; __uncultured_bacterium
denovo1398	0	0	5	5	2	0	1	1	0	2	0	0	0	0	0	0	0	Bacteria; __Bacteroidetes; __Flavobacteriia; __Flavobacteriales; __Flavobacteriaceae; __Flavobacterium
denovo1399	0	0	0	0	0	0	0	0	2	0	0	0	0	0	0	0	0	Bacteria; __Proteobacteria; __Gammaproteobacteria
denovo1401	0	0	2	19	2	3	2	2	0	0	0	0	0	0	0	0	0	Bacteria; __Proteobacteria; __Gammaproteobacteria; __Pseudomonadales; __Pseudomonadaceae; __Pseudomonas
denovo1402	0	0	0	0	0	0	0	0	0	0	0	0	3	0	0	0	0	Bacteria; __Proteobacteria; __TA18; __uncultured_alpha_proteobacterium; __uncultured_alpha_proteobacterium; __uncultured_alpha_proteobacterium
denovo1403	0	0	0	0	0	0	0	0	0	2	0	0	0	0	0	0	0	Bacteria; __Candidate_division_TM7
denovo1407	0	0	0	0	0	0	0	0	0	0	2	0	0	0	0	0	0	Bacteria; __Bacteroidetes; __Cytophagia; __Cytophagales; __Flammeovirgaceae; __Reichenbachiella
denovo1408	0	0	0	0	0	0	0	0	0	0	0	2	0	0	0	0	0	Bacteria; __Bacteroidetes; __Flavobacteriia; __Flavobacteriales; __Flavobacteriaceae
denovo1410	1	0	0	0	2	0	0	2	0	0	0	0	0	0	0	0	0	Bacteria; __Bacteroidetes; __Flavobacteriia; __Flavobacteriales; __Flavobacteriaceae; __Flavobacterium
denovo1413	0	0	0	0	0	0	0	0	1	0	1	0	1	0	4	0	0	Bacteria; __Proteobacteria; __Alphaproteobacteria; __Rhizobiales; __Hyphomicrobiaceae
denovo1419	0	0	0	0	0	0	0	0	0	0	0	2	0	0	0	0	0	Bacteria; __Proteobacteria; __Alphaproteobacteria; __Rhodobacterales; __Rhodobacteraceae; __Pacificibacter
denovo1423	0	0	0	0	0	0	0	0	0	0	0	0	0	0	2	0	0	Bacteria
denovo1429	5	0	0	0	0	0	0	0	0	2	0	1	0	0	0	0	0	Bacteria; __Candidate_division_OD1; __uncultured_bacterium; __uncultured_bacterium; __uncultured_bacterium; __uncultured_bacterium
denovo1430	0	0	0	0	0	0	0	0	0	0	0	0	2	0	0	0	0	Bacteria; __Proteobacteria; __Gammaproteobacteria
denovo1431	0	0	0	0	0	0	0	0	0	0	0	0	0	4	0	0	0	Bacteria; __Proteobacteria; __Gammaproteobacteria; __Methylococcales; __IheB2-23; __uncultured_bacterium
denovo1433	1	0	0	0	0	0	0	0	0	0	0	1	0	0	0	0	0	Bacteria; __Proteobacteria; __Alphaproteobacteria; __Rhodobacterales; __Rhodobacteraceae; __Roseobacter_clade_NAC11-7_lineage
denovo1434	0	0	0	0	0	0	0	0	0	0	1	2	0	0	0	0	0	Bacteria; __Proteobacteria; __Gammaproteobacteria; __Chromatiales; __Ectothiorhodospiraceae; __Acidiferrobacter
denovo1437	2	0	0	0	0	0	0	0	3	9	8	0	5	0	10	0	0	Bacteria; __Planctomycetes; __Planctomycetacia; __Planctomycetales; __Planctomycetaceae; __Pir4_lineage
denovo1438	0	0	12	31	15	12	12	25	0	3	0	0	0	0	0	1	0	Bacteria; __Proteobacteria; __Gammaproteobacteria; __Pseudomonadales; __Pseudomonadaceae; __Pseudomonas
denovo1441	0	0	0	0	0	0	0	0	1	0	0	0	1	0	0	0	0	Bacteria; __Proteobacteria; __Gammaproteobacteria; __Thiotrichales; __Thiotrichaceae; __Thiothrix
denovo1443	2	0	0	0	0	0	0	0	0	0	0	0	0	0	0	0	0	Bacteria; __Proteobacteria
denovo1446	0	0	0	0	0	0	0	0	0	0	0	0	1	0	1	0	0	Bacteria; __Actinobacteria; __Acidimicrobiia; __Acidimicrobiales; __OM1_clade; __uncultured_Gram-positive_bacterium
denovo1447	0	0	0	0	0	0	0	0	0	0	0	2	0	0	0	0	0	Bacteria; __Proteobacteria; __Gammaproteobacteria; __Thiotrichales; __Thiotrichaceae; __Cocleimonas
denovo1448	0	0	0	0	0	0	0	0	0	0	0	3	0	0	0	0	0	Bacteria; __Proteobacteria; __Gammaproteobacteria
denovo1449	0	0	0	0	0	0	0	0	0	0	0	0	0	8	0	0	0	Bacteria; __Proteobacteria; __Gammaproteobacteria; __Methylococcales; __IheB2-23; __uncultured_bacterium
denovo1452	0	0	0	0	0	0	0	0	0	0	0	0	1	0	3	0	0	Bacteria; __Planctomycetes; __Phycisphaerae; __Phycisphaerales; __Phycisphaeraceae; __SM1A02
denovo1453	0	0	0	0	0	0	0	0	0	3	0	0	0	0	0	0	0	Bacteria
denovo1454	274	0	0	0	0	0	0	0	1	93	23	13	56	568	31	0	0	Bacteria; __Proteobacteria; __Epsilonproteobacteria; __CH8-1-BAC; __uncultured_bacterium; __uncultured_bacterium
denovo1458	0	0	0	0	0	0	0	0	0	0	1	0	5	0	1	0	0	Bacteria; __Proteobacteria; __Alphaproteobacteria; __OCS116_clade; __uncultured_bacterium; __uncultured_bacterium
denovo1459	0	0	0	0	0	0	0	0	0	0	0	1	0	1	0	0	0	Bacteria; __Bacteroidetes; __Flavobacteriia; __Flavobacteriales; __Flavobacteriaceae
denovo1460	0	0	0	0	0	0	0	0	0	0	6	0	5	0	10	0	0	Bacteria; __Proteobacteria; __Alphaproteobacteria; __Rhizobiales
denovo1462	0	0	0	0	0	0	0	0	0	2	0	0	0	0	1	0	0	Bacteria; __Chlorobi; __Ignavibacteria; __Ignavibacteriales; __IheB3-7; __uncultured_Chlorobi_bacterium
denovo1463	1	0	0	0	0	0	0	0	9	1	0	0	1	0	0	0	0	Bacteria; __Proteobacteria; __Gammaproteobacteria; __Methylococcales; __IheB2-23; __uncultured_bacterium
denovo1464	0	0	0	3	0	0	0	0	0	0	0	0	0	0	0	0	0	Bacteria
denovo1467	0	0	1	1	0	2	0	0	0	0	0	0	0	0	0	0	0	Bacteria; __Actinobacteria; __Actinobacteria; __Micrococcales; __Dermabacteraceae; __Brachybacterium
denovo1468	0	0	0	0	0	0	0	0	0	0	2	0	0	0	1	0	0	Bacteria; __Proteobacteria
denovo1469	0	0	0	0	0	0	0	0	2	0	0	0	0	0	0	0	0	Bacteria; __Bacteroidetes; __Flavobacteriia; __Flavobacteriales; __Flavobacteriaceae; __uncultured
denovo1474	2	0	0	0	0	0	0	0	0	43	0	1	0	6	0	9	1	Bacteria; __Bacteroidetes; __VC2.1_Bac22; __uncultured_bacterium; __uncultured_bacterium; __uncultured_bacterium
denovo1477	0	0	0	0	0	0	0	0	0	0	0	0	0	0	0	3	0	Bacteria; __Proteobacteria; __Gammaproteobacteria; __Chromatiales
denovo1478	7	0	0	0	0	0	0	0	0	0	0	0	0	0	0	0	0	Bacteria; __Proteobacteria; __Gammaproteobacteria
denovo1480	0	0	0	0	0	0	0	0	0	0	0	0	0	1	0	1	0	Bacteria; __Proteobacteria; __Gammaproteobacteria; __Chromatiales
denovo1485	3	0	0	0	0	0	0	0	0	1	0	0	0	3	0	0	0	Bacteria; __Proteobacteria; __Gammaproteobacteria
denovo1489	0	0	0	0	0	0	0	0	0	0	0	0	2	0	0	0	0	Bacteria; __Bacteroidetes; __Flavobacteriia; __Flavobacteriales; __Flavobacteriaceae
denovo1492	0	0	0	0	0	0	0	0	1	0	0	2	0	1	0	0	0	Bacteria; __Proteobacteria; __Epsilonproteobacteria; __Campylobacterales; __Helicobacteraceae; __Sulfurovum
denovo1503	0	0	0	0	0	0	0	0	3	0	0	0	0	0	0	0	0	Bacteria; __Proteobacteria; __Alphaproteobacteria; __OCS116_clade; __uncultured_alpha_proteobacterium; __uncultured_alpha_proteobacterium
denovo1508	1	0	0	0	0	0	0	0	2	0	0	2	1	0	4	0	0	Bacteria; __Proteobacteria; __Alphaproteobacteria
denovo1514	0	0	0	0	0	0	0	0	0	0	0	0	4	0	0	0	0	Bacteria; __Proteobacteria; __Deltaproteobacteria; __Myxococcales
denovo1516	0	0	1	0	1	0	0	2	0	0	0	0	0	0	0	0	0	Bacteria; __Bacteroidetes; __Sphingobacteriia; __Sphingobacteriales; __Sphingobacteriaceae; __Sphingobacterium
denovo1517	84	0	0	0	0	1	0	0	97	92	41	45	24	35	5	0	0	Bacteria; __Proteobacteria; __Alphaproteobacteria; __Rhodobacterales; __Rhodobacteraceae
denovo1521	0	0	0	0	0	0	0	0	0	0	2	0	3	0	2	0	0	Bacteria; __Bacteroidetes; __Flavobacteriia; __Flavobacteriales; __Flavobacteriaceae
denovo1523	0	0	0	0	0	0	0	0	0	3	0	0	0	0	0	0	0	Bacteria; __Proteobacteria; __Gammaproteobacteria; __NKB5
denovo1525	1	0	0	0	0	0	0	0	0	0	0	0	0	1	0	0	0	Bacteria; __Proteobacteria; __Alphaproteobacteria; __DB1-14; __uncultured_Rhizobiales_bacterium; __uncultured_Rhizobiales_bacterium
denovo1529	0	0	0	0	0	0	0	0	0	0	0	0	1	0	1	0	0	Bacteria; __Proteobacteria; __TA18; __uncultured_alpha_proteobacterium; __uncultured_alpha_proteobacterium; __uncultured_alpha_proteobacterium
denovo1530	0	0	0	0	0	0	0	0	0	1	0	1	0	0	0	0	0	Bacteria; __Proteobacteria; __Alphaproteobacteria; __Rhizobiales
denovo1536	0	0	0	0	0	0	0	0	0	0	0	0	0	0	0	9	0	Bacteria; __Proteobacteria; __Deltaproteobacteria; __Desulfobacterales; __Desulfobulbaceae; __Desulfobulbus
denovo1538	0	0	0	0	0	0	0	0	0	0	1	2	13	0	2	0	0	Bacteria; __Proteobacteria; __Gammaproteobacteria; __Thiotrichales; __Thiotrichaceae; __uncultured
denovo1539	4	0	0	0	0	0	0	0	0	0	0	0	0	2	0	0	0	Bacteria; __Planctomycetes; __Planctomycetacia; __Planctomycetales; __Planctomycetaceae; __Bythopirellula
denovo1540	0	0	0	0	0	0	0	0	0	0	1	0	1	0	0	0	0	Bacteria; __Bacteroidetes; __Flavobacteriia; __Flavobacteriales; __Flavobacteriaceae
denovo1541	0	0	0	0	0	0	0	0	0	0	0	2	0	0	0	0	0	Bacteria; __Proteobacteria; __Gammaproteobacteria; __Acidithiobacillales; __9M32; __uncultured_bacterium
denovo1543	0	0	1	1	0	2	1	0	0	0	0	0	0	0	0	0	0	Bacteria; __Proteobacteria; __Gammaproteobacteria; __Pseudomonadales; __Pseudomonadaceae; __Pseudomonas
denovo1548	0	0	0	0	0	0	0	0	0	0	7	0	0	0	1	0	0	Bacteria; __Proteobacteria
denovo1549	0	0	1	0	0	0	2	0	0	1	0	0	0	0	0	0	0	Bacteria; __Firmicutes; __Bacilli; __Lactobacillales; __Carnobacteriaceae; __uncultured
denovo1550	0	0	0	0	0	0	0	0	0	0	0	2	0	0	0	0	0	Bacteria; __Proteobacteria; __Alphaproteobacteria
denovo1551	3	0	0	0	0	0	0	0	0	0	0	0	0	1	1	0	0	Bacteria; __Bacteroidetes; __Sphingobacteriia; __Sphingobacteriales; __Saprospiraceae; __uncultured
denovo1552	0	0	0	0	0	0	0	0	0	0	0	0	0	0	0	8	0	Bacteria; __Proteobacteria; __Deltaproteobacteria; __Desulfobacterales; __Desulfobulbaceae; __Desulfobulbus
denovo1553	0	0	0	0	0	0	0	0	5	0	2	5	0	0	0	4	0	Bacteria; __Bacteroidetes; __VC2.1_Bac22
denovo1554	1	0	0	0	0	0	0	0	0	0	1	0	0	0	0	0	0	Bacteria; __Planctomycetes; __OM190; __uncultured_planctomycete; __uncultured_planctomycete; __uncultured_planctomycete
denovo1555	0	0	0	0	0	0	0	0	0	0	0	0	0	0	0	4	0	Bacteria; __Candidate_division_OD1; __uncultured_bacterium; __uncultured_bacterium; __uncultured_bacterium; __uncultured_bacterium
denovo1560	0	1	0	0	0	0	0	0	0	0	0	0	0	0	0	0	3	Bacteria; __Proteobacteria; __Deltaproteobacteria
denovo1564	0	0	1	1	2	1	0	3	0	1	0	0	0	0	0	0	0	Bacteria; __Bacteroidetes; __Flavobacteriia; __Flavobacteriales; __Flavobacteriaceae; __Flavobacterium
denovo1567	0	0	0	0	0	0	0	0	0	0	0	0	0	0	2	0	0	Bacteria; __Proteobacteria; __Deltaproteobacteria
denovo1568	0	0	0	0	0	0	0	0	0	0	0	2	0	0	0	0	0	Bacteria; __Proteobacteria; __Gammaproteobacteria; __Thiotrichales; __Piscirickettsiaceae; __endosymbionts
denovo1573	0	0	0	0	0	0	0	0	0	0	0	0	0	0	4	0	0	Bacteria; __Proteobacteria; __Alphaproteobacteria; __OCS116_clade; __uncultured_bacterium; __uncultured_bacterium
denovo1574	0	0	0	0	0	0	0	0	0	0	0	0	4	0	0	0	0	Bacteria; __Proteobacteria; __Gammaproteobacteria; __Gammaproteobacteria_Incertae_Sedis; __Unknown_Family; __Thiohalophilus
denovo1576	0	0	0	0	0	0	0	0	0	0	3	0	0	0	0	0	0	Bacteria; __Proteobacteria; __Alphaproteobacteria
denovo1579	0	0	1	6	0	1	3	0	0	0	0	0	0	0	0	0	0	Bacteria; __Firmicutes; __Bacilli; __Lactobacillales; __Lactobacillaceae; __Lactobacillus
denovo1581	1	0	0	0	0	0	0	0	0	0	0	1	1	1	0	0	0	Bacteria; __Planctomycetes; __Planctomycetacia; __Planctomycetales; __Planctomycetaceae; __Bythopirellula
denovo1583	0	0	0	1	0	0	0	1	0	0	0	0	0	0	0	0	0	Bacteria; __Bacteroidetes; __Flavobacteriia; __Flavobacteriales; __Flavobacteriaceae; __Wautersiella
denovo1584	0	0	0	0	0	0	0	0	6	2	0	7	0	0	6	0	0	Bacteria; __Proteobacteria; __Deltaproteobacteria; __DTB120; __uncultured_bacterium; __uncultured_bacterium
denovo1585	0	0	0	0	0	0	0	0	0	0	2	1	0	0	0	0	0	Bacteria; __Proteobacteria; __Alphaproteobacteria; __DB1-14; __uncultured_bacterium; __uncultured_bacterium
denovo1588	4	0	0	0	0	0	0	0	0	0	0	0	0	0	0	0	0	Bacteria; __Proteobacteria; __Deltaproteobacteria
denovo1590	2	0	0	0	0	0	0	0	1	0	0	0	0	0	0	0	0	Bacteria; __Proteobacteria; __Alphaproteobacteria
denovo1591	0	0	0	0	0	0	0	1	0	0	2	0	1	0	2	2	0	Bacteria; __Bacteroidetes; __Flavobacteriia; __Flavobacteriales; __Flavobacteriaceae; __uncultured
denovo1594	0	0	0	0	0	0	0	0	0	0	0	0	0	0	0	0	6	Bacteria; __Proteobacteria; __Deltaproteobacteria
denovo1595	0	0	0	0	0	0	0	0	0	0	0	0	0	0	3	0	0	Bacteria; __Proteobacteria; __Alphaproteobacteria; __Rhizobiales
denovo1600	0	0	0	0	0	0	0	0	9	0	1	0	0	0	0	0	0	Bacteria; __Proteobacteria; __Gammaproteobacteria; __SS1-B-09-64; __uncultured_bacterium; __uncultured_bacterium
denovo1601	0	0	0	0	0	0	0	0	2	0	0	0	0	0	0	0	0	Bacteria; __Actinobacteria; __Acidimicrobiia; __Acidimicrobiales; __OM1_clade; __uncultured_Gram-positive_bacterium
denovo1604	0	0	0	0	0	0	0	0	1	2	0	0	6	0	1	0	0	Bacteria; __Proteobacteria
denovo1605	0	0	0	0	0	0	0	0	0	1	0	1	0	0	0	0	0	Bacteria; __Actinobacteria; __Acidimicrobiia; __Acidimicrobiales; __Iamiaceae; __Iamia
denovo1608	0	0	0	0	0	0	0	0	0	0	0	2	0	0	0	0	0	Bacteria; __Verrucomicrobia; __Verrucomicrobiae; __Verrucomicrobiales; __DEV007; __uncultured_deep-sea_bacterium
denovo1610	0	0	0	0	0	0	0	0	0	0	1	0	7	0	1	0	0	Bacteria; __Proteobacteria; __Alphaproteobacteria; __OCS116_clade; __uncultured_bacterium; __uncultured_bacterium
denovo1614	5	0	0	0	1	0	0	0	10	4	0	34	2	1	0	0	0	Bacteria; __Planctomycetes; __Planctomycetacia; __Planctomycetales; __Planctomycetaceae; __Rhodopirellula
denovo1617	0	0	0	0	0	2	0	0	0	0	0	0	0	0	0	0	0	Bacteria; __Firmicutes; __Bacilli; __Bacillales; __Bacillaceae; __Bacillus
denovo1630	1	0	0	0	0	0	0	0	0	0	0	0	1	1	0	0	0	Bacteria; __Planctomycetes; __Planctomycetacia; __Planctomycetales; __Planctomycetaceae; __Bythopirellula
denovo1632	0	0	0	0	0	0	0	0	0	1	0	3	0	0	0	0	0	Bacteria; __Bacteroidetes; __Flavobacteriia; __Flavobacteriales; __Flavobacteriaceae; __Maritimimonas
denovo1633	0	0	0	0	0	0	0	0	0	0	5	0	0	0	0	0	0	Bacteria; __Proteobacteria; __Zetaproteobacteria; __Mariprofundales; __Mariprofundaceae; __Mariprofundus
denovo1635	0	0	1	1	0	0	0	0	0	0	0	0	0	0	0	0	0	Bacteria; __Bacteroidetes; __Flavobacteriia; __Flavobacteriales; __Flavobacteriaceae; __Chryseobacterium
denovo1637	0	0	0	0	0	0	0	0	0	0	0	0	0	3	0	0	0	Bacteria; __TM6; __uncultured_bacterium; __uncultured_bacterium; __uncultured_bacterium; __uncultured_bacterium
denovo1639	0	0	0	0	0	0	0	0	0	0	0	0	2	0	0	0	0	Bacteria; __Proteobacteria; __Gammaproteobacteria; __Xanthomonadales; __JTB255_marine_benthic_group; __uncultured_bacterium
denovo1640	0	0	0	0	0	0	0	0	0	0	0	0	0	0	0	2	0	Bacteria; __Proteobacteria; __Alphaproteobacteria; __Sphingomonadales
denovo1643	0	0	0	0	0	0	0	0	4	2	2	7	9	3	0	0	0	Bacteria; __Proteobacteria; __Alphaproteobacteria; __Rhodobacterales; __Rhodobacteraceae; __Leisingera
denovo1646	0	0	0	0	0	0	0	0	0	0	0	0	2	0	0	0	0	Bacteria; __Proteobacteria; __Alphaproteobacteria; __SB1-18
denovo1647	0	0	1	17	0	0	1	0	0	0	0	0	0	0	0	0	0	Bacteria; __Proteobacteria; __Gammaproteobacteria; __Pseudomonadales; __Pseudomonadaceae; __Pseudomonas
denovo1648	2	0	6	3	12	5	5	13	0	2	0	0	0	1	0	0	0	Bacteria; __Proteobacteria; __Gammaproteobacteria; __Pseudomonadales; __Pseudomonadaceae; __Pseudomonas
denovo1650	0	0	0	0	0	0	0	0	0	0	3	0	0	0	0	0	0	Bacteria; __Acidobacteria; __Acidobacteria; __Subgroup_3; __PAUC26f
denovo1655	0	0	0	0	0	0	0	0	0	0	0	2	0	0	0	0	0	Bacteria; __Proteobacteria; __Alphaproteobacteria; __Rhizobiales; __Phyllobacteriaceae; __Pseudahrensia
denovo1660	0	0	0	0	0	0	0	0	0	0	0	2	0	0	0	0	0	Bacteria; __Proteobacteria; __Alphaproteobacteria; __SB1-18
denovo1661	0	0	0	1	0	0	1	0	0	0	0	0	0	0	0	0	0	Bacteria; __Bacteroidetes; __Flavobacteriia; __Flavobacteriales; __Flavobacteriaceae; __Wautersiella_sp._BY4
denovo1664	0	0	0	0	0	0	0	0	0	0	0	0	0	0	2	0	0	Bacteria
denovo1667	0	0	0	0	0	0	0	0	0	0	0	2	0	0	0	0	0	Bacteria; __Proteobacteria; __Gammaproteobacteria; __Methylococcales; __Marine_Methylotrophic_Group_2; __uncultured_Methylococcaceae_bacterium
denovo1669	0	0	0	0	0	0	0	0	0	0	0	5	0	0	0	0	0	Bacteria; __Proteobacteria; __Epsilonproteobacteria; __Campylobacterales; __Helicobacteraceae; __Sulfurovum
denovo1670	0	0	0	0	0	0	0	0	0	0	2	0	0	0	0	0	0	Bacteria
denovo1671	3	0	0	0	0	0	0	0	0	0	0	0	0	1	0	0	0	Bacteria; __Deferribacteres; __Deferribacteres; __Deferribacterales; __Deferribacterales_Incertae_Sedis; __Caldithrix
denovo1673	0	0	0	0	0	0	0	0	3	0	0	0	0	2	0	0	0	Bacteria; __Proteobacteria; __Gammaproteobacteria; __Thiotrichales; __Piscirickettsiaceae; __Cycloclasticus
denovo1676	0	0	0	0	0	0	0	0	0	0	8	0	2	0	1	0	0	Bacteria; __Actinobacteria; __Acidimicrobiia; __Acidimicrobiales; __OM1_clade; __uncultured_actinomycete
denovo1677	0	0	0	0	0	0	0	0	0	0	0	2	0	0	0	0	0	Bacteria; __Proteobacteria; __Zetaproteobacteria; __Mariprofundales; __Mariprofundaceae; __Mariprofundus
denovo1678	0	0	0	0	0	0	0	0	0	0	0	1	1	0	0	0	0	Bacteria; __Proteobacteria; __Gammaproteobacteria; __Gammaproteobacteria_Incertae_Sedis; __Unknown_Family; __Thiohalophilus
denovo1679	0	0	0	0	0	0	0	0	1	0	0	1	0	0	0	0	0	Bacteria; __Proteobacteria; __Gammaproteobacteria; __Order_Incertae_Sedis; __Family_Incertae_Sedis; __Marinicella
denovo1680	0	0	0	0	0	0	0	0	0	2	0	0	0	0	0	0	0	Bacteria; __Proteobacteria; __Gammaproteobacteria; __Order_Incertae_Sedis; __Family_Incertae_Sedis; __Marinicella
denovo1681	0	0	0	0	0	0	2	0	0	0	0	0	0	0	0	0	0	Bacteria; __Fusobacteria; __Fusobacteriia; __Fusobacteriales; __ASCC02; __uncultured_bacterium
denovo1685	0	0	0	0	0	0	0	0	0	0	0	0	2	0	0	0	0	Bacteria; __Proteobacteria; __Gammaproteobacteria; __Gammaproteobacteria_Incertae_Sedis; __Unknown_Family; __Thiohalophilus
denovo1688	0	0	0	0	0	0	0	0	0	0	0	2	0	0	1	0	0	Bacteria; __Proteobacteria; __Alphaproteobacteria
denovo1692	0	0	0	0	0	0	0	0	0	0	0	0	0	0	4	0	0	Bacteria
denovo1695	4	0	0	0	0	0	0	0	0	1	0	2	0	0	0	0	0	Bacteria; __Planctomycetes; __Planctomycetacia; __Planctomycetales; __Planctomycetaceae; __Pir4_lineage
denovo1701	0	0	0	0	0	0	0	0	2	0	0	0	0	0	0	0	0	Bacteria; __Proteobacteria
denovo1704	0	0	0	0	0	0	0	0	0	0	2	0	0	0	0	0	0	Bacteria; __Proteobacteria; __Alphaproteobacteria
denovo1706	1	0	0	0	0	0	0	0	5	0	1	1	5	0	10	0	0	Bacteria; __Proteobacteria; __Deltaproteobacteria; __Desulfobacterales; __Nitrospinaceae; __Nitrospina
denovo1711	4	0	0	0	0	0	0	0	2	0	0	0	0	0	0	0	0	Bacteria; __Proteobacteria; __Gammaproteobacteria
denovo1717	1	0	0	0	0	0	0	0	6	0	0	13	5	0	1	0	0	Bacteria; __Proteobacteria; __Alphaproteobacteria; __Rhizobiales; __Rhodobiaceae; __Rhodobium
denovo1720	0	1	0	0	0	1	0	0	0	0	0	0	0	0	0	0	0	Bacteria; __Actinobacteria; __Actinobacteria; __Micrococcales; __Intrasporangiaceae; __Janibacter
denovo1721	2	0	0	0	0	6	0	0	27	2	9	12	3	1	10	0	0	Bacteria; __Planctomycetes; __Planctomycetacia; __Planctomycetales; __Planctomycetaceae; __Planctomyces
denovo1724	0	0	0	0	0	0	0	0	0	1	1	0	0	0	0	0	0	Bacteria; __Proteobacteria; __Alphaproteobacteria; __SB1-18; __alpha_proteobacterium_enrichment_culture_clone_DH-1602; __alpha_proteobacterium_enrichment_culture_clone_DH-1602
denovo1726	0	0	0	0	0	0	0	0	0	0	0	3	0	0	0	0	0	Bacteria; __Proteobacteria; __Zetaproteobacteria; __Mariprofundales; __Mariprofundaceae; __Mariprofundus
denovo1727	1	0	0	0	0	0	0	0	0	0	0	0	0	3	0	0	0	Bacteria; __Proteobacteria; __Gammaproteobacteria; __Methylococcales; __Marine_Methylotrophic_Group_2; __uncultured_gamma_proteobacterium
denovo1728	5	0	0	0	0	0	0	0	1	1	0	0	0	5	0	0	0	Bacteria; __Proteobacteria; __Alphaproteobacteria; __Rhodobacterales; __Rhodobacteraceae; __Roseobacter_clade_NAC11-7_lineage
denovo1731	0	0	0	0	0	0	0	0	0	0	0	0	0	0	3	0	0	Bacteria; __Candidate_division_TM7; __uncultured_bacterium_SBR2013; __uncultured_bacterium_SBR2013; __uncultured_bacterium_SBR2013; __uncultured_bacterium_SBR2013
denovo1736	0	0	0	0	0	0	0	0	0	0	0	0	0	4	0	0	0	Bacteria; __Proteobacteria; __Gammaproteobacteria; __Methylococcales; __Milano-WF1B-03; __uncultured_bacterium
denovo1737	0	0	0	0	0	0	0	0	1	0	0	1	0	0	0	0	0	Bacteria; __Planctomycetes; __Planctomycetacia; __Planctomycetales; __Planctomycetaceae; __Blastopirellula
denovo1739	0	0	1	0	0	2	0	1	0	0	0	0	0	0	0	0	0	Bacteria; __Proteobacteria; __Gammaproteobacteria; __Pseudomonadales; __Pseudomonadaceae; __Pseudomonas
denovo1740	0	0	0	0	0	0	0	0	0	0	0	2	0	0	0	0	0	Bacteria; __Proteobacteria; __Alphaproteobacteria; __SB1-18; __uncultured_alpha_proteobacterium; __uncultured_alpha_proteobacterium
denovo1742	0	0	0	0	0	0	0	0	0	0	0	0	0	0	0	3	0	Bacteria; __Proteobacteria; __Gammaproteobacteria; __Thiotrichales; __Thiotrichaceae
denovo1745	1	0	0	0	0	0	0	0	0	0	0	1	1	24	0	0	0	Bacteria; __Planctomycetes; __Planctomycetacia; __Planctomycetales; __Planctomycetaceae; __Bythopirellula
denovo1749	0	0	3	4	7	4	5	3	0	1	0	0	0	0	0	0	0	Bacteria; __Proteobacteria; __Gammaproteobacteria; __Enterobacteriales; __Enterobacteriaceae; __Rahnella
denovo1751	0	0	0	0	0	0	0	0	1	0	7	0	3	0	3	0	0	Bacteria; __Proteobacteria; __Alphaproteobacteria; __Rhizobiales; __Hyphomicrobiaceae
denovo1752	0	0	0	0	0	0	0	0	0	3	0	0	0	0	0	0	0	Bacteria; __Planctomycetes; __Phycisphaerae; __Phycisphaerales; __Phycisphaeraceae; __SM1A02
denovo1753	2	0	0	0	0	0	0	0	0	0	0	1	0	0	0	0	0	Bacteria; __Proteobacteria; __Betaproteobacteria; __Nitrosomonadales; __Nitrosomonadaceae; __Nitrosospira
denovo1756	3	0	42	28	28	34	20	60	0	6	0	0	0	1	0	0	0	Bacteria; __Proteobacteria; __Gammaproteobacteria; __Enterobacteriales; __Enterobacteriaceae; __Serratia
denovo1758	0	0	0	0	0	0	0	0	0	0	0	0	0	0	5	0	0	Bacteria; __Candidate_division_OD1; __uncultured_bacterium; __uncultured_bacterium; __uncultured_bacterium; __uncultured_bacterium
denovo1759	0	0	0	0	0	0	0	0	6	0	0	0	2	0	0	0	0	Bacteria; __Proteobacteria; __Deltaproteobacteria; __Desulfuromonadales; __Sva1033; __uncultured_bacterium
denovo1760	18	0	0	0	0	0	0	0	0	12	0	0	0	2	0	0	0	Bacteria; __Proteobacteria; __Epsilonproteobacteria; __Campylobacterales; __Hydrogenimonaceae; __Hydrogenimonas
denovo1762	6	0	0	0	0	0	0	0	0	0	1	0	3	0	0	0	0	Bacteria; __Bacteroidetes; __Flavobacteriia; __Flavobacteriales; __Flavobacteriaceae; __Lutibacter
denovo1763	0	0	0	4	2	4	6	6	0	0	0	0	0	0	0	0	0	Bacteria; __Firmicutes; __Bacilli; __Lactobacillales; __Streptococcaceae; __Lactococcus
denovo1764	0	0	0	0	0	0	0	0	0	0	0	0	4	0	0	0	0	Bacteria; __Actinobacteria; __Acidimicrobiia; __Acidimicrobiales; __OM1_clade
denovo1767	0	0	0	0	0	0	0	0	0	0	0	0	0	4	0	0	0	Bacteria; __Firmicutes; __Bacilli; __Lactobacillales; __16d63.751; __uncultured_bacterium
denovo1768	0	0	0	0	0	0	0	0	0	0	0	2	0	0	0	0	0	Bacteria; __Planctomycetes; __Planctomycetacia; __Planctomycetales; __Planctomycetaceae; __Planctomyces
denovo1769	1	0	8	12	15	3	6	7	0	0	0	0	0	1	0	0	1	Bacteria; __Proteobacteria; __Gammaproteobacteria; __Pseudomonadales; __Pseudomonadaceae; __Pseudomonas
denovo1770	3	0	0	0	0	0	0	0	0	0	0	0	0	2	0	0	0	Bacteria; __TA06; __uncultured_delta_proteobacterium; __uncultured_delta_proteobacterium; __uncultured_delta_proteobacterium; __uncultured_delta_proteobacterium
[truncated: 3,999 more rows]
