# Supplementary material for: Oxidative Weathering and Microbial Diversity of an Inactive Seafloor Hydrothermal Sulfide Chimney
Source: Front Microbiol. 2017 Jul 21;8:1378. doi: 10.3389/fmicb.2017.01378 (PMC5519607; doi:10.3389/fmicb.2017.01378)
Supplement: Supplementary file 2 [file Table_2.XLSX]

## Sheet: Phylum
	JDF1		JDF2		JDF3		JDF4		JDF5		JDF6		JDF7		JDF9		JDF10		JDF15		JDF16		JDF17
	% of total reads	# of reads	% of total reads	# of reads	% of total reads	# of reads	% of total reads	# of reads	% of total reads	# of reads	% of total reads	# of reads	% of total reads	# of reads	% of total reads	# of reads	% of total reads	# of reads	% of total reads	# of reads	% of total reads	# of reads	% of total reads	# of reads
Arc;Euryarchaeota	0.68573	1259	0.924959	5103	0.915364	6381	0.78187	6538	0.653817	5139	0.972669	5623	0.768587	5603	0.78902	5677	0.81765	5874	0.55151	3196	0.866179	2725	0.69679	4233
Arc;Thaumarchaeota	0.313181	575	0.0694218	383	0.0738775	515	0.20928	1750	0.342366	2691	0.0273309	158	0.0449931	328	0.0756081	544	0.0303452	218	0.394651	2287	0.124921	393	0.173004	1051
Arc;Crenarchaeota	0.00108932	2	0.00507522	28	0.00918089	64	0.00514231	43	0.00203562	16	0	0	0.141564	1032	0.0968728	697	0.0817094	587	0.0526316	305	0.00890019	28	0.129053	784
Arc;Korarchaeota	0	0	0.000181258	1	0.000286903	2	0	0	0.000508906	4	0	0	0.0305898	223	0.0155664	112	0.0630568	453	0.000172563	1	0	0	0.000658436	4
Arc;Marine_Hydrothermal_Vent_Group_1(MHVG-1)	0	0	0	0	0	0	0	0	0.000890585	7	0	0	0.0111111	81	0.00111188	8	0.00682071	49	0	0	0	0	0	0
Arc;Nanoarchaeota	0	0	0.000181258	1	0.00100416	7	0.00370725	31	0.000381679	3	0	0	0.00123457	9	0.00333565	24	0.000417595	3	0.00069025	4	0	0	0	0
Unclassified-Archaea;Other	0	0	0.000181258	1	0.000286903	2	0	0	0	0	0	0	0.00192044	14	0.0184851	133	0	0	0.000345125	2	0	0	0.000493827	3
Number of total reads		1836		5517		6971		8362		7860		5781		7290		7195		7184		5795		3146		6075

## Sheet: Class
	JDF1		JDF2		JDF3		JDF4		JDF5		JDF6		JDF7		JDF9		JDF10		JDF15		JDF16		JDF17
	% of total reads	# of reads	% of total reads	# of reads	% of total reads	# of reads	% of total reads	# of reads	% of total reads	# of reads	% of total reads	# of reads	% of total reads	# of reads	% of total reads	# of reads	% of total reads	# of reads	% of total reads	# of reads	% of total reads	# of reads	% of total reads	# of reads
Arc;Euryarchaeota;Methanobacteria	0.0582789	107	0.00090629	5	0.000143451	1	0.0349199	292	0.00127226	10	0.646082	3735	0.000823045	6	0.00583739	42	0.26211	1883	0.00172563	10	0.209472	659	0.338436	2056
Arc;Euryarchaeota;Halobacteria	0.571351	1049	0.265905	1467	0.558456	3893	0.61636	5154	0.361196	2839	0.0935824	541	0.0927298	676	0.3836	2760	0.145323	1044	0.0295082	171	0.560712	1764	0.256296	1557
Arc;Euryarchaeota;Methanopyri	0.0103486	19	0.420518	2320	0.261369	1822	0.0658933	551	0.0148855	117	0	0	0.00109739	8	0	0	0.000974388	7	0.0115617	67	0	0	0	0
Arc;Thaumarchaeota;Marine_Group_I	0.312092	573	0.0690593	381	0.0717257	500	0.201866	1688	0.324173	2548	0.0062273	36	0.00946502	69	0.0272411	196	0.00849109	61	0.393788	2282	0.120788	380	0.162469	987
Arc;Euryarchaeota;Thermoplasmata	0.041939	77	0.0183071	101	0.0334242	233	0.0548912	459	0.233588	1836	0.131119	758	0.343484	2504	0.255872	1841	0.198357	1425	0.0987058	572	0.0686586	216	0.0658436	400
Arc;Euryarchaeota;Methanomicrobia	0.00163399	3	0.00145006	8	0.00100416	7	0.00430519	36	0.000890585	7	0.101367	586	0.00411523	30	0.00736623	53	0.0201837	145	0.27541	1596	0.0203433	64	0.0339095	206
Arc;Euryarchaeota;Archaeoglobi	0.00163399	3	0.197571	1090	0.0477693	333	0.00430519	36	0.0274809	216	0	0	0.189163	1379	0.0742182	534	0.115813	832	0.110095	638	0.00540369	17	0.0018107	11
Arc;Crenarchaeota;Thermoprotei	0.00108932	2	0.00507522	28	0.00918089	64	0.00514231	43	0.00203562	16	0	0	0.141564	1032	0.0968728	697	0.0817094	587	0.0526316	305	0.00890019	28	0.129053	784
Arc;Euryarchaeota;Thermococci	0	0	0.0192133	106	0.0094678	66	0.000239177	2	0.00954198	75	0	0	0.130316	950	0.0451703	325	0.0709911	510	0.0224331	130	0	0	0.000329218	2
Arc;Korarchaeota;Korarchaeota_Incertae_Sedis	0	0	0.000181258	1	0.000286903	2	0	0	0.000508906	4	0	0	0.0305898	223	0.0155664	112	0.0630568	453	0.000172563	1	0	0	0.000658436	4
Arc;Thaumarchaeota;Marine_Benthic_Group_B	0	0	0	0	0.000860709	6	0.00203301	17	0.0136132	107	0	0	0.0176955	129	0.0443363	319	0.00111359	8	0	0	0	0	0	0
Arc;Thaumarchaeota;pMC2A209	0	0	0	0	0.000573806	4	0	0	0.00407125	32	0	0	0.0153635	112	0.00291869	21	0.00654232	47	0.000172563	1	0	0	0.000493827	3
Arc;Thaumarchaeota;Soil_Crenarchaeotic_Group(SCG)	0.000544662	1	0.000362516	2	0.000143451	1	0.00143506	12	0	0	0.0140114	81	0	0	0.000416956	3	0.000556793	4	0.00069025	4	0.00413223	13	0.00872428	53
Arc;Thaumarchaeota;Terrestrial_Hot_Spring_Gp(THSCG)	0	0	0	0	0	0	0.00119589	10	0	0	0	0	0	0	0	0	0.012667	91	0	0	0	0	0	0
Arc;Marine_Hydrothermal_Vent_Group_1(MHVG-1);uncultured_euryarchaeote	0	0	0	0	0	0	0	0	0.000890585	7	0	0	0.0109739	80	0.000555942	4	0.00682071	49	0	0	0	0	0	0
Arc;Euryarchaeota;Methanococci	0	0	0.000543774	3	0.00243867	17	0	0	0.000254453	2	0	0	0	0	0.00375261	27	0	0	0.00189819	11	0.00127146	4	0	0
Arc;Nanoarchaeota;Nanoarchaeota_Incertae_Sedis	0	0	0.000181258	1	0.00100416	7	0.00370725	31	0.000381679	3	0	0	0.00123457	9	0.00333565	24	0.000417595	3	0.00069025	4	0	0	0	0
Arc;Thaumarchaeota;Sc-EA05	0	0	0	0	0	0	0	0	0	0	0.00363259	21	0	0	0	0	0	0	0	0	0	0	0	0
Arc;Thaumarchaeota;Miscellaneous_Crenarchaeotic_Group	0	0	0	0	0.000286903	2	0.00167424	14	0	0	0.00224875	13	0	0	0.000277971	2	0	0	0	0	0	0	0	0
Arc;Thaumarchaeota;terrestrial_group	0	0	0	0	0	0	0	0	0	0	0	0	0	0	0	0	0	0	0	0	0	0	0.00131687	8
Arc;Thaumarchaeota;Marine_Benthic_Group_A	0.000544662	1	0	0	0	0	0.0010763	9	0.000381679	3	0	0	0	0	0	0	0	0	0	0	0	0	0	0
Arc;Thaumarchaeota;FS243A-60	0	0	0	0	0	0	0	0	0	0	0	0	0	0	0	0	0.000974388	7	0	0	0	0	0	0
Arc;Thaumarchaeota;AK59	0	0	0	0	0	0	0	0	0	0	0.000691922	4	0	0	0	0	0	0	0	0	0	0	0	0
Arc;Thaumarchaeota;Group_C3	0	0	0	0	0	0	0	0	0	0	0.000518941	3	0	0	0	0	0	0	0	0	0	0	0	0
Arc;Marine_Hydrothermal_Vent_Group_1(MHVG-1);uncultured_archaeon	0	0	0	0	0	0	0	0	0	0	0	0	0.000137174	1	0.000555942	4	0	0	0	0	0	0	0	0
Arc;Euryarchaeota;Other	0.000544662	1	0.000543774	3	0.00129106	9	0.000956709	8	0.00470738	37	0.000518941	3	0.00685871	50	0.0132036	95	0.00389755	28	0.000172563	1	0.000317864	1	0.000164609	1
Arc;Thaumarchaeota;Other	0	0	0	0	0.000286903	2	0	0	0.000127226	1	0	0	0.00246914	18	0.000416956	3	0	0	0	0	0	0	0	0
Archaea;Other;Other	0	0	0.000181258	1	0.000286903	2	0	0	0	0	0	0	0.00192044	14	0.0184851	133	0	0	0.000345125	2	0	0	0.000493827	3
Number of total reads		1836		5517		6971		8362		7860		5781		7290		7195		7184		5795		3146		6075

## Sheet: Order
	JDF1		JDF2		JDF3		JDF4		JDF5		JDF6		JDF7		JDF9		JDF10		JDF15		JDF16		JDF17
	% of total reads	# of reads	% of total reads	# of reads	% of total reads	# of reads	% of total reads	# of reads	% of total reads	# of reads	% of total reads	# of reads	% of total reads	# of reads	% of total reads	# of reads	% of total reads	# of reads	% of total reads	# of reads	% of total reads	# of reads	% of total reads	# of reads
Arc;Euryarchaeota;Methanobacteria;Methanobacteriales	0.0582789	107	0.00090629	5	0.000143451	1	0.0349199	292	0.00127226	10	0.646082	3735	0.000823045	6	0.00583739	42	0.26211	1883	0.00172563	10	0.209472	659	0.338436	2056
Arc;Euryarchaeota;Halobacteria;Halobacteriales	0.571351	1049	0.265905	1467	0.558456	3893	0.61636	5154	0.361196	2839	0.0935824	541	0.0927298	676	0.3836	2760	0.145323	1044	0.0295082	171	0.560712	1764	0.256296	1557
Arc;Euryarchaeota;Methanopyri;Methanopyrales	0.0103486	19	0.420518	2320	0.261369	1822	0.0658933	551	0.0148855	117	0	0	0.00109739	8	0	0	0.000974388	7	0.0115617	67	0	0	0	0
Arc;Euryarchaeota;Thermoplasmata;Thermoplasmatales	0.041939	77	0.0183071	101	0.0319897	223	0.054652	457	0.232824	1830	0.131119	758	0.343073	2501	0.253926	1827	0.198357	1425	0.0987058	572	0.0686586	216	0.0658436	400
Arc;Euryarchaeota;Methanomicrobia;Methanomicrobiales	0.00163399	3	0.000543774	3	0.000717257	5	0.00155465	13	0.000254453	2	0.0290607	168	0.00123457	9	0.00277971	20	0.0118318	85	0.271959	1576	0.00826446	26	0.017284	105
Arc;Euryarchaeota;Archaeoglobi;Archaeoglobales	0.00163399	3	0.197571	1090	0.0477693	333	0.00430519	36	0.0274809	216	0	0	0.189163	1379	0.0742182	534	0.115813	832	0.110095	638	0.00540369	17	0.0018107	11
Arc;Thaumarchaeota;Marine_Group_I;uncultured_marine_archaeon	0.0337691	62	0.00126881	7	0.00329938	23	0.161086	1347	0.012341	97	0.000864902	5	0	0	0.00555942	40	0.000417595	3	0.0041415	24	0.0855054	269	0.114568	696
Arc;Euryarchaeota;Thermococci;Thermococcales	0	0	0.0192133	106	0.0094678	66	0.000239177	2	0.00954198	75	0	0	0.130316	950	0.0451703	325	0.0709911	510	0.0224331	130	0	0	0.000329218	2
Arc;Crenarchaeota;Thermoprotei;Desulfurococcales	0	0	0.00507522	28	0.00846364	59	0.0041856	35	0.00165394	13	0	0	0.128669	938	0.0838082	603	0.0595768	428	0.0457291	265	0	0	0.000658436	4
Arc;Crenarchaeota;Thermoprotei;Thermoproteales	0.00108932	2	0	0	0.000430354	3	0.000239177	2	0.000381679	3	0	0	0.0122085	89	0.0111188	80	0.0194878	140	0.00672994	39	0.00667514	21	0.12823	779
Arc;Euryarchaeota;Methanomicrobia;Methanosarcinales	0	0	0.00090629	5	0.000286903	2	0.00275054	23	0.000636132	5	0.0723058	418	0.00288066	21	0.00458652	33	0.00835189	60	0.00345125	20	0.0120788	38	0.0166255	101
Arc;Korarchaeota;Korarchaeota_Incertae_Sedis;Unknown_Order	0	0	0.000181258	1	0.000286903	2	0	0	0.000508906	4	0	0	0.0305898	223	0.0155664	112	0.0630568	453	0.000172563	1	0	0	0.000658436	4
Arc;Thaumarchaeota;Marine_Group_I;Unknown_Order	0.0528322	97	0.0128693	71	0.0113327	79	0.00298972	25	0.0344784	271	0.00449749	26	0.00123457	9	0.00750521	54	0.00111359	8	0.0612597	355	0.00317864	10	0.00411523	25
Arc;Thaumarchaeota;Marine_Benthic_Group_B;unidentified_archaeon	0	0	0	0	0.000573806	4	0	0	0.0108142	85	0	0	0.0170096	124	0.0443363	319	0.00111359	8	0	0	0	0	0	0
Arc;Thaumarchaeota;pMC2A209;uncultured_archaeon	0	0	0	0	0.000573806	4	0	0	0.00279898	22	0	0	0.0153635	112	0.00291869	21	0.00654232	47	0.000172563	1	0	0	0.000493827	3
Arc;Thaumarchaeota;Terrestrial_Hot_Spring_Gp(THSCG);uncultured_euryarchaeote	0	0	0	0	0	0	0	0	0	0	0	0	0	0	0	0	0.0112751	81	0	0	0	0	0	0
Arc;Marine_Hydrothermal_Vent_Group_1(MHVG-1);uncultured_euryarchaeote;uncultured_euryarchaeote	0	0	0	0	0	0	0	0	0.000890585	7	0	0	0.0109739	80	0.000555942	4	0.00682071	49	0	0	0	0	0	0
Arc;Thaumarchaeota;Marine_Group_I;uncultured_marine_group_I_thaumarchaeote	0.00217865	4	0	0	0	0	0.00191342	16	0.00610687	48	0	0	0	0	0	0	0	0	0	0	0.000953592	3	0.0018107	11
Arc;Thaumarchaeota;Soil_Crenarchaeotic_Group(SCG);Unknown_Order	0	0	0	0	0	0	0	0	0	0	0.00415153	24	0	0	0	0	0	0	0	0	0.000317864	1	0	0
Arc;Thaumarchaeota;Marine_Group_I;uncultured_archaeon	0.000544662	1	0	0	0.000286903	2	0	0	0.00381679	30	0.000345961	2	0.000274348	2	0	0	0.000139198	1	0.000172563	1	0	0	0	0
Arc;Thaumarchaeota;Marine_Group_I;uncultured_crenarchaeote	0	0	0	0	0	0	0	0	0.00381679	30	0	0	0	0	0	0	0	0	0	0	0	0	0	0
Arc;Euryarchaeota;Methanococci;Methanococcales	0	0	0.000543774	3	0.00243867	17	0	0	0.000254453	2	0	0	0	0	0.00375261	27	0	0	0.00189819	11	0.00127146	4	0	0
Arc;Nanoarchaeota;Nanoarchaeota_Incertae_Sedis;Unknown_Order	0	0	0.000181258	1	0.00100416	7	0.00370725	31	0.000381679	3	0	0	0.00123457	9	0.00333565	24	0.000417595	3	0.00069025	4	0	0	0	0
Arc;Thaumarchaeota;Sc-EA05;uncultured_archaeon	0	0	0	0	0	0	0	0	0	0	0.00363259	21	0	0	0	0	0	0	0	0	0	0	0	0
Arc;Thaumarchaeota;Marine_Group_I;uncultured_euryarchaeote	0.00326797	6	0.000181258	1	0.000286903	2	0	0	0.00279898	22	0	0	0.000137174	1	0.000416956	3	0	0	0.00189819	11	0	0	0	0
Arc;Thaumarchaeota;Marine_Group_I;uncultured_crenarchaeote_4B7	0	0	0	0	0	0	0.000119589	1	0	0	0	0	0	0	0	0	0	0	0	0	0.000317864	1	0.00263374	16
Arc;Thaumarchaeota;Soil_Crenarchaeotic_Group(SCG);uncultured_crenarchaeote	0	0	0	0	0	0	0	0	0	0	0.00242173	14	0	0	0	0	0	0	0	0	0	0	0	0
Arc;Thaumarchaeota;Marine_Group_I;uncultured_archaeon_CRA20-0cm	0	0	0	0	0.000286903	2	0	0	0.0024173	19	0	0	0	0	0	0	0.000278396	2	0.00103538	6	0	0	0	0
Arc;Thaumarchaeota;Marine_Group_I;uncultured_sediment_archaeon	0	0	0	0	0	0	0	0	0.00229008	18	0	0	0	0	0	0	0	0	0	0	0	0	0	0
Arc;Thaumarchaeota;Marine_Group_I;unidentified_archaeon	0	0	0	0	0	0	0.000119589	1	0.000127226	1	0	0	0	0	0	0	0	0	0	0	0.00222505	7	0.00197531	12
Arc;Thaumarchaeota;Marine_Benthic_Group_B;uncultured_sediment_archaeon	0	0	0	0	0	0	0	0	0.00203562	16	0	0	0.000137174	1	0	0	0	0	0	0	0	0	0	0
Arc;Thaumarchaeota;Marine_Benthic_Group_B;uncultured_marine_archaeon	0	0	0	0	0.000143451	1	0.00203301	17	0.000254453	2	0	0	0	0	0	0	0	0	0	0	0	0	0	0
Arc;Euryarchaeota;Thermoplasmata;20a-9	0	0	0	0	0.000573806	4	0	0	0.000508906	4	0	0	0.000137174	1	0.0019458	14	0	0	0	0	0	0	0	0
Arc;Thaumarchaeota;Miscellaneous_Crenarchaeotic_Group;uncultured_archaeon	0	0	0	0	0	0	0.00167424	14	0	0	0.000518941	3	0	0	0	0	0	0	0	0	0	0	0	0
Arc;Thaumarchaeota;Soil_Crenarchaeotic_Group(SCG);uncultured_archaeon	0.000544662	1	0	0	0	0	0.000597943	5	0	0	0.000518941	3	0	0	0	0	0	0	0	0	0.00158932	5	0.00131687	8
Arc;Crenarchaeota;Thermoprotei;Fervidicoccales	0	0	0	0	0	0	0	0	0	0	0	0	0.000274348	2	0	0	0.00153118	11	0.000172563	1	0	0	0	0
Arc;Thaumarchaeota;Terrestrial_Hot_Spring_Gp(THSCG);Unknown_Order	0	0	0	0	0	0	0.00119589	10	0	0	0	0	0	0	0	0	0.00139198	10	0	0	0	0	0	0
Arc;Thaumarchaeota;pMC2A209;uncultured_crenarchaeote	0	0	0	0	0	0	0	0	0.00127226	10	0	0	0	0	0	0	0	0	0	0	0	0	0	0
Arc;Thaumarchaeota;Marine_Benthic_Group_A;uncultured_marine_group_I_thaumarchaeote	0.000544662	1	0	0	0	0	0.0010763	9	0.000381679	3	0	0	0	0	0	0	0	0	0	0	0	0	0	0
Arc;Thaumarchaeota;Miscellaneous_Crenarchaeotic_Group;uncultured_crenarchaeote	0	0	0	0	0	0	0	0	0	0	0.00103788	6	0	0	0	0	0	0	0	0	0	0	0	0
Arc;Thaumarchaeota;terrestrial_group;uncultured_crenarchaeote	0	0	0	0	0	0	0	0	0	0	0	0	0	0	0	0	0	0	0	0	0	0	0.000987654	6
Arc;Thaumarchaeota;FS243A-60;uncultured_archaeon	0	0	0	0	0	0	0	0	0	0	0	0	0	0	0	0	0.000974388	7	0	0	0	0	0	0
Arc;Thaumarchaeota;Soil_Crenarchaeotic_Group(SCG);uncultured_euryarchaeote	0	0	0	0	0	0	0	0	0	0	0.000864902	5	0	0	0	0	0.000556793	4	0.000345125	2	0.000953592	3	0	0
Arc;Euryarchaeota;Thermoplasmata;Marine_Benthic_Group_E	0	0	0	0	0.000860709	6	0	0	0.000254453	2	0	0	0	0	0	0	0	0	0	0	0	0	0	0
Arc;Marine_Hydrothermal_Vent_Group_1(MHVG-1);uncultured_archaeon;uncultured_archaeon	0	0	0	0	0	0	0	0	0	0	0	0	0.000137174	1	0.000555942	4	0	0	0	0	0	0	0	0
Arc;Thaumarchaeota;Marine_Group_I;uncultured_marine_crenarchaeote	0.000544662	1	0	0	0	0	0	0	0	0	0	0	0	0	0	0	0	0	0	0	0.000317864	1	0	0
Arc;Thaumarchaeota;Group_C3;uncultured_archaeon	0	0	0	0	0	0	0	0	0	0	0.000518941	3	0	0	0	0	0	0	0	0	0	0	0	0
Arc;Thaumarchaeota;Marine_Benthic_Group_B;uncultured_archaeon	0	0	0	0	0.000143451	1	0	0	0.000508906	4	0	0	0.000274348	2	0	0	0	0	0	0	0	0	0	0
Arc;Thaumarchaeota;Miscellaneous_Crenarchaeotic_Group;uncultured_sediment_archaeon	0	0	0	0	0.000286903	2	0	0	0	0	0	0	0	0	0	0	0	0	0	0	0	0	0	0
Arc;Thaumarchaeota;Marine_Benthic_Group_B;uncultured_euryarchaeote	0	0	0	0	0	0	0	0	0	0	0	0	0.000274348	2	0	0	0	0	0	0	0	0	0	0
Arc;Euryarchaeota;Thermoplasmata;Z7ME43	0	0	0	0	0	0	0.000239177	2	0	0	0	0	0	0	0	0	0	0	0	0	0	0	0	0
Arc;Thaumarchaeota;Marine_Group_I;Other	0.218954	402	0.0547399	302	0.056233	392	0.0356374	298	0.25598	2012	0.000518941	3	0.00781893	57	0.0137596	99	0.00654232	47	0.32528	1885	0.0282899	89	0.0373663	227
Arc;Euryarchaeota;Other;Other	0.000544662	1	0.000543774	3	0.00129106	9	0.000956709	8	0.00470738	37	0.000518941	3	0.00685871	50	0.0132036	95	0.00389755	28	0.000172563	1	0.000317864	1	0.000164609	1
Arc;Thaumarchaeota;Soil_Crenarchaeotic_Group(SCG);Other	0	0	0.000362516	2	0.000143451	1	0.00083712	7	0	0	0.00605432	35	0	0	0.000416956	3	0	0	0.000345125	2	0.00127146	4	0.00740741	45
Arc;Thaumarchaeota;Other;Other	0	0	0	0	0.000286903	2	0	0	0.000127226	1	0	0	0.00246914	18	0.000416956	3	0	0	0	0	0	0	0	0
Arc;Crenarchaeota;Thermoprotei;Other	0	0	0	0	0.000286903	2	0.000717532	6	0	0	0	0	0.000411523	3	0.0019458	14	0.00111359	8	0	0	0.00222505	7	0.000164609	1
Arc;Thaumarchaeota;AK59;Other	0	0	0	0	0	0	0	0	0	0	0.000691922	4	0	0	0	0	0	0	0	0	0	0	0	0
Arc;Thaumarchaeota;Miscellaneous_Crenarchaeotic_Group;Other	0	0	0	0	0	0	0	0	0	0	0.000691922	4	0	0	0.000277971	2	0	0	0	0	0	0	0	0
Arc;Thaumarchaeota;terrestrial_group;Other	0	0	0	0	0	0	0	0	0	0	0	0	0	0	0	0	0	0	0	0	0	0	0.000329218	2
Arc;Euryarchaeota;Thermoplasmata;Other	0	0	0	0	0	0	0	0	0	0	0	0	0.000274348	2	0	0	0	0	0	0	0	0	0	0
Archaea;Other;Other;Other	0	0	0.000181258	1	0.000286903	2	0	0	0	0	0	0	0.00192044	14	0.0184851	133	0	0	0.000345125	2	0	0	0.000493827	3
Number of total reads		1836		5517		6971		8362		7860		5781		7290		7195		7184		5795		3146		6075

## Sheet: Family
	JDF1		JDF2		JDF3		JDF4		JDF5		JDF6		JDF7		JDF9		JDF10		JDF15		JDF16		JDF17
	% of total reads	# of reads	% of total reads	# of reads	% of total reads	# of reads	% of total reads	# of reads	% of total reads	# of reads	% of total reads	# of reads	% of total reads	# of reads	% of total reads	# of reads	% of total reads	# of reads	% of total reads	# of reads	% of total reads	# of reads	% of total reads	# of reads
Arc;Euryarchaeota;Methanobacteria;Methanobacteriales;Methanobacteriaceae	0.0582789	107	0.00090629	5	0.000143451	1	0.0349199	292	0.00127226	10	0.646082	3735	0.000823045	6	0.00583739	42	0.26211	1883	0.00172563	10	0.209472	659	0.338436	2056
Arc;Euryarchaeota;Halobacteria;Halobacteriales;Deep_Sea_Hydrothermal_Vent_Gp_6(DHVEG-6)	0.53976	991	0.262461	1448	0.55114	3842	0.5873	4911	0.349364	2746	0.00328663	19	0.08107	591	0.363308	2614	0.0679287	488	0.0283003	164	0.452638	1424	0.13037	792
Arc;Euryarchaeota;Methanopyri;Methanopyrales;Methanopyraceae	0.0103486	19	0.420518	2320	0.261369	1822	0.0658933	551	0.0148855	117	0	0	0.00109739	8	0	0	0.000974388	7	0.0115617	67	0	0	0	0
Arc;Euryarchaeota;Thermoplasmata;Thermoplasmatales;Deep_Sea_Hydrothermal_Vent_Gp_2(DHVEG-2)	0.00925926	17	0.0166757	92	0.0281165	196	0.00203301	17	0.217939	1713	0	0	0.310425	2263	0.227936	1640	0.179983	1293	0.0964625	559	0.000635728	2	0.010535	64
Arc;Euryarchaeota;Methanomicrobia;Methanomicrobiales;Methanocorpusculaceae	0.00108932	2	0.000181258	1	0.000717257	5	0.00083712	7	0	0	0.0212766	123	0.00123457	9	0.00166782	12	0.00821269	59	0.271613	1574	0.000635728	2	0.015144	92
Arc;Euryarchaeota;Archaeoglobi;Archaeoglobales;Archaeoglobaceae	0.00163399	3	0.197571	1090	0.0477693	333	0.00430519	36	0.0274809	216	0	0	0.189163	1379	0.0742182	534	0.115813	832	0.110095	638	0.00540369	17	0.0018107	11
Arc;Thaumarchaeota;Marine_Group_I;uncultured_marine_archaeon;uncultured_marine_archaeon	0.0337691	62	0.00126881	7	0.00329938	23	0.161086	1347	0.012341	97	0.000864902	5	0	0	0.00555942	40	0.000417595	3	0.0041415	24	0.0855054	269	0.114568	696
Arc;Euryarchaeota;Thermococci;Thermococcales;Thermococcaceae	0	0	0.0192133	106	0.0094678	66	0.000239177	2	0.00954198	75	0	0	0.130316	950	0.0451703	325	0.0709911	510	0.0224331	130	0	0	0.000329218	2
Arc;Crenarchaeota;Thermoprotei;Thermoproteales;Thermoproteaceae	0	0	0	0	0.000286903	2	0.000239177	2	0.000254453	2	0	0	0.000548697	4	0.00820014	59	0.000974388	7	0.00672994	39	0.00540369	17	0.127901	777
Arc;Euryarchaeota;Thermoplasmata;Thermoplasmatales;Thermoplasmatales_Incertae_Sedis	0.00217865	4	0	0	0	0	0.000358766	3	0	0	0.123162	712	0	0	0.000138985	1	0.00445434	32	0.0013805	8	0.00699301	22	0.0103704	63
Arc;Euryarchaeota;Halobacteria;Halobacteriales;Halobacteriaceae	0.0288671	53	0	0	0	0	0.0272662	228	0	0	0.088739	513	0.000274348	2	0.00125087	9	0.0668151	480	0.00120794	7	0.104259	328	0.122305	743
Arc;Crenarchaeota;Thermoprotei;Desulfurococcales;Desulfurococcaceae	0	0	0.00507522	28	0.00674222	47	0.00406601	34	0.00165394	13	0	0	0.116735	851	0.0704656	507	0.0499722	359	0.0421053	244	0	0	0.000658436	4
Arc;Korarchaeota;Korarchaeota_Incertae_Sedis;Unknown_Order;Unknown_Family	0	0	0.000181258	1	0.000286903	2	0	0	0.000508906	4	0	0	0.0305898	223	0.0155664	112	0.0630568	453	0.000172563	1	0	0	0.000658436	4
Arc;Thaumarchaeota;Marine_Group_I;Unknown_Order;Unknown_Family	0.0528322	97	0.0128693	71	0.0113327	79	0.00298972	25	0.0344784	271	0.00449749	26	0.00123457	9	0.00750521	54	0.00111359	8	0.0612597	355	0.00317864	10	0.00411523	25
Arc;Euryarchaeota;Thermoplasmata;Thermoplasmatales;Marine_Group_II	0.0157952	29	0.000181258	1	0.00143451	10	0.0471179	394	0.0043257	34	0.00190278	11	0	0	0.00166782	12	0	0	0	0	0.0556262	175	0.036214	220
Arc;Euryarchaeota;Methanomicrobia;Methanosarcinales;Methanosaetaceae	0	0	0.00090629	5	0.000143451	1	0.00179383	15	0	0	0.0498184	288	0.00109739	8	0.00222377	16	0.00389755	28	0.00345125	20	0.00603942	19	0.00757202	46
Arc;Thaumarchaeota;Marine_Benthic_Group_B;unidentified_archaeon;unidentified_archaeon	0	0	0	0	0.000573806	4	0	0	0.0108142	85	0	0	0.0170096	124	0.0443363	319	0.00111359	8	0	0	0	0	0	0
Arc;Euryarchaeota;Thermoplasmata;Thermoplasmatales;20c-4	0.00108932	2	0	0	0.00114761	8	0	0	0.000763359	6	0	0	0.0227709	166	0.0141765	102	0.0104399	75	0	0	0	0	0.0018107	11
Arc;Euryarchaeota;Methanomicrobia;Methanosarcinales;Methanosarcinaceae	0	0	0	0	0.000143451	1	0.000956709	8	0.000636132	5	0.0224875	130	0.00178326	13	0.00236275	17	0.00445434	32	0	0	0.00603942	19	0.0090535	55
Arc;Crenarchaeota;Thermoprotei;Thermoproteales;Thermofilaceae	0.00108932	2	0	0	0.000143451	1	0	0	0.000127226	1	0	0	0.0116598	85	0.00291869	21	0.0185134	133	0	0	0.00127146	4	0.000329218	2
Arc;Thaumarchaeota;pMC2A209;uncultured_archaeon;uncultured_archaeon	0	0	0	0	0.000573806	4	0	0	0.00279898	22	0	0	0.0153635	112	0.00291869	21	0.00654232	47	0.000172563	1	0	0	0.000493827	3
Arc;Euryarchaeota;Halobacteria;Halobacteriales;Miscellaneous_Euryarchaeotic_Group(MEG)	0.00272331	5	0.00253761	14	0.00301248	21	0.00179383	15	0.0113232	89	0	0	0.00342936	25	0.0144545	104	0.00153118	11	0	0	0.00190718	6	0.000987654	6
Arc;Crenarchaeota;Thermoprotei;Desulfurococcales;Pyrodictiaceae	0	0	0	0	0.00172142	12	0.000119589	1	0	0	0	0	0.0119342	87	0.0133426	96	0.00863029	62	0.00258844	15	0	0	0	0
Arc;Euryarchaeota;Thermoplasmata;Thermoplasmatales;Marine_Group_III	0.0119826	22	0	0	0.000717257	5	0.00334848	28	0.00534351	42	0	0	0	0	0	0	0	0	0.000172563	1	0.00540369	17	0.00691358	42
Arc;Thaumarchaeota;Terrestrial_Hot_Spring_Gp(THSCG);uncultured_euryarchaeote;uncultured_euryarchaeote	0	0	0	0	0	0	0	0	0	0	0	0	0	0	0	0	0.0112751	81	0	0	0	0	0	0
Arc;Marine_Hydrothermal_Vent_Group_1(MHVG-1);uncultured_euryarchaeote;uncultured_euryarchaeote;uncultured_euryarchaeote	0	0	0	0	0	0	0	0	0.000890585	7	0	0	0.0109739	80	0.000555942	4	0.00682071	49	0	0	0	0	0	0
Arc;Euryarchaeota;Halobacteria;Halobacteriales;Deep_Sea_Euryarchaeotic_Group(DSEG)	0	0	0.000362516	2	0.00372974	26	0	0	0.000508906	4	0	0	0.00713306	52	0.00152884	11	0.00890869	64	0	0	0	0	0.00131687	8
Arc;Euryarchaeota;Thermoplasmata;Thermoplasmatales;AMOS1A-4113-D04	0.00163399	3	0.00145006	8	0.000573806	4	0.00179383	15	0.00343511	27	0	0	0.00137174	10	0.0066713	48	0.00194878	14	0	0	0	0	0	0
Arc;Thaumarchaeota;Marine_Group_I;uncultured_marine_group_I_thaumarchaeote;uncultured_marine_group_I_thaumarchaeote	0.00217865	4	0	0	0	0	0.00191342	16	0.00610687	48	0	0	0	0	0	0	0	0	0	0	0.000953592	3	0.0018107	11
Arc;Euryarchaeota;Thermoplasmata;Thermoplasmatales;Marine_Benthic_Group_D_and_DHVEG-1	0	0	0	0	0	0	0	0	0.000254453	2	0.00605432	35	0.00315501	23	0.00111188	8	0.000417595	3	0	0	0	0	0	0
Arc;Euryarchaeota;Methanomicrobia;Methanomicrobiales;Methanomicrobiaceae	0.000544662	1	0	0	0	0	0	0	0	0	0	0	0	0	0	0	0	0	0	0	0.00540369	17	0.00213992	13
Arc;Thaumarchaeota;Soil_Crenarchaeotic_Group(SCG);Unknown_Order;Unknown_Family	0	0	0	0	0	0	0	0	0	0	0.00415153	24	0	0	0	0	0	0	0	0	0.000317864	1	0	0
Arc;Thaumarchaeota;Marine_Group_I;uncultured_archaeon;uncultured_archaeon	0.000544662	1	0	0	0.000286903	2	0	0	0.00381679	30	0.000345961	2	0.000274348	2	0	0	0.000139198	1	0.000172563	1	0	0	0	0
Arc;Thaumarchaeota;Marine_Group_I;uncultured_crenarchaeote;uncultured_crenarchaeote	0	0	0	0	0	0	0	0	0.00381679	30	0	0	0	0	0	0	0	0	0	0	0	0	0	0
Arc;Euryarchaeota;Methanococci;Methanococcales;Methanocaldococcaceae	0	0	0.000543774	3	0.00243867	17	0	0	0.000254453	2	0	0	0	0	0.00375261	27	0	0	0.00189819	11	0.00127146	4	0	0
Arc;Nanoarchaeota;Nanoarchaeota_Incertae_Sedis;Unknown_Order;Unknown_Family	0	0	0.000181258	1	0.00100416	7	0.00370725	31	0.000381679	3	0	0	0.00123457	9	0.00333565	24	0.000417595	3	0.00069025	4	0	0	0	0
Arc;Euryarchaeota;Thermoplasmata;Thermoplasmatales;VC2.1_Arc6	0	0	0	0	0	0	0	0	0.000763359	6	0	0	0.0037037	27	0.000694927	5	0	0	0	0	0	0	0	0
Arc;Thaumarchaeota;Sc-EA05;uncultured_archaeon;uncultured_archaeon	0	0	0	0	0	0	0	0	0	0	0.00363259	21	0	0	0	0	0	0	0	0	0	0	0	0
Arc;Euryarchaeota;Methanomicrobia;Methanomicrobiales;Methanoregulaceae	0	0	0	0	0	0	0.000717532	6	0	0	0.00345961	20	0	0	0.00111188	8	0.00180958	13	0.000172563	1	0.000953592	3	0	0
Arc;Euryarchaeota;Methanomicrobia;Methanomicrobiales;Methanospirillaceae	0	0	0	0	0	0	0	0	0.000254453	2	0.00328663	19	0	0	0	0	0.00180958	13	0.000172563	1	0.00127146	4	0	0
Arc;Thaumarchaeota;Marine_Group_I;uncultured_euryarchaeote;uncultured_euryarchaeote	0.00326797	6	0.000181258	1	0.000286903	2	0	0	0.00279898	22	0	0	0.000137174	1	0.000416956	3	0	0	0.00189819	11	0	0	0	0
Arc;Thaumarchaeota;Marine_Group_I;uncultured_crenarchaeote_4B7;uncultured_crenarchaeote_4B7	0	0	0	0	0	0	0.000119589	1	0	0	0	0	0	0	0	0	0	0	0	0	0.000317864	1	0.00263374	16
Arc;Thaumarchaeota;Soil_Crenarchaeotic_Group(SCG);uncultured_crenarchaeote;uncultured_crenarchaeote	0	0	0	0	0	0	0	0	0	0	0.00242173	14	0	0	0	0	0	0	0	0	0	0	0	0
Arc;Thaumarchaeota;Marine_Group_I;uncultured_archaeon_CRA20-0cm;uncultured_archaeon_CRA20-0cm	0	0	0	0	0.000286903	2	0	0	0.0024173	19	0	0	0	0	0	0	0.000278396	2	0.00103538	6	0	0	0	0
Arc;Thaumarchaeota;Marine_Group_I;uncultured_sediment_archaeon;uncultured_sediment_archaeon	0	0	0	0	0	0	0	0	0.00229008	18	0	0	0	0	0	0	0	0	0	0	0	0	0	0
Arc;Thaumarchaeota;Marine_Group_I;unidentified_archaeon;unidentified_archaeon	0	0	0	0	0	0	0.000119589	1	0.000127226	1	0	0	0	0	0	0	0	0	0	0	0.00222505	7	0.00197531	12
Arc;Thaumarchaeota;Marine_Benthic_Group_B;uncultured_sediment_archaeon;uncultured_sediment_archaeon	0	0	0	0	0	0	0	0	0.00203562	16	0	0	0.000137174	1	0	0	0	0	0	0	0	0	0	0
Arc;Thaumarchaeota;Marine_Benthic_Group_B;uncultured_marine_archaeon;uncultured_marine_archaeon	0	0	0	0	0.000143451	1	0.00203301	17	0.000254453	2	0	0	0	0	0	0	0	0	0	0	0	0	0	0
Arc;Euryarchaeota;Thermoplasmata;20a-9;uncultured_archaeon	0	0	0	0	0.000573806	4	0	0	0.000508906	4	0	0	0.000137174	1	0.0019458	14	0	0	0	0	0	0	0	0
Arc;Euryarchaeota;Halobacteria;Halobacteriales;MSP41	0	0	0	0	0	0	0	0	0	0	0.00155682	9	0	0	0	0	0	0	0	0	0.00190718	6	0	0
Arc;Thaumarchaeota;Miscellaneous_Crenarchaeotic_Group;uncultured_archaeon;uncultured_archaeon	0	0	0	0	0	0	0.00167424	14	0	0	0.000518941	3	0	0	0	0	0	0	0	0	0	0	0	0
Arc;Euryarchaeota;Thermoplasmata;Thermoplasmatales;pMC2A24	0	0	0	0	0	0	0	0	0	0	0	0	0.00164609	12	0.000277971	2	0.000835189	6	0	0	0	0	0	0
Arc;Thaumarchaeota;Soil_Crenarchaeotic_Group(SCG);uncultured_archaeon;uncultured_archaeon	0.000544662	1	0	0	0	0	0.000597943	5	0	0	0.000518941	3	0	0	0	0	0	0	0	0	0.00158932	5	0.00131687	8
Arc;Crenarchaeota;Thermoprotei;Fervidicoccales;Fervidicoccaceae	0	0	0	0	0	0	0	0	0	0	0	0	0.000274348	2	0	0	0.00153118	11	0.000172563	1	0	0	0	0
Arc;Thaumarchaeota;Terrestrial_Hot_Spring_Gp(THSCG);Unknown_Order;Unknown_Family	0	0	0	0	0	0	0.00119589	10	0	0	0	0	0	0	0	0	0.00139198	10	0	0	0	0	0	0
Arc;Thaumarchaeota;pMC2A209;uncultured_crenarchaeote;uncultured_crenarchaeote	0	0	0	0	0	0	0	0	0.00127226	10	0	0	0	0	0	0	0	0	0	0	0	0	0	0
Arc;Thaumarchaeota;Marine_Benthic_Group_A;uncultured_marine_group_I_thaumarchaeote;uncultured_marine_group_I_thaumarchaeote	0.000544662	1	0	0	0	0	0.0010763	9	0.000381679	3	0	0	0	0	0	0	0	0	0	0	0	0	0	0
Arc;Euryarchaeota;Methanomicrobia;Methanomicrobiales;WCHA2-08	0	0	0.000362516	2	0	0	0	0	0	0	0.00103788	6	0	0	0	0	0	0	0	0	0	0	0	0
Arc;Thaumarchaeota;Miscellaneous_Crenarchaeotic_Group;uncultured_crenarchaeote;uncultured_crenarchaeote	0	0	0	0	0	0	0	0	0	0	0.00103788	6	0	0	0	0	0	0	0	0	0	0	0	0
Arc;Thaumarchaeota;terrestrial_group;uncultured_crenarchaeote;uncultured_crenarchaeote	0	0	0	0	0	0	0	0	0	0	0	0	0	0	0	0	0	0	0	0	0	0	0.000987654	6
Arc;Thaumarchaeota;FS243A-60;uncultured_archaeon;uncultured_archaeon	0	0	0	0	0	0	0	0	0	0	0	0	0	0	0	0	0.000974388	7	0	0	0	0	0	0
Arc;Euryarchaeota;Thermoplasmata;Thermoplasmatales;CCA47	0	0	0	0	0	0	0	0	0	0	0	0	0	0	0.000972898	7	0	0	0	0	0	0	0	0
Arc;Thaumarchaeota;Soil_Crenarchaeotic_Group(SCG);uncultured_euryarchaeote;uncultured_euryarchaeote	0	0	0	0	0	0	0	0	0	0	0.000864902	5	0	0	0	0	0.000556793	4	0.000345125	2	0.000953592	3	0	0
Arc;Euryarchaeota;Thermoplasmata;Marine_Benthic_Group_E;unidentified_archaeon	0	0	0	0	0.000860709	6	0	0	0	0	0	0	0	0	0	0	0	0	0	0	0	0	0	0
Arc;Euryarchaeota;Thermoplasmata;Thermoplasmatales;Terrestrial_Miscellaneous_Gp(TMEG)	0	0	0	0	0	0	0	0	0	0	0	0	0	0	0.000277971	2	0	0	0.00069025	4	0	0	0	0
Arc;Marine_Hydrothermal_Vent_Group_1(MHVG-1);uncultured_archaeon;uncultured_archaeon;uncultured_archaeon	0	0	0	0	0	0	0	0	0	0	0	0	0.000137174	1	0.000555942	4	0	0	0	0	0	0	0	0
Arc;Thaumarchaeota;Marine_Group_I;uncultured_marine_crenarchaeote;uncultured_marine_crenarchaeote	0.000544662	1	0	0	0	0	0	0	0	0	0	0	0	0	0	0	0	0	0	0	0.000317864	1	0	0
Arc;Thaumarchaeota;Group_C3;uncultured_archaeon;uncultured_archaeon	0	0	0	0	0	0	0	0	0	0	0.000518941	3	0	0	0	0	0	0	0	0	0	0	0	0
Arc;Thaumarchaeota;Marine_Benthic_Group_B;uncultured_archaeon;uncultured_archaeon	0	0	0	0	0.000143451	1	0	0	0.000508906	4	0	0	0.000274348	2	0	0	0	0	0	0	0	0	0	0
Arc;Thaumarchaeota;terrestrial_group;Other;Other	0	0	0	0	0	0	0	0	0	0	0	0	0	0	0	0	0	0	0	0	0	0	0.000329218	2
Arc;Thaumarchaeota;Miscellaneous_Crenarchaeotic_Group;uncultured_sediment_archaeon;uncultured_sediment_archaeon	0	0	0	0	0.000286903	2	0	0	0	0	0	0	0	0	0	0	0	0	0	0	0	0	0	0
Arc;Euryarchaeota;Thermoplasmata;Thermoplasmatales;Other	0	0	0	0	0	0	0	0	0	0	0	0	0	0	0	0	0.000278396	2	0	0	0	0	0	0
Arc;Euryarchaeota;Thermoplasmata;Other;Other	0	0	0	0	0	0	0	0	0	0	0	0	0.000274348	2	0	0	0	0	0	0	0	0	0	0
Arc;Thaumarchaeota;Marine_Benthic_Group_B;uncultured_euryarchaeote;uncultured_euryarchaeote	0	0	0	0	0	0	0	0	0	0	0	0	0.000274348	2	0	0	0	0	0	0	0	0	0	0
Arc;Euryarchaeota;Thermoplasmata;Marine_Benthic_Group_E;uncultured_archaeon	0	0	0	0	0	0	0	0	0.000254453	2	0	0	0	0	0	0	0	0	0	0	0	0	0	0
Arc;Euryarchaeota;Thermoplasmata;Z7ME43;uncultured_archaeon	0	0	0	0	0	0	0.000239177	2	0	0	0	0	0	0	0	0	0	0	0	0	0	0	0	0
Arc;Thaumarchaeota;Marine_Group_I;Other;Other	0.218954	402	0.0547399	302	0.056233	392	0.0356374	298	0.25598	2012	0.000518941	3	0.00781893	57	0.0137596	99	0.00654232	47	0.32528	1885	0.0282899	89	0.0373663	227
Arc;Euryarchaeota;Other;Other;Other	0.000544662	1	0.000543774	3	0.00129106	9	0.000956709	8	0.00470738	37	0.000518941	3	0.00685871	50	0.0132036	95	0.00389755	28	0.000172563	1	0.000317864	1	0.000164609	1
Arc;Thaumarchaeota;Soil_Crenarchaeotic_Group(SCG);Other;Other	0	0	0.000362516	2	0.000143451	1	0.00083712	7	0	0	0.00605432	35	0	0	0.000416956	3	0	0	0.000345125	2	0.00127146	4	0.00740741	45
Arc;Euryarchaeota;Halobacteria;Halobacteriales;Other	0	0	0.000543774	3	0.000573806	4	0	0	0	0	0	0	0.000823045	6	0.00305768	22	0.000139198	1	0	0	0	0	0.00131687	8
Arc;Thaumarchaeota;Other;Other;Other	0	0	0	0	0.000286903	2	0	0	0.000127226	1	0	0	0.00246914	18	0.000416956	3	0	0	0	0	0	0	0	0
Arc;Crenarchaeota;Thermoprotei;Other;Other	0	0	0	0	0.000286903	2	0.000717532	6	0	0	0	0	0.000411523	3	0.0019458	14	0.00111359	8	0	0	0.00222505	7	0.000164609	1
Arc;Crenarchaeota;Thermoprotei;Desulfurococcales;Other	0	0	0	0	0	0	0	0	0	0	0	0	0	0	0	0	0.000974388	7	0.00103538	6	0	0	0	0
Arc;Thaumarchaeota;AK59;Other;Other	0	0	0	0	0	0	0	0	0	0	0.000691922	4	0	0	0	0	0	0	0	0	0	0	0	0
Arc;Thaumarchaeota;Miscellaneous_Crenarchaeotic_Group;Other;Other	0	0	0	0	0	0	0	0	0	0	0.000691922	4	0	0	0.000277971	2	0	0	0	0	0	0	0	0
Archaea;Other;Other;Other;Other	0	0	0.000181258	1	0.000286903	2	0	0	0	0	0	0	0.00192044	14	0.0184851	133	0	0	0.000345125	2	0	0	0.000493827	3
Number of total reads		1836		5517		6971		8362		7860		5781		7290		7195		7184		5795		3146		6075

## Sheet: Genus
	JDF1		JDF2		JDF3		JDF4		JDF5		JDF6		JDF7		JDF9		JDF10		JDF15		JDF16		JDF17
	% of total reads	# of reads	% of total reads	# of reads	% of total reads	# of reads	% of total reads	# of reads	% of total reads	# of reads	% of total reads	# of reads	% of total reads	# of reads	% of total reads	# of reads	% of total reads	# of reads	% of total reads	# of reads	% of total reads	# of reads	% of total reads	# of reads
Arc;Euryarchaeota;Methanobacteria;Methanobacteriales;Methanobacteriaceae;Methanobrevibacter	0.0566449	104	0.000181258	1	0	0	0.0325281	272	0.00101781	8	0.593323	3430	0.000823045	6	0.00500347	36	0.232879	1673	0.00172563	10	0.201526	634	0.292675	1778
Arc;Euryarchaeota;Halobacteria;Halobacteriales;Deep_Sea_Hydrothermal_Vent_Gp_6(DHVEG-6);uncultured_bacterium	0.261983	481	0.213884	1180	0.373978	2607	0.555011	4641	0.00101781	8	0.000864902	5	0.0241427	176	0.270466	1946	0.0572105	411	0.0134599	78	0.344247	1083	0.101235	615
Arc;Euryarchaeota;Methanopyri;Methanopyrales;Methanopyraceae;Methanopyrus	0.0103486	19	0.420518	2320	0.261369	1822	0.0658933	551	0.0148855	117	0	0	0.00109739	8	0	0	0.000974388	7	0.0115617	67	0	0	0	0
Arc;Euryarchaeota;Methanomicrobia;Methanomicrobiales;Methanocorpusculaceae;Methanocorpusculum	0.00108932	2	0.000181258	1	0.000717257	5	0.00083712	7	0	0	0.0212766	123	0.00123457	9	0.00166782	12	0.00821269	59	0.271613	1574	0.000635728	2	0.015144	92
Arc;Euryarchaeota;Archaeoglobi;Archaeoglobales;Archaeoglobaceae;uncultured	0.00163399	3	0.193765	1069	0.0388753	271	0.000956709	8	0.0215013	169	0	0	0.00823045	60	0.0137596	99	0.0135022	97	0.100431	582	0.0044501	14	0	0
Arc;Euryarchaeota;Thermoplasmata;Thermoplasmatales;Deep_Sea_Hydrothermal_Vent_Gp_2(DHVEG-2);Candidatus_Aciduliprofundum	0.00653595	12	0.00489396	27	0.00688567	48	0.000478354	4	0.139059	1093	0	0	0.185185	1350	0.133287	959	0.139755	1004	0.0284728	165	0	0	0.00921811	56
Arc;Euryarchaeota;Halobacteria;Halobacteriales;Deep_Sea_Hydrothermal_Vent_Gp_6(DHVEG-6);Euryarchaeota_archaeon_SCGC_AAA286-E23	0.0457516	84	0	0	0.00200832	14	0.00155465	13	0.183079	1439	0	0	0.00192044	14	0.000416956	3	0.00334076	24	0.00776531	45	0.0921805	290	0.0128395	78
Arc;Thaumarchaeota;Marine_Group_I;uncultured_marine_archaeon;uncultured_marine_archaeon;uncultured_marine_archaeon	0.0337691	62	0.00126881	7	0.00329938	23	0.161086	1347	0.012341	97	0.000864902	5	0	0	0.00555942	40	0.000417595	3	0.0041415	24	0.0855054	269	0.114568	696
Arc;Euryarchaeota;Archaeoglobi;Archaeoglobales;Archaeoglobaceae;uncultured_archaeon	0	0	0	0	0	0	0	0	0.000381679	3	0	0	0.141152	1029	0.0528145	380	0.0822661	591	0.00293356	17	0	0	0	0
Arc;Crenarchaeota;Thermoprotei;Thermoproteales;Thermoproteaceae;uncultured	0	0	0	0	0.000286903	2	0.000239177	2	0.000254453	2	0	0	0.000548697	4	0.00806115	58	0.000974388	7	0.00603969	35	0.00540369	17	0.127078	772
Arc;Euryarchaeota;Thermoplasmata;Thermoplasmatales;Thermoplasmatales_Incertae_Sedis;Candidatus_Methanomethylophilus	0.00217865	4	0	0	0	0	0.000358766	3	0	0	0.123162	712	0	0	0.000138985	1	0.00445434	32	0.0013805	8	0.00699301	22	0.0103704	63
Arc;Euryarchaeota;Thermococci;Thermococcales;Thermococcaceae;uncultured	0	0	0.0172195	95	0.00817673	57	0.000239177	2	0.00941476	74	0	0	0.119616	872	0.0421126	303	0.0586024	421	0.0212252	123	0	0	0.000164609	1
Arc;Euryarchaeota;Halobacteria;Halobacteriales;Deep_Sea_Hydrothermal_Vent_Gp_6(DHVEG-6);uncultured_euryarchaeote	0.0740741	136	0.00960667	53	0.0550854	384	0.0251136	210	0.111323	875	0.00242173	14	0.0164609	120	0.0528145	380	0.00389755	28	0.00621225	36	0.0155753	49	0.00658436	40
Arc;Crenarchaeota;Thermoprotei;Desulfurococcales;Desulfurococcaceae;uncultured	0	0	0.00453145	25	0.00588151	41	0.00346807	29	0.00165394	13	0	0	0.109877	801	0.0689368	496	0.0382795	275	0.033132	192	0	0	0.000329218	2
Arc;Euryarchaeota;Thermoplasmata;Thermoplasmatales;Deep_Sea_Hydrothermal_Vent_Gp_2(DHVEG-2);uncultured_archaeon	0.00272331	5	0.00851912	47	0.0179314	125	0.00143506	12	0.0709924	558	0	0	0.0935528	682	0.0785268	565	0.0341036	245	0.0559103	324	0.000635728	2	0.000823045	5
Arc;Euryarchaeota;Halobacteria;Halobacteriales;Halobacteriaceae;Halorubrum	0.0163399	30	0	0	0	0	0.0169816	142	0	0	0.0486075	281	0.000137174	1	0.000138985	1	0.0332684	239	0.000862813	5	0.0559441	176	0.0645267	392
Arc;Korarchaeota;Korarchaeota_Incertae_Sedis;Unknown_Order;Unknown_Family;Candidatus_Korarchaeum	0	0	0.000181258	1	0.000286903	2	0	0	0.000508906	4	0	0	0.0305898	223	0.0155664	112	0.0630568	453	0.000172563	1	0	0	0.000658436	4
Arc;Thaumarchaeota;Marine_Group_I;Unknown_Order;Unknown_Family;Candidatus_Nitrosopumilus	0.0528322	97	0.0128693	71	0.0113327	79	0.00298972	25	0.0344784	271	0.00449749	26	0.00123457	9	0.00750521	54	0.00111359	8	0.0612597	355	0.00317864	10	0.00411523	25
Arc;Euryarchaeota;Methanomicrobia;Methanosarcinales;Methanosaetaceae;Methanosaeta	0	0	0.00090629	5	0.000143451	1	0.00179383	15	0	0	0.0498184	288	0.00109739	8	0.00222377	16	0.00389755	28	0.00345125	20	0.00603942	19	0.00757202	46
Arc;Euryarchaeota;Methanobacteria;Methanobacteriales;Methanobacteriaceae;Methanosphaera	0.00163399	3	0	0	0.000143451	1	0.00119589	10	0	0	0.0461858	267	0	0	0.000138985	1	0.0270045	194	0	0	0.00572155	18	0.029465	179
Arc;Thaumarchaeota;Marine_Benthic_Group_B;unidentified_archaeon;unidentified_archaeon;unidentified_archaeon	0	0	0	0	0.000573806	4	0	0	0.0108142	85	0	0	0.0170096	124	0.0443363	319	0.00111359	8	0	0	0	0	0	0
Arc;Euryarchaeota;Archaeoglobi;Archaeoglobales;Archaeoglobaceae;Archaeoglobus	0	0	0.00380642	21	0.00702912	49	0.0031093	26	0.00407125	32	0	0	0.0356653	260	0.00736623	53	0.0190702	137	0.00655738	38	0.000953592	3	0.0018107	11
Arc;Euryarchaeota;Thermoplasmata;Thermoplasmatales;Marine_Group_II;uncultured_marine_group_II_euryarchaeote_HF500_30A08	0.00762527	14	0	0	0.000143451	1	0.0186558	156	0.0019084	15	0	0	0	0	0	0	0	0	0	0	0.0311507	98	0.00954733	58
Arc;Euryarchaeota;Halobacteria;Halobacteriales;Halobacteriaceae;Halonotius	0.00762527	14	0	0	0	0	0.00597943	50	0	0	0.0195468	113	0	0	0	0	0.00723831	52	0	0	0.0136682	43	0.0246914	150
Arc;Euryarchaeota;Thermoplasmata;Thermoplasmatales;Marine_Group_II;uncultured_marine_archaeon	0.00653595	12	0.000181258	1	0.00114761	8	0.0222435	186	0.00152672	12	0.00190278	11	0	0	0.000833912	6	0	0	0	0	0.0165289	52	0.0159671	97
Arc;Euryarchaeota;Halobacteria;Halobacteriales;Deep_Sea_Hydrothermal_Vent_Gp_6(DHVEG-6);uncultured_crenarchaeote	0.0043573	8	0.00453145	25	0.0212308	148	0.00131547	11	0.0170483	134	0	0	0.00384088	28	0.000694927	5	0.00153118	11	0.00069025	4	0	0	0.00164609	10
Arc;Euryarchaeota;Halobacteria;Halobacteriales;Deep_Sea_Hydrothermal_Vent_Gp_6(DHVEG-6);unidentified_archaeon	0.0190632	35	0.0148632	82	0.00229522	16	0	0	0.00305344	24	0	0	0.0139918	102	0.00722724	52	0	0	0	0	0	0	0	0
Arc;Crenarchaeota;Thermoprotei;Thermoproteales;Thermofilaceae;Thermofilum	0.00108932	2	0	0	0.000143451	1	0	0	0.000127226	1	0	0	0.0116598	85	0.00291869	21	0.0185134	133	0	0	0.00127146	4	0.000329218	2
Arc;Euryarchaeota;Thermoplasmata;Thermoplasmatales;Deep_Sea_Hydrothermal_Vent_Gp_2(DHVEG-2);unidentified_archaeon	0	0	0.000543774	3	0.000573806	4	0	0	0.00330789	26	0	0	0.0156379	114	0.00458652	33	0.00501114	36	0.00207075	12	0	0	0.000164609	1
Arc;Euryarchaeota;Halobacteria;Halobacteriales;Halobacteriaceae;Haloquadratum	0.0043573	8	0	0	0	0	0.00287013	24	0	0	0.00830306	48	0	0	0	0	0.0103007	74	0.000345125	2	0.0127146	40	0.0154733	94
Arc;Euryarchaeota;Methanomicrobia;Methanosarcinales;Methanosarcinaceae;Methanosarcina	0	0	0	0	0.000143451	1	0	0	0.000636132	5	0.0153953	89	0.00178326	13	0.00236275	17	0.00111359	8	0	0	0.000953592	3	0.00164609	10
Arc;Thaumarchaeota;pMC2A209;uncultured_archaeon;uncultured_archaeon;uncultured_archaeon	0	0	0	0	0.000573806	4	0	0	0.00279898	22	0	0	0.0153635	112	0.00291869	21	0.00654232	47	0.000172563	1	0	0	0.000493827	3
Arc;Crenarchaeota;Thermoprotei;Desulfurococcales;Pyrodictiaceae;uncultured	0	0	0	0	0.00114761	8	0.000119589	1	0	0	0	0	0.0079561	58	0.0115358	83	0.00723831	52	0.00207075	12	0	0	0	0
Arc;Euryarchaeota;Halobacteria;Halobacteriales;Deep_Sea_Hydrothermal_Vent_Gp_6(DHVEG-6);uncultured_archaeon	0.0043573	8	0.00090629	5	0.00631186	44	0.00263095	22	0.00330789	26	0	0	0.00960219	70	0.0113968	82	0	0	0	0	0	0	0	0
Arc;Thaumarchaeota;Terrestrial_Hot_Spring_Gp(THSCG);uncultured_euryarchaeote;uncultured_euryarchaeote;uncultured_euryarchaeote	0	0	0	0	0	0	0	0	0	0	0	0	0	0	0	0	0.0112751	81	0	0	0	0	0	0
Arc;Marine_Hydrothermal_Vent_Group_1(MHVG-1);uncultured_euryarchaeote;uncultured_euryarchaeote;uncultured_euryarchaeote;uncultured_euryarchaeote	0	0	0	0	0	0	0	0	0.000890585	7	0	0	0.0109739	80	0.000555942	4	0.00682071	49	0	0	0	0	0	0
Arc;Euryarchaeota;Thermococci;Thermococcales;Thermococcaceae;Thermococcus	0	0	0.00145006	8	0.000717257	5	0	0	0	0	0	0	0.00877915	64	0.00250174	18	0.00988307	71	0.00069025	4	0	0	0	0
Arc;Euryarchaeota;Thermoplasmata;Thermoplasmatales;Marine_Group_III;uncultured_marine_archaeon	0.00980392	18	0	0	0.000430354	3	0.0021526	18	0.00496183	39	0	0	0	0	0	0	0	0	0.000172563	1	0.0044501	14	0.0036214	22
Arc;Euryarchaeota;Halobacteria;Halobacteriales;Halobacteriaceae;Halobellus	0.000544662	1	0	0	0	0	0.00083712	7	0	0	0.00899498	52	0.000137174	1	0.000138985	1	0.00445434	32	0	0	0.00858233	27	0.00839506	51
Arc;Euryarchaeota;Halobacteria;Halobacteriales;Deep_Sea_Euryarchaeotic_Group(DSEG);uncultured_archaeon	0	0	0.000181258	1	0.00114761	8	0	0	0.000127226	1	0	0	0.000137174	1	0.000138985	1	0.00835189	60	0	0	0	0	0.00131687	8
Arc;Euryarchaeota;Methanobacteria;Methanobacteriales;Methanobacteriaceae;Methanobacterium	0	0	0	0	0	0	0	0	0.000254453	2	0.00207577	12	0	0	0	0	0.000278396	2	0	0	0	0	0.00823045	50
Arc;Euryarchaeota;Methanobacteria;Methanobacteriales;Methanobacteriaceae;uncultured	0	0	0	0	0	0	0.00119589	10	0	0	0.00276769	16	0	0	0.000694927	5	0.00180958	13	0	0	0.00222505	7	0.00806584	49
Arc;Crenarchaeota;Thermoprotei;Desulfurococcales;Desulfurococcaceae;Staphylothermus	0	0	0.000181258	1	0.000717257	5	0.000358766	3	0	0	0	0	0.00150892	11	0.000416956	3	0.00459354	33	0.00793788	46	0	0	0.000164609	1
Arc;Euryarchaeota;Methanomicrobia;Methanosarcinales;Methanosarcinaceae;Methanolobus	0	0	0	0	0	0	0.00083712	7	0	0	0.00553537	32	0	0	0	0	0.00334076	24	0	0	0.00508582	16	0.00691358	42
Arc;Euryarchaeota;Halobacteria;Halobacteriales;Deep_Sea_Euryarchaeotic_Group(DSEG);unidentified_archaeon	0	0	0.000181258	1	0.000430354	3	0	0	0.000381679	3	0	0	0.00658436	48	0.000972898	7	0	0	0	0	0	0	0	0
Arc;Euryarchaeota;Halobacteria;Halobacteriales;Halobacteriaceae;Halomarina	0	0	0	0	0	0	0	0	0	0	0	0	0	0	0	0	0.00612472	44	0	0	0.000953592	3	0.00526749	32
Arc;Thaumarchaeota;Marine_Group_I;uncultured_marine_group_I_thaumarchaeote;uncultured_marine_group_I_thaumarchaeote;uncultured_marine_group_I_thaumarchaeote	0.00217865	4	0	0	0	0	0.00191342	16	0.00610687	48	0	0	0	0	0	0	0	0	0	0	0.000953592	3	0.0018107	11
Arc;Euryarchaeota;Thermoplasmata;Thermoplasmatales;Marine_Benthic_Group_D_and_DHVEG-1;uncultured_Thermoplasmata_archaeon	0	0	0	0	0	0	0	0	0	0	0.00605432	35	0	0	0	0	0	0	0	0	0	0	0	0
Arc;Euryarchaeota;Halobacteria;Halobacteriales;Halobacteriaceae;Halogranum	0	0	0	0	0	0	0	0	0	0	0	0	0	0	0	0	0	0	0	0	0.00540369	17	0	0
Arc;Euryarchaeota;Methanomicrobia;Methanomicrobiales;Methanomicrobiaceae;Methanomicrobium	0.000544662	1	0	0	0	0	0	0	0	0	0	0	0	0	0	0	0	0	0	0	0.00540369	17	0.00213992	13
Arc;Euryarchaeota;Thermoplasmata;Thermoplasmatales;AMOS1A-4113-D04;uncultured_archaeon	0.00108932	2	0.00108755	6	0.000430354	3	0.000358766	3	0.00330789	26	0	0	0.000685871	5	0.00458652	33	0.000417595	3	0	0	0	0	0	0
Arc;Euryarchaeota;Halobacteria;Halobacteriales;Miscellaneous_Euryarchaeotic_Group(MEG);uncultured_euryarchaeote	0	0	0	0	0.000430354	3	0.00131547	11	0	0	0	0	0.000548697	4	0.00416956	30	0.000278396	2	0	0	0	0	0	0
Arc;Euryarchaeota;Halobacteria;Halobacteriales;Miscellaneous_Euryarchaeotic_Group(MEG);unidentified_archaeon	0.00272331	5	0.00253761	14	0.00114761	8	0.000478354	4	0.00127226	10	0	0	0.000411523	3	0.00416956	30	0	0	0	0	0	0	0	0
Arc;Thaumarchaeota;Soil_Crenarchaeotic_Group(SCG);Unknown_Order;Unknown_Family;Candidatus_Nitrososphaera	0	0	0	0	0	0	0	0	0	0	0.00415153	24	0	0	0	0	0	0	0	0	0.000317864	1	0	0
Arc;Euryarchaeota;Halobacteria;Halobacteriales;Halobacteriaceae;Haloplanus	0	0	0	0	0	0	0	0	0	0	0	0	0	0	0.000277971	2	0.00389755	28	0	0	0	0	0.00164609	10
Arc;Thaumarchaeota;Marine_Group_I;uncultured_archaeon;uncultured_archaeon;uncultured_archaeon	0.000544662	1	0	0	0.000286903	2	0	0	0.00381679	30	0.000345961	2	0.000274348	2	0	0	0.000139198	1	0.000172563	1	0	0	0	0
Arc;Thaumarchaeota;Marine_Group_I;uncultured_crenarchaeote;uncultured_crenarchaeote;uncultured_crenarchaeote	0	0	0	0	0	0	0	0	0.00381679	30	0	0	0	0	0	0	0	0	0	0	0	0	0	0
Arc;Euryarchaeota;Thermoplasmata;Thermoplasmatales;Marine_Group_II;uncultured_marine_group_II_euryarchaeote_HF130_88G10	0.00108932	2	0	0	0	0	0	0	0	0	0	0	0	0	0	0	0	0	0	0	0.000317864	1	0.00378601	23
Arc;Euryarchaeota;Methanococci;Methanococcales;Methanocaldococcaceae;Methanocaldococcus	0	0	0.000543774	3	0.00243867	17	0	0	0.000254453	2	0	0	0	0	0.00375261	27	0	0	0.00189819	11	0.00127146	4	0	0
Arc;Nanoarchaeota;Nanoarchaeota_Incertae_Sedis;Unknown_Order;Unknown_Family;Nanoarchaeum	0	0	0.000181258	1	0.00100416	7	0.00370725	31	0.000381679	3	0	0	0.00123457	9	0.00333565	24	0.000417595	3	0.00069025	4	0	0	0	0
Arc;Thaumarchaeota;Sc-EA05;uncultured_archaeon;uncultured_archaeon;uncultured_archaeon	0	0	0	0	0	0	0	0	0	0	0.00363259	21	0	0	0	0	0	0	0	0	0	0	0	0
Arc;Euryarchaeota;Methanomicrobia;Methanomicrobiales;Methanoregulaceae;Methanolinea	0	0	0	0	0	0	0.000717532	6	0	0	0.00345961	20	0	0	0.00111188	8	0.000974388	7	0	0	0	0	0	0
Arc;Euryarchaeota;Thermoplasmata;Thermoplasmatales;VC2.1_Arc6;uncultured_sediment_archaeon	0	0	0	0	0	0	0	0	0	0	0	0	0.00342936	25	0.000694927	5	0	0	0	0	0	0	0	0
Arc;Euryarchaeota;Thermoplasmata;Thermoplasmatales;Marine_Group_III;uncultured_marine_euryarchaeote_DH148-W24	0.00217865	4	0	0	0.000286903	2	0.00119589	10	0.000381679	3	0	0	0	0	0	0	0	0	0	0	0.000953592	3	0.00329218	20
Arc;Euryarchaeota;Methanomicrobia;Methanomicrobiales;Methanospirillaceae;Methanospirillum	0	0	0	0	0	0	0	0	0.000254453	2	0.00328663	19	0	0	0	0	0.00180958	13	0.000172563	1	0.00127146	4	0	0
Arc;Thaumarchaeota;Marine_Group_I;uncultured_euryarchaeote;uncultured_euryarchaeote;uncultured_euryarchaeote	0.00326797	6	0.000181258	1	0.000286903	2	0	0	0.00279898	22	0	0	0.000137174	1	0.000416956	3	0	0	0.00189819	11	0	0	0	0
Arc;Euryarchaeota;Thermoplasmata;Thermoplasmatales;Marine_Group_II;uncultured_archaeon	0	0	0	0	0	0	0.00179383	15	0.000381679	3	0	0	0	0	0	0	0	0	0	0	0.00317864	10	0.00213992	13
Arc;Euryarchaeota;Halobacteria;Halobacteriales;Miscellaneous_Euryarchaeotic_Group(MEG);uncultured_archaeon	0	0	0	0	0	0	0	0	0.00203562	16	0	0	0.000685871	5	0.00305768	22	0	0	0	0	0	0	0.000987654	6
Arc;Crenarchaeota;Thermoprotei;Desulfurococcales;Desulfurococcaceae;Ignisphaera	0	0	0	0	0	0	0	0	0	0	0	0	0.00288066	21	0.000138985	1	0.00222717	16	0.000862813	5	0	0	0	0
Arc;Euryarchaeota;Thermoplasmata;Thermoplasmatales;Marine_Benthic_Group_D_and_DHVEG-1;uncultured_euryarchaeote	0	0	0	0	0	0	0	0	0.000254453	2	0	0	0.00288066	21	0.00111188	8	0.000417595	3	0	0	0	0	0	0
Arc;Euryarchaeota;Halobacteria;Halobacteriales;Halobacteriaceae;Haloarcula	0	0	0	0	0	0	0	0	0	0	0.000345961	2	0	0	0	0	0	0	0	0	0.00286078	9	0.0018107	11
Arc;Crenarchaeota;Thermoprotei;Desulfurococcales;Pyrodictiaceae;uncultured_archaeon	0	0	0	0	0.000573806	4	0	0	0	0	0	0	0.00274348	20	0.00125087	9	0.000695991	5	0	0	0	0	0	0
Arc;Thaumarchaeota;Marine_Group_I;uncultured_crenarchaeote_4B7;uncultured_crenarchaeote_4B7;uncultured_crenarchaeote_4B7	0	0	0	0	0	0	0.000119589	1	0	0	0	0	0	0	0	0	0	0	0	0	0.000317864	1	0.00263374	16
Arc;Thaumarchaeota;Soil_Crenarchaeotic_Group(SCG);uncultured_crenarchaeote;uncultured_crenarchaeote;uncultured_crenarchaeote	0	0	0	0	0	0	0	0	0	0	0.00242173	14	0	0	0	0	0	0	0	0	0	0	0	0
Arc;Thaumarchaeota;Marine_Group_I;uncultured_archaeon_CRA20-0cm;uncultured_archaeon_CRA20-0cm;uncultured_archaeon_CRA20-0cm	0	0	0	0	0.000286903	2	0	0	0.0024173	19	0	0	0	0	0	0	0.000278396	2	0.00103538	6	0	0	0	0
Arc;Thaumarchaeota;Marine_Group_I;uncultured_sediment_archaeon;uncultured_sediment_archaeon;uncultured_sediment_archaeon	0	0	0	0	0	0	0	0	0.00229008	18	0	0	0	0	0	0	0	0	0	0	0	0	0	0
Arc;Euryarchaeota;Thermoplasmata;Thermoplasmatales;Marine_Group_II;marine_metagenome	0	0	0	0	0	0	0.00227218	19	0	0	0	0	0	0	0	0	0	0	0	0	0	0	0	0
Arc;Crenarchaeota;Thermoprotei;Desulfurococcales;Desulfurococcaceae;Aeropyrum	0	0	0	0	0	0	0	0	0	0	0	0	0.000823045	6	0	0	0.00222717	16	0	0	0	0	0	0
Arc;Euryarchaeota;Thermococci;Thermococcales;Thermococcaceae;Pyrococcus	0	0	0	0	0	0	0	0	0	0	0	0	0	0	0	0	0.00222717	16	0	0	0	0	0	0
Arc;Thaumarchaeota;Marine_Group_I;unidentified_archaeon;unidentified_archaeon;unidentified_archaeon	0	0	0	0	0	0	0.000119589	1	0.000127226	1	0	0	0	0	0	0	0	0	0	0	0.00222505	7	0.00197531	12
Arc;Euryarchaeota;Thermoplasmata;Thermoplasmatales;AMOS1A-4113-D04;uncultured_euryarchaeote	0.000544662	1	0.000362516	2	0.000143451	1	0.00143506	12	0.000127226	1	0	0	0.000685871	5	0.00208478	15	0.00153118	11	0	0	0	0	0	0
Arc;Thaumarchaeota;Marine_Benthic_Group_B;uncultured_sediment_archaeon;uncultured_sediment_archaeon;uncultured_sediment_archaeon	0	0	0	0	0	0	0	0	0.00203562	16	0	0	0.000137174	1	0	0	0	0	0	0	0	0	0	0
Arc;Thaumarchaeota;Marine_Benthic_Group_B;uncultured_marine_archaeon;uncultured_marine_archaeon;uncultured_marine_archaeon	0	0	0	0	0.000143451	1	0.00203301	17	0.000254453	2	0	0	0	0	0	0	0	0	0	0	0	0	0	0
Arc;Euryarchaeota;Thermoplasmata;20a-9;uncultured_archaeon;uncultured_archaeon	0	0	0	0	0.000573806	4	0	0	0.000508906	4	0	0	0.000137174	1	0.0019458	14	0	0	0	0	0	0	0	0
Arc;Euryarchaeota;Halobacteria;Halobacteriales;MSP41;Candidatus_Haloredivivus_sp._G17	0	0	0	0	0	0	0	0	0	0	0	0	0	0	0	0	0	0	0	0	0.00190718	6	0	0
Arc;Euryarchaeota;Halobacteria;Halobacteriales;Miscellaneous_Euryarchaeotic_Group(MEG);mine_drainage_metagenome	0	0	0	0	0	0	0	0	0	0	0	0	0	0	0	0	0	0	0	0	0.00190718	6	0	0
Arc;Thaumarchaeota;Miscellaneous_Crenarchaeotic_Group;uncultured_archaeon;uncultured_archaeon;uncultured_archaeon	0	0	0	0	0	0	0.00167424	14	0	0	0.000518941	3	0	0	0	0	0	0	0	0	0	0	0	0
Arc;Euryarchaeota;Thermoplasmata;Thermoplasmatales;20c-4;uncultured_archaeon	0	0	0	0	0.000573806	4	0	0	0	0	0	0	0	0	0.00166782	12	0.000695991	5	0	0	0	0	0	0
Arc;Euryarchaeota;Thermoplasmata;Thermoplasmatales;pMC2A24;unidentified_archaeon	0	0	0	0	0	0	0	0	0	0	0	0	0.00164609	12	0.000277971	2	0.000835189	6	0	0	0	0	0	0
Arc;Euryarchaeota;Halobacteria;Halobacteriales;Halobacteriaceae;Candidatus_Halobonum	0	0	0	0	0	0	0	0	0	0	0	0	0	0	0	0	0.00153118	11	0	0	0.00158932	5	0	0
Arc;Thaumarchaeota;Soil_Crenarchaeotic_Group(SCG);uncultured_archaeon;uncultured_archaeon;uncultured_archaeon	0.000544662	1	0	0	0	0	0.000597943	5	0	0	0.000518941	3	0	0	0	0	0	0	0	0	0.00158932	5	0.00131687	8
Arc;Euryarchaeota;Halobacteria;Halobacteriales;Deep_Sea_Euryarchaeotic_Group(DSEG);uncultured_euryarchaeote	0	0	0	0	0.00157797	11	0	0	0	0	0	0	0	0	0	0	0	0	0	0	0	0	0	0
Arc;Euryarchaeota;Halobacteria;Halobacteriales;Halobacteriaceae;uncultured	0	0	0	0	0	0	0.000597943	5	0	0	0.00155682	9	0	0	0	0	0	0	0	0	0.000953592	3	0.000493827	3
Arc;Euryarchaeota;Halobacteria;Halobacteriales;MSP41;uncultured_haloarchaeon	0	0	0	0	0	0	0	0	0	0	0.00155682	9	0	0	0	0	0	0	0	0	0	0	0	0
Arc;Euryarchaeota;Methanomicrobia;Methanosarcinales;Methanosarcinaceae;Methanimicrococcus	0	0	0	0	0	0	0	0	0	0	0.00155682	9	0	0	0	0	0	0	0	0	0	0	0	0
Arc;Euryarchaeota;Thermoplasmata;Thermoplasmatales;Marine_Group_II;uncultured_marine_group_II_euryarchaeote	0	0	0	0	0	0	0.00155465	13	0	0	0	0	0	0	0.000833912	6	0	0	0	0	0.000953592	3	0	0
Arc;Crenarchaeota;Thermoprotei;Fervidicoccales;Fervidicoccaceae;Fervidicoccus	0	0	0	0	0	0	0	0	0	0	0	0	0.000274348	2	0	0	0.00153118	11	0.000172563	1	0	0	0	0
Arc;Euryarchaeota;Thermococci;Thermococcales;Thermococcaceae;Palaeococcus	0	0	0	0	0	0	0	0	0.000127226	1	0	0	0.00150892	11	0.000555942	4	0.000278396	2	0	0	0	0	0	0
Arc;Euryarchaeota;Archaeoglobi;Archaeoglobales;Archaeoglobaceae;uncultured_archaeon_20b-54	0	0	0	0	0	0	0	0	0.00139949	11	0	0	0	0	0	0	0	0	0	0	0	0	0	0
Arc;Thaumarchaeota;Terrestrial_Hot_Spring_Gp(THSCG);Unknown_Order;Unknown_Family;Candidatus_Caldiarchaeum	0	0	0	0	0	0	0.00119589	10	0	0	0	0	0	0	0	0	0.00139198	10	0	0	0	0	0	0
Arc;Euryarchaeota;Halobacteria;Halobacteriales;Halobacteriaceae;Halovenus	0	0	0	0	0	0	0	0	0	0	0.00138384	8	0	0	0	0	0	0	0	0	0	0	0	0
Arc;Euryarchaeota;Archaeoglobi;Archaeoglobales;Archaeoglobaceae;Ferroglobus	0	0	0	0	0.00129106	9	0	0	0.000127226	1	0	0	0.000411523	3	0.000277971	2	0	0	0.000172563	1	0	0	0	0
Arc;Thaumarchaeota;pMC2A209;uncultured_crenarchaeote;uncultured_crenarchaeote;uncultured_crenarchaeote	0	0	0	0	0	0	0	0	0.00127226	10	0	0	0	0	0	0	0	0	0	0	0	0	0	0
Arc;Crenarchaeota;Thermoprotei;Desulfurococcales;Pyrodictiaceae;Pyrodictium	0	0	0	0	0	0	0	0	0	0	0	0	0.00123457	9	0.000555942	4	0	0	0	0	0	0	0	0
Arc;Euryarchaeota;Halobacteria;Halobacteriales;Miscellaneous_Euryarchaeotic_Group(MEG);Candidatus_Iainarchaeum	0	0	0	0	0.00114761	8	0	0	0	0	0	0	0.000137174	1	0.000138985	1	0	0	0	0	0	0	0	0
Arc;Thaumarchaeota;Marine_Benthic_Group_A;uncultured_marine_group_I_thaumarchaeote;uncultured_marine_group_I_thaumarchaeote;uncultured_marine_group_I_thaumarchaeote	0.000544662	1	0	0	0	0	0.0010763	9	0.000381679	3	0	0	0	0	0	0	0	0	0	0	0	0	0	0
Arc;Euryarchaeota;Methanomicrobia;Methanomicrobiales;WCHA2-08;uncultured_Methanomicrobiales_archaeon	0	0	0.000362516	2	0	0	0	0	0	0	0.00103788	6	0	0	0	0	0	0	0	0	0	0	0	0
Arc;Thaumarchaeota;Miscellaneous_Crenarchaeotic_Group;uncultured_crenarchaeote;uncultured_crenarchaeote;uncultured_crenarchaeote	0	0	0	0	0	0	0	0	0	0	0.00103788	6	0	0	0	0	0	0	0	0	0	0	0	0
Arc;Thaumarchaeota;terrestrial_group;uncultured_crenarchaeote;uncultured_crenarchaeote;uncultured_crenarchaeote	0	0	0	0	0	0	0	0	0	0	0	0	0	0	0	0	0	0	0	0	0	0	0.000987654	6
Arc;Thaumarchaeota;FS243A-60;uncultured_archaeon;uncultured_archaeon;uncultured_archaeon	0	0	0	0	0	0	0	0	0	0	0	0	0	0	0	0	0.000974388	7	0	0	0	0	0	0
Arc;Euryarchaeota;Thermoplasmata;Thermoplasmatales;Deep_Sea_Hydrothermal_Vent_Gp_2(DHVEG-2);uncultured_euryarchaeote	0	0	0	0	0.000286903	2	0	0	0.000508906	4	0	0	0.000960219	7	0.000277971	2	0.000139198	1	0.000345125	2	0	0	0	0
Arc;Euryarchaeota;Halobacteria;Halobacteriales;Halobacteriaceae;Halomicrobium	0	0	0	0	0	0	0	0	0	0	0	0	0	0	0	0	0	0	0	0	0.000953592	3	0	0
Arc;Euryarchaeota;Methanomicrobia;Methanomicrobiales;Methanoregulaceae;Methanoregula	0	0	0	0	0	0	0	0	0	0	0	0	0	0	0	0	0	0	0	0	0.000953592	3	0	0
Arc;Thaumarchaeota;Soil_Crenarchaeotic_Group(SCG);uncultured_euryarchaeote;uncultured_euryarchaeote;uncultured_euryarchaeote	0	0	0	0	0	0	0	0	0	0	0.000864902	5	0	0	0	0	0.000556793	4	0.000345125	2	0.000953592	3	0	0
Arc;Euryarchaeota;Thermoplasmata;Marine_Benthic_Group_E;unidentified_archaeon;unidentified_archaeon	0	0	0	0	0.000860709	6	0	0	0	0	0	0	0	0	0	0	0	0	0	0	0	0	0	0
Arc;Euryarchaeota;Methanomicrobia;Methanomicrobiales;Methanoregulaceae;Methanosphaerula	0	0	0	0	0	0	0	0	0	0	0	0	0	0	0	0	0.000835189	6	0.000172563	1	0	0	0	0
Arc;Euryarchaeota;Thermoplasmata;Thermoplasmatales;VC2.1_Arc6;uncultured_archaeon_VC2.1_Arc6	0	0	0	0	0	0	0	0	0.000763359	6	0	0	0.000274348	2	0	0	0	0	0	0	0	0	0	0
Arc;Crenarchaeota;Thermoprotei;Desulfurococcales;Pyrodictiaceae;uncultured_Desulfurococcales_archaeon	0	0	0	0	0	0	0	0	0	0	0	0	0	0	0	0	0.000695991	5	0	0	0	0	0	0
Arc;Euryarchaeota;Halobacteria;Halobacteriales;Halobacteriaceae;Natronorubrum	0	0	0	0	0	0	0	0	0	0	0	0	0	0	0.000694927	5	0	0	0	0	0	0	0	0
Arc;Euryarchaeota;Thermoplasmata;Thermoplasmatales;Deep_Sea_Hydrothermal_Vent_Gp_2(DHVEG-2);uncultured_archaeon_VC2.1_Arc13	0	0	0	0	0	0	0	0	0.000508906	4	0	0	0	0	0.000694927	5	0.000278396	2	0.000345125	2	0	0	0	0
Arc;Euryarchaeota;Thermoplasmata;Thermoplasmatales;Terrestrial_Miscellaneous_Gp(TMEG);uncultured_archaeon	0	0	0	0	0	0	0	0	0	0	0	0	0	0	0	0	0	0	0.00069025	4	0	0	0	0
Arc;Euryarchaeota;Halobacteria;Halobacteriales;Miscellaneous_Euryarchaeotic_Group(MEG);uncultured_euryarchaeote_Alv-FOS5	0	0	0	0	0	0	0	0	0	0	0	0	0.000685871	5	0	0	0	0	0	0	0	0	0	0
Arc;Euryarchaeota;Halobacteria;Halobacteriales;Halobacteriaceae;Natronomonas	0	0	0	0	0	0	0	0	0	0	0	0	0	0	0	0	0	0	0	0	0.000635728	2	0	0
Arc;Euryarchaeota;Halobacteria;Halobacteriales;Deep_Sea_Euryarchaeotic_Group(DSEG);Candidatus_Aenigmarchaeum	0	0	0	0	0.000573806	4	0	0	0	0	0	0	0.000411523	3	0.000416956	3	0	0	0	0	0	0	0	0
Arc;Marine_Hydrothermal_Vent_Group_1(MHVG-1);uncultured_archaeon;uncultured_archaeon;uncultured_archaeon;uncultured_archaeon	0	0	0	0	0	0	0	0	0	0	0	0	0.000137174	1	0.000555942	4	0	0	0	0	0	0	0	0
Arc;Thaumarchaeota;Marine_Group_I;uncultured_marine_crenarchaeote;uncultured_marine_crenarchaeote;uncultured_marine_crenarchaeote	0.000544662	1	0	0	0	0	0	0	0	0	0	0	0	0	0	0	0	0	0	0	0.000317864	1	0	0
Arc;Thaumarchaeota;Group_C3;uncultured_archaeon;uncultured_archaeon;uncultured_archaeon	0	0	0	0	0	0	0	0	0	0	0.000518941	3	0	0	0	0	0	0	0	0	0	0	0	0
Arc;Crenarchaeota;Thermoprotei;Thermoproteales;Thermoproteaceae;uncultured_archaeon	0	0	0	0	0	0	0	0	0	0	0	0	0	0	0	0	0	0	0.000517688	3	0	0	0.000493827	3
Arc;Thaumarchaeota;Marine_Benthic_Group_B;uncultured_archaeon;uncultured_archaeon;uncultured_archaeon	0	0	0	0	0.000143451	1	0	0	0.000508906	4	0	0	0.000274348	2	0	0	0	0	0	0	0	0	0	0
Arc;Euryarchaeota;Methanomicrobia;Methanosarcinales;Methanosarcinaceae;Methanomethylovorans	0	0	0	0	0	0	0.000119589	1	0	0	0	0	0	0	0	0	0	0	0	0	0	0	0.000493827	3
Arc;Euryarchaeota;Archaeoglobi;Archaeoglobales;Archaeoglobaceae;Geoglobus	0	0	0	0	0.000430354	3	0	0	0	0	0	0	0	0	0	0	0	0	0	0	0	0	0	0
Arc;Crenarchaeota;Thermoprotei;Desulfurococcales;Desulfurococcaceae;uncultured_archaeon	0	0	0.000362516	2	0	0	0	0	0	0	0	0	0.000137174	1	0	0	0.000417595	3	0.000172563	1	0	0	0	0
Arc;Euryarchaeota;Thermoplasmata;Thermoplasmatales;CCA47;uncultured_euryarchaeote	0	0	0	0	0	0	0	0	0	0	0	0	0	0	0.000416956	3	0	0	0	0	0	0	0	0
Arc;Euryarchaeota;Thermoplasmata;Thermoplasmatales;Marine_Group_II;uncultured_marine_group_II_euryarchaeote_HF500_56B09	0	0	0	0	0	0	0.000358766	3	0	0	0	0	0	0	0	0	0	0	0	0	0	0	0	0
Arc;Euryarchaeota;Thermococci;Thermococcales;Thermococcaceae;uncultured_archaeon	0	0	0.000181258	1	0.000286903	2	0	0	0	0	0	0	0	0	0	0	0	0	0	0	0	0	0	0
Arc;Thaumarchaeota;Miscellaneous_Crenarchaeotic_Group;uncultured_sediment_archaeon;uncultured_sediment_archaeon;uncultured_sediment_archaeon	0	0	0	0	0.000286903	2	0	0	0	0	0	0	0	0	0	0	0	0	0	0	0	0	0	0
Arc;Thaumarchaeota;Marine_Benthic_Group_B;uncultured_euryarchaeote;uncultured_euryarchaeote;uncultured_euryarchaeote	0	0	0	0	0	0	0	0	0	0	0	0	0.000274348	2	0	0	0	0	0	0	0	0	0	0
Arc;Euryarchaeota;Halobacteria;Halobacteriales;Miscellaneous_Euryarchaeotic_Group(MEG);uncultured_crenarchaeote	0	0	0	0	0	0	0	0	0.000254453	2	0	0	0	0	0	0	0	0	0	0	0	0	0	0
Arc;Euryarchaeota;Thermoplasmata;Marine_Benthic_Group_E;uncultured_archaeon;uncultured_archaeon	0	0	0	0	0	0	0	0	0.000254453	2	0	0	0	0	0	0	0	0	0	0	0	0	0	0
Arc;Euryarchaeota;Thermoplasmata;Thermoplasmatales;Deep_Sea_Hydrothermal_Vent_Gp_2(DHVEG-2);uncultured_euryarchaeote_Alv-FOS1	0	0	0	0	0	0	0	0	0.000254453	2	0	0	0	0	0	0	0	0	0	0	0	0	0	0
Arc;Euryarchaeota;Thermoplasmata;Z7ME43;uncultured_archaeon;uncultured_archaeon	0	0	0	0	0	0	0.000239177	2	0	0	0	0	0	0	0	0	0	0	0	0	0	0	0	0
Arc;Euryarchaeota;Thermoplasmata;Thermoplasmatales;Deep_Sea_Hydrothermal_Vent_Gp_2(DHVEG-2);Other	0	0	0.00271887	15	0.00243867	17	0.000119589	1	0.00330789	26	0	0	0.0150892	110	0.0105629	76	0.000695991	5	0.00931838	54	0	0	0.000329218	2
Arc;Euryarchaeota;Other;Other;Other;Other	0.000544662	1	0.000543774	3	0.00129106	9	0.000956709	8	0.00470738	37	0.000518941	3	0.00685871	50	0.0132036	95	0.00389755	28	0.000172563	1	0.000317864	1	0.000164609	1
Arc;Thaumarchaeota;Marine_Group_I;Other;Other;Other	0.218954	402	0.0547399	302	0.056233	392	0.0356374	298	0.25598	2012	0.000518941	3	0.00781893	57	0.0137596	99	0.00654232	47	0.32528	1885	0.0282899	89	0.0373663	227
Arc;Euryarchaeota;Halobacteria;Halobacteriales;Deep_Sea_Hydrothermal_Vent_Gp_6(DHVEG-6);Other	0.130174	239	0.0186696	103	0.090231	629	0.00167424	14	0.0305344	240	0	0	0.0111111	81	0.0202919	146	0.00194878	14	0.000172563	1	0.000635728	2	0.00806584	49
Arc;Euryarchaeota;Thermoplasmata;Thermoplasmatales;20c-4;Other	0.00108932	2	0	0	0.000573806	4	0	0	0.000763359	6	0	0	0.0227709	166	0.0125087	90	0.00974388	70	0	0	0	0	0.0018107	11
Arc;Euryarchaeota;Halobacteria;Halobacteriales;Miscellaneous_Euryarchaeotic_Group(MEG);Other	0	0	0	0	0.000286903	2	0	0	0.00776081	61	0	0	0.000960219	7	0.00291869	21	0.00125278	9	0	0	0	0	0	0
Arc;Thaumarchaeota;Soil_Crenarchaeotic_Group(SCG);Other;Other;Other	0	0	0.000362516	2	0.000143451	1	0.00083712	7	0	0	0.00605432	35	0	0	0.000416956	3	0	0	0.000345125	2	0.00127146	4	0.00740741	45
Arc;Euryarchaeota;Thermoplasmata;Thermoplasmatales;Marine_Group_II;Other	0.000544662	1	0	0	0.000143451	1	0.000239177	2	0.000508906	4	0	0	0	0	0	0	0	0	0	0	0.0034965	11	0.00477366	29
Arc;Euryarchaeota;Archaeoglobi;Archaeoglobales;Archaeoglobaceae;Other	0	0	0	0	0.000143451	1	0.000239177	2	0	0	0	0	0.0037037	27	0	0	0.000974388	7	0	0	0	0	0	0
Arc;Euryarchaeota;Halobacteria;Halobacteriales;Other;Other	0	0	0.000543774	3	0.000573806	4	0	0	0	0	0	0	0.000823045	6	0.00305768	22	0.000139198	1	0	0	0	0	0.00131687	8
Arc;Thaumarchaeota;Other;Other;Other;Other	0	0	0	0	0.000286903	2	0	0	0.000127226	1	0	0	0.00246914	18	0.000416956	3	0	0	0	0	0	0	0	0
Arc;Crenarchaeota;Thermoprotei;Desulfurococcales;Desulfurococcaceae;Other	0	0	0	0	0.000143451	1	0.000239177	2	0	0	0	0	0.00150892	11	0.000972898	7	0.00222717	16	0	0	0	0	0.000164609	1
Arc;Crenarchaeota;Thermoprotei;Other;Other;Other	0	0	0	0	0.000286903	2	0.000717532	6	0	0	0	0	0.000411523	3	0.0019458	14	0.00111359	8	0	0	0.00222505	7	0.000164609	1
Arc;Euryarchaeota;Methanobacteria;Methanobacteriales;Methanobacteriaceae;Other	0	0	0.000725032	4	0	0	0	0	0	0	0.0017298	10	0	0	0	0	0.000139198	1	0	0	0	0	0	0
Arc;Crenarchaeota;Thermoprotei;Desulfurococcales;Other;Other	0	0	0	0	0	0	0	0	0	0	0	0	0	0	0	0	0.000974388	7	0.00103538	6	0	0	0	0
Arc;Euryarchaeota;Thermoplasmata;Thermoplasmatales;Other;Other	0	0	0	0	0	0	0	0	0	0	0	0	0	0	0	0	0.000278396	2	0	0	0	0	0	0
Arc;Euryarchaeota;Thermoplasmata;Thermoplasmatales;Terrestrial_Miscellaneous_Gp(TMEG);Other	0	0	0	0	0	0	0	0	0	0	0	0	0	0	0.000277971	2	0	0	0	0	0	0	0	0
Arc;Euryarchaeota;Thermoplasmata;Other;Other;Other	0	0	0	0	0	0	0	0	0	0	0	0	0.000274348	2	0	0	0	0	0	0	0	0	0	0
Arc;Euryarchaeota;Thermoplasmata;Thermoplasmatales;Marine_Benthic_Group_D_and_DHVEG-1;Other	0	0	0	0	0	0	0	0	0	0	0	0	0.000274348	2	0	0	0	0	0	0	0	0	0	0
Arc;Thaumarchaeota;AK59;Other;Other;Other	0	0	0	0	0	0	0	0	0	0	0.000691922	4	0	0	0	0	0	0	0	0	0	0	0	0
Arc;Thaumarchaeota;Miscellaneous_Crenarchaeotic_Group;Other;Other;Other	0	0	0	0	0	0	0	0	0	0	0.000691922	4	0	0	0.000277971	2	0	0	0	0	0	0	0	0
Arc;Euryarchaeota;Halobacteria;Halobacteriales;Deep_Sea_Euryarchaeotic_Group(DSEG);Other	0	0	0	0	0	0	0	0	0	0	0	0	0	0	0	0	0.000556793	4	0	0	0	0	0	0
Arc;Euryarchaeota;Thermoplasmata;Thermoplasmatales;CCA47;Other	0	0	0	0	0	0	0	0	0	0	0	0	0	0	0.000555942	4	0	0	0	0	0	0	0	0
Arc;Crenarchaeota;Thermoprotei;Desulfurococcales;Pyrodictiaceae;Other	0	0	0	0	0	0	0	0	0	0	0	0	0	0	0	0	0	0	0.000517688	3	0	0	0	0
Arc;Euryarchaeota;Thermococci;Thermococcales;Thermococcaceae;Other	0	0	0.000362516	2	0.000286903	2	0	0	0	0	0	0	0.000411523	3	0	0	0	0	0.000517688	3	0	0	0.000164609	1
Arc;Crenarchaeota;Thermoprotei;Thermoproteales;Thermoproteaceae;Other	0	0	0	0	0	0	0	0	0	0	0	0	0	0	0.000138985	1	0	0	0.000172563	1	0	0	0.000329218	2
Arc;Thaumarchaeota;terrestrial_group;Other;Other;Other	0	0	0	0	0	0	0	0	0	0	0	0	0	0	0	0	0	0	0	0	0	0	0.000329218	2
Archaea;Other;Other;Other;Other;Other	0	0	0.000181258	1	0.000286903	2	0	0	0	0	0	0	0.00192044	14	0.0184851	133	0	0	0.000345125	2	0	0	0.000493827	3
Number of total reads		1836		5517		6971		8362		7860		5781		7290		7195		7184		5795		3146		6075

## Sheet: Archaeal OTUs
#OTU ID	JDF2	JDF3	JDF15	JDF7	JDF10	JDF6	JDF17	JDF1	JDF5	JDF9	JDF4	JDF16	taxonomy
denovo4	2	1	1	1	0	0	0	0	0	0	0	0	Archaea; __Crenarchaeota; __Thermoprotei; __Desulfurococcales; __Desulfurococcaceae; __uncultured
denovo5	0	0	0	0	6	2	0	0	0	0	0	0	Archaea; __Euryarchaeota; __Thermoplasmata; __Thermoplasmatales; __Thermoplasmatales_Incertae_Sedis; __Candidatus_Methanomethylophilus
denovo6	0	0	0	0	0	3	0	0	0	0	0	0	Archaea; __Thaumarchaeota; __Group_C3; __uncultured_archaeon; __uncultured_archaeon; __uncultured_archaeon
denovo8	0	0	0	0	2	3	2	0	0	0	0	0	Archaea; __Euryarchaeota; __Methanobacteria; __Methanobacteriales; __Methanobacteriaceae; __Methanobrevibacter
denovo10	2	0	0	0	0	0	0	0	0	0	0	0	Archaea; __Euryarchaeota; __Methanopyri; __Methanopyrales; __Methanopyraceae; __Methanopyrus
denovo12	12	2	15	18	1	0	0	0	5	17	0	0	Archaea; __Euryarchaeota; __Thermococci; __Thermococcales; __Thermococcaceae; __uncultured
denovo15	0	0	0	0	0	0	0	0	2	0	0	0	Archaea; __Euryarchaeota; __Thermoplasmata; __Thermoplasmatales; __Deep_Sea_Hydrothermal_Vent_Gp_2(DHVEG-2)
denovo17	4	1	0	0	0	0	0	0	0	0	0	0	Archaea; __Euryarchaeota; __Methanopyri; __Methanopyrales; __Methanopyraceae; __Methanopyrus
denovo19	0	1	3	12	0	0	0	0	0	0	11	0	Archaea; __Euryarchaeota; __Halobacteria; __Halobacteriales; __Deep_Sea_Hydrothermal_Vent_Gp_6(DHVEG-6); __Euryarchaeota_archaeon_SCGC_AAA286-E23
denovo22	0	0	3	0	0	0	1	0	0	0	0	0	Archaea; __Crenarchaeota; __Thermoprotei; __Thermoproteales; __Thermoproteaceae; __uncultured_archaeon
denovo24	0	0	0	0	0	0	0	0	7	0	0	0	Archaea; __Euryarchaeota; __Halobacteria; __Halobacteriales; __Deep_Sea_Hydrothermal_Vent_Gp_6(DHVEG-6); __uncultured_euryarchaeote
denovo28	0	0	0	0	0	0	1	0	0	0	0	1	Archaea; __Euryarchaeota; __Methanobacteria; __Methanobacteriales; __Methanobacteriaceae; __Methanobrevibacter
denovo29	0	0	0	0	33	18	7	0	0	1	1	10	Archaea; __Euryarchaeota; __Methanobacteria; __Methanobacteriales; __Methanobacteriaceae; __Methanobrevibacter
denovo30	0	2	0	0	0	0	0	0	0	0	0	0	Archaea; __Euryarchaeota; __Halobacteria; __Halobacteriales; __Deep_Sea_Hydrothermal_Vent_Gp_6(DHVEG-6); __uncultured_euryarchaeote
denovo33	0	4	0	0	0	0	0	0	0	0	0	0	Archaea; __Euryarchaeota; __Thermoplasmata; __20a-9; __uncultured_archaeon; __uncultured_archaeon
denovo36	0	0	0	0	0	0	1	0	2	0	3	9	Archaea; __Euryarchaeota; __Thermoplasmata; __Thermoplasmatales; __Marine_Group_II; __uncultured_archaeon
denovo39	1	4	0	0	0	0	93	11	10	0	175	51	Archaea; __Euryarchaeota; __Thermoplasmata; __Thermoplasmatales; __Marine_Group_II; __uncultured_marine_archaeon
denovo41	0	0	0	0	2	0	0	0	0	0	0	0	Archaea; __Euryarchaeota; __Methanobacteria; __Methanobacteriales; __Methanobacteriaceae; __Methanosphaera
denovo42	1	2	3	4	0	0	0	0	0	1	0	0	Archaea; __Euryarchaeota; __Thermoplasmata; __Thermoplasmatales; __Deep_Sea_Hydrothermal_Vent_Gp_2(DHVEG-2)
denovo46	0	0	0	30	0	0	0	0	1	0	0	0	Archaea; __Euryarchaeota
denovo52	0	0	0	3	0	0	0	0	0	0	0	0	Archaea; __Crenarchaeota; __Thermoprotei
denovo53	0	0	2	0	0	0	0	0	0	0	0	0	Archaea; __Euryarchaeota; __Methanomicrobia; __Methanomicrobiales; __Methanocorpusculaceae; __Methanocorpusculum
denovo56	0	0	6	0	4	0	0	0	0	0	0	0	Archaea; __Euryarchaeota; __Methanomicrobia; __Methanomicrobiales; __Methanocorpusculaceae; __Methanocorpusculum
denovo59	0	0	0	0	0	3	0	0	0	0	0	0	Archaea; __Euryarchaeota
denovo60	0	0	2	0	0	0	0	0	0	0	0	0	Archaea; __Euryarchaeota; __Archaeoglobi; __Archaeoglobales; __Archaeoglobaceae; __uncultured
denovo62	0	0	0	0	0	0	0	0	0	0	10	0	Archaea; __Euryarchaeota; __Thermoplasmata; __Thermoplasmatales; __Marine_Group_II; __uncultured_archaeon
denovo63	0	2	0	0	0	0	0	0	0	0	0	0	Archaea; __Euryarchaeota; __Halobacteria; __Halobacteriales; __Deep_Sea_Hydrothermal_Vent_Gp_6(DHVEG-6)
denovo65	0	1	0	12	0	0	0	0	0	1	0	0	Archaea; __Euryarchaeota; __Thermococci; __Thermococcales; __Thermococcaceae; __uncultured
denovo68	0	0	0	0	0	0	0	0	0	0	10	0	Archaea; __Euryarchaeota; __Halobacteria; __Halobacteriales; __Deep_Sea_Hydrothermal_Vent_Gp_6(DHVEG-6)
denovo69	0	0	0	5	0	0	0	0	0	0	0	0	Archaea; __Thaumarchaeota; __pMC2A209; __uncultured_archaeon; __uncultured_archaeon; __uncultured_archaeon
denovo72	0	0	0	0	0	0	0	0	0	0	3	0	Archaea; __Euryarchaeota; __Thermoplasmata; __Thermoplasmatales; __Marine_Group_II; __uncultured_marine_group_II_euryarchaeote_HF500_56B09
denovo75	1	2	6	0	0	0	0	2	2	0	0	0	Archaea; __Thaumarchaeota; __Marine_Group_I; __Unknown_Order; __Unknown_Family; __Candidatus_Nitrosopumilus
denovo79	1	3	0	0	0	0	0	0	0	0	1	0	Archaea; __Euryarchaeota; __Halobacteria; __Halobacteriales; __Deep_Sea_Hydrothermal_Vent_Gp_6(DHVEG-6); __uncultured_bacterium
denovo80	0	0	0	0	0	0	0	0	0	5	0	0	Archaea; __Euryarchaeota; __Methanomicrobia; __Methanosarcinales; __Methanosaetaceae; __Methanosaeta
denovo84	0	0	2	0	0	0	0	1	441	0	0	0	Archaea; __Euryarchaeota; __Halobacteria; __Halobacteriales; __Deep_Sea_Hydrothermal_Vent_Gp_6(DHVEG-6); __uncultured_euryarchaeote
denovo85	0	0	0	25	28	0	0	0	0	9	0	0	Archaea; __Euryarchaeota; __Thermococci; __Thermococcales; __Thermococcaceae; __Thermococcus
denovo95	0	0	0	0	0	0	1	0	0	0	2	0	Archaea; __Thaumarchaeota; __Marine_Group_I; __uncultured_marine_archaeon; __uncultured_marine_archaeon; __uncultured_marine_archaeon
denovo99	0	0	0	0	0	0	1	0	0	0	1	0	Archaea; __Thaumarchaeota; __Marine_Group_I; __unidentified_archaeon; __unidentified_archaeon; __unidentified_archaeon
denovo105	0	0	0	0	0	14	0	0	0	0	0	0	Archaea; __Thaumarchaeota; __Soil_Crenarchaeotic_Group(SCG); __uncultured_crenarchaeote; __uncultured_crenarchaeote; __uncultured_crenarchaeote
denovo107	1	1	0	0	0	0	0	0	0	0	0	0	Archaea; __Euryarchaeota; __Halobacteria; __Halobacteriales; __Deep_Sea_Hydrothermal_Vent_Gp_6(DHVEG-6)
denovo110	0	0	0	0	0	0	0	1	1	0	0	0	Archaea; __Euryarchaeota; __Thermoplasmata; __Thermoplasmatales; __Marine_Group_III; __uncultured_marine_archaeon
denovo112	0	0	0	0	0	0	1	0	0	0	4	1	Archaea; __Thaumarchaeota; __Marine_Group_I; __uncultured_marine_group_I_thaumarchaeote; __uncultured_marine_group_I_thaumarchaeote; __uncultured_marine_group_I_thaumarchaeote
denovo115	0	0	0	0	0	0	0	0	0	0	11	0	Archaea; __Euryarchaeota; __Halobacteria; __Halobacteriales; __Deep_Sea_Hydrothermal_Vent_Gp_6(DHVEG-6); __uncultured_crenarchaeote
denovo118	0	0	0	0	0	0	0	0	1	1	0	0	Archaea; __Euryarchaeota; __Thermoplasmata; __Thermoplasmatales; __Deep_Sea_Hydrothermal_Vent_Gp_2(DHVEG-2); __uncultured_archaeon
denovo120	0	0	0	0	0	0	0	0	1	0	0	4	Archaea; __Euryarchaeota; __Thermoplasmata; __Thermoplasmatales; __Marine_Group_II
denovo121	0	0	0	0	0	3	4	0	0	0	0	0	Archaea; __Euryarchaeota; __Halobacteria; __Halobacteriales; __Halobacteriaceae; __Halonotius
denovo122	0	0	0	0	0	0	0	1	5	0	0	0	Archaea; __Euryarchaeota; __Halobacteria; __Halobacteriales; __Deep_Sea_Hydrothermal_Vent_Gp_6(DHVEG-6); __Euryarchaeota_archaeon_SCGC_AAA286-E23
denovo127	0	1	2	0	0	0	1	1	4	0	0	0	Archaea; __Thaumarchaeota; __Marine_Group_I
denovo129	0	0	0	1	1	0	0	0	0	2	0	0	Archaea; __Euryarchaeota; __Thermococci; __Thermococcales; __Thermococcaceae; __uncultured
denovo131	0	2	0	0	0	0	0	0	0	0	0	0	Archaea; __Euryarchaeota; __Halobacteria; __Halobacteriales; __Deep_Sea_Hydrothermal_Vent_Gp_6(DHVEG-6); __uncultured_archaeon
denovo134	5	8	56	0	0	26	2	16	46	4	0	2	Archaea; __Thaumarchaeota; __Marine_Group_I; __Unknown_Order; __Unknown_Family; __Candidatus_Nitrosopumilus
denovo135	23	9	29	15	15	0	0	0	2	21	0	0	Archaea; __Euryarchaeota; __Thermococci; __Thermococcales; __Thermococcaceae; __uncultured
denovo137	0	0	0	2	0	0	0	0	0	0	0	0	Archaea; __Euryarchaeota
denovo145	0	0	0	0	0	5	0	0	0	0	0	0	Archaea; __Euryarchaeota; __Methanomicrobia; __Methanomicrobiales; __Methanocorpusculaceae; __Methanocorpusculum
denovo148	0	0	0	1	0	0	0	0	9	0	0	0	Archaea; __Euryarchaeota; __Halobacteria; __Halobacteriales; __Deep_Sea_Hydrothermal_Vent_Gp_6(DHVEG-6); __uncultured_euryarchaeote
denovo151	0	0	0	0	0	0	0	0	0	0	2	0	Archaea; __Euryarchaeota; __Archaeoglobi; __Archaeoglobales; __Archaeoglobaceae
denovo152	0	0	0	0	0	0	0	0	0	0	2	0	Archaea; __Crenarchaeota; __Thermoprotei; __Desulfurococcales; __Desulfurococcaceae
denovo154	0	0	0	11	0	0	0	0	0	16	0	0	Archaea; __Euryarchaeota; __Halobacteria; __Halobacteriales; __Deep_Sea_Hydrothermal_Vent_Gp_6(DHVEG-6); __uncultured_archaeon
denovo155	0	1	0	1	0	0	0	0	0	0	0	0	Archaea; __Euryarchaeota; __Thermococci; __Thermococcales; __Thermococcaceae
denovo163	0	3	0	0	0	0	0	0	0	0	0	0	Archaea; __Euryarchaeota; __Halobacteria; __Halobacteriales; __Deep_Sea_Hydrothermal_Vent_Gp_6(DHVEG-6)
denovo164	0	0	0	5	0	0	0	0	0	20	0	0	Archaea; __Euryarchaeota; __Halobacteria; __Halobacteriales; __Deep_Sea_Hydrothermal_Vent_Gp_6(DHVEG-6)
denovo167	0	4	0	4	0	0	1	0	0	14	5	1	Archaea; __Euryarchaeota
denovo168	0	0	0	0	22	14	2	0	0	0	0	1	Archaea; __Euryarchaeota; __Methanobacteria; __Methanobacteriales; __Methanobacteriaceae; __Methanobrevibacter
denovo170	0	0	0	3	0	0	0	0	0	0	0	0	Archaea; __Euryarchaeota; __Halobacteria; __Halobacteriales; __Deep_Sea_Hydrothermal_Vent_Gp_6(DHVEG-6); __uncultured_crenarchaeote
denovo174	0	0	0	0	0	0	0	0	0	0	2	0	Archaea; __Euryarchaeota; __Halobacteria; __Halobacteriales; __Deep_Sea_Hydrothermal_Vent_Gp_6(DHVEG-6); __uncultured_euryarchaeote
denovo175	0	0	0	0	3	0	0	0	0	0	0	0	Archaea; __Marine_Hydrothermal_Vent_Group_1(MHVG-1); __uncultured_euryarchaeote; __uncultured_euryarchaeote; __uncultured_euryarchaeote; __uncultured_euryarchaeote
denovo178	0	0	0	0	0	0	5	0	0	0	2	1	Archaea; __Euryarchaeota; __Methanobacteria; __Methanobacteriales; __Methanobacteriaceae; __Methanobrevibacter
denovo179	0	0	0	0	6	13	15	0	0	0	6	1	Archaea; __Euryarchaeota; __Halobacteria; __Halobacteriales; __Halobacteriaceae; __Halonotius
denovo180	0	6	0	0	0	0	0	0	0	0	0	0	Archaea; __Euryarchaeota; __Halobacteria; __Halobacteriales; __Deep_Sea_Hydrothermal_Vent_Gp_6(DHVEG-6); __uncultured_crenarchaeote
denovo185	1	7	0	101	0	0	0	0	24	52	0	0	Archaea; __Euryarchaeota; __Halobacteria; __Halobacteriales; __Deep_Sea_Hydrothermal_Vent_Gp_6(DHVEG-6); __unidentified_archaeon
denovo186	0	0	0	0	0	0	45	7	3	13	56	7	Archaea; __Thaumarchaeota; __Marine_Group_I; __uncultured_marine_archaeon; __uncultured_marine_archaeon; __uncultured_marine_archaeon
denovo187	0	0	0	5	0	0	0	0	0	0	0	0	Archaea; __Thaumarchaeota; __Marine_Benthic_Group_B; __unidentified_archaeon; __unidentified_archaeon; __unidentified_archaeon
denovo188	0	0	4	0	0	0	0	0	0	0	0	0	Archaea; __Euryarchaeota; __Thermoplasmata; __Thermoplasmatales; __Thermoplasmatales_Incertae_Sedis; __Candidatus_Methanomethylophilus
denovo193	0	0	0	4	0	0	0	0	0	0	0	0	Archaea; __Euryarchaeota; __Archaeoglobi; __Archaeoglobales; __Archaeoglobaceae; __uncultured_archaeon
denovo194	0	1	0	0	0	0	12	1	0	0	0	7	Archaea; __Euryarchaeota; __Thermoplasmata; __Thermoplasmatales; __Marine_Group_II
denovo195	2	0	1	0	1	0	0	0	0	0	0	0	Archaea; __Crenarchaeota; __Thermoprotei; __Desulfurococcales; __Desulfurococcaceae; __uncultured_archaeon
denovo196	0	0	0	2	0	0	0	0	0	0	0	0	Archaea; __Euryarchaeota; __Thermoplasmata; __Thermoplasmatales; __Deep_Sea_Hydrothermal_Vent_Gp_2(DHVEG-2); __unidentified_archaeon
denovo199	0	0	0	0	7	0	0	0	0	0	0	0	Archaea; __Euryarchaeota; __Methanomicrobia; __Methanomicrobiales; __Methanoregulaceae; __Methanolinea
denovo200	0	0	0	0	0	0	0	5	0	0	0	0	Archaea; __Euryarchaeota; __Halobacteria; __Halobacteriales; __Deep_Sea_Hydrothermal_Vent_Gp_6(DHVEG-6); __uncultured_bacterium
denovo201	3	1	0	0	0	0	0	0	0	0	0	0	Archaea; __Euryarchaeota; __Methanopyri; __Methanopyrales; __Methanopyraceae; __Methanopyrus
denovo203	0	0	0	0	12	22	55	0	0	0	5	6	Archaea; __Euryarchaeota; __Methanobacteria; __Methanobacteriales; __Methanobacteriaceae; __Methanosphaera
denovo205	0	0	0	5	0	0	0	0	0	0	0	0	Archaea; __Euryarchaeota; __Thermoplasmata; __Thermoplasmatales; __pMC2A24; __unidentified_archaeon
denovo206	0	0	2	13	1	0	0	0	0	2	0	0	Archaea; __Crenarchaeota; __Thermoprotei; __Desulfurococcales; __Desulfurococcaceae; __uncultured
denovo207	0	0	0	27	7	0	0	0	1	3	0	0	Archaea; __Euryarchaeota; __Archaeoglobi; __Archaeoglobales; __Archaeoglobaceae; __uncultured_archaeon
denovo209	0	0	0	3	0	0	0	0	0	0	0	0	Archaea; __Crenarchaeota; __Thermoprotei; __Desulfurococcales; __Desulfurococcaceae
denovo210	0	0	1	0	32	29	121	7	0	0	43	56	Archaea; __Euryarchaeota; __Halobacteria; __Halobacteriales; __Halobacteriaceae; __Halorubrum
denovo211	0	0	0	0	0	0	0	0	2	0	0	0	Archaea; __Euryarchaeota; __Thermoplasmata; __Thermoplasmatales; __AMOS1A-4113-D04; __uncultured_archaeon
denovo214	0	0	0	0	13	11	4	0	0	0	0	3	Archaea; __Euryarchaeota; __Methanobacteria; __Methanobacteriales; __Methanobacteriaceae; __Methanobrevibacter
denovo215	0	0	0	0	10	0	0	0	0	0	0	0	Archaea; __Thaumarchaeota; __Terrestrial_Hot_Spring_Gp(THSCG); __Unknown_Order; __Unknown_Family; __Candidatus_Caldiarchaeum
denovo216	0	3	0	0	0	0	0	0	0	0	0	0	Archaea; __Euryarchaeota; __Halobacteria; __Halobacteriales; __Deep_Sea_Hydrothermal_Vent_Gp_6(DHVEG-6); __uncultured_bacterium
denovo218	1	5	46	11	31	0	1	0	0	3	3	0	Archaea; __Crenarchaeota; __Thermoprotei; __Desulfurococcales; __Desulfurococcaceae; __Staphylothermus
denovo219	0	0	0	3	2	0	0	0	0	12	0	0	Archaea; __Euryarchaeota; __Halobacteria; __Halobacteriales; __Deep_Sea_Hydrothermal_Vent_Gp_6(DHVEG-6); __uncultured_euryarchaeote
denovo220	0	1	0	0	0	0	0	0	1	0	0	0	Archaea; __Thaumarchaeota; __Marine_Group_I; __uncultured_archaeon_CRA20-0cm; __uncultured_archaeon_CRA20-0cm; __uncultured_archaeon_CRA20-0cm
denovo221	0	0	0	2	17	0	0	0	0	0	0	0	Archaea; __Crenarchaeota; __Thermoprotei; __Thermoproteales; __Thermofilaceae; __Thermofilum
denovo227	0	0	0	0	0	0	0	0	2	0	0	0	Archaea; __Thaumarchaeota; __Marine_Group_I
denovo232	0	0	0	1	143	205	176	22	0	1	82	82	Archaea; __Euryarchaeota; __Halobacteria; __Halobacteriales; __Halobacteriaceae; __Halorubrum
denovo235	1	1	16	8	28	230	46	0	0	11	8	19	Archaea; __Euryarchaeota; __Methanomicrobia; __Methanosarcinales; __Methanosaetaceae; __Methanosaeta
denovo237	0	0	0	0	0	0	0	0	2	0	0	0	Archaea; __Euryarchaeota; __Halobacteria; __Halobacteriales; __Deep_Sea_Hydrothermal_Vent_Gp_6(DHVEG-6); __Euryarchaeota_archaeon_SCGC_AAA286-E23
denovo240	0	0	0	0	0	0	14	0	0	0	0	0	Archaea; __Euryarchaeota; __Methanobacteria; __Methanobacteriales; __Methanobacteriaceae; __Methanobrevibacter
denovo241	0	0	0	0	0	0	1	0	0	0	2	1	Archaea; __Euryarchaeota; __Thermoplasmata; __Thermoplasmatales; __Marine_Group_II; __uncultured_marine_archaeon
denovo242	0	0	0	0	4	13	5	1	0	0	2	7	Archaea; __Euryarchaeota; __Halobacteria; __Halobacteriales; __Halobacteriaceae; __Halonotius
denovo243	0	0	0	0	2	0	0	0	0	0	0	0	Archaea; __Euryarchaeota; __Thermoplasmata; __Thermoplasmatales; __20c-4; __uncultured_archaeon
denovo244	0	3	0	4	2	0	0	0	0	30	11	0	Archaea; __Euryarchaeota; __Halobacteria; __Halobacteriales; __Miscellaneous_Euryarchaeotic_Group(MEG); __uncultured_euryarchaeote
denovo245	0	0	0	1	14	0	0	0	1	0	0	0	Archaea; __Crenarchaeota; __Thermoprotei; __Desulfurococcales; __Desulfurococcaceae; __uncultured
denovo247	0	0	0	0	0	4	0	0	0	0	0	0	Archaea; __Thaumarchaeota; __AK59
denovo248	0	0	0	24	30	0	0	0	0	0	0	0	Archaea; __Euryarchaeota; __Archaeoglobi; __Archaeoglobales; __Archaeoglobaceae; __uncultured
denovo252	0	0	4	6	0	0	0	0	3	3	0	0	Archaea; __Euryarchaeota; __Thermococci; __Thermococcales; __Thermococcaceae; __uncultured
denovo253	0	0	0	0	0	2	0	0	0	0	0	0	Archaea; __Euryarchaeota; __Halobacteria; __Halobacteriales; __Halobacteriaceae; __Halonotius
denovo259	0	0	0	0	0	0	0	0	4	13	3	0	Archaea; __Euryarchaeota
denovo261	0	7	0	9	0	0	0	0	0	0	0	0	Archaea; __Euryarchaeota; __Halobacteria; __Halobacteriales; __Deep_Sea_Hydrothermal_Vent_Gp_6(DHVEG-6)
denovo262	2	1	0	0	0	0	0	7	0	0	0	0	Archaea; __Euryarchaeota; __Halobacteria; __Halobacteriales; __Deep_Sea_Hydrothermal_Vent_Gp_6(DHVEG-6); __unidentified_archaeon
denovo263	0	0	0	0	0	0	0	0	0	3	0	0	Archaea; __Euryarchaeota; __Halobacteria; __Halobacteriales
denovo274	0	0	0	0	0	3	2	0	0	0	2	0	Archaea; __Euryarchaeota; __Methanobacteria; __Methanobacteriales; __Methanobacteriaceae; __Methanobrevibacter
denovo276	10	29	0	4	0	0	0	1	20	0	0	0	Archaea; __Euryarchaeota; __Halobacteria; __Halobacteriales; __Deep_Sea_Hydrothermal_Vent_Gp_6(DHVEG-6); __uncultured_crenarchaeote
denovo282	0	0	0	0	0	4	7	1	0	0	0	1	Archaea; __Euryarchaeota; __Methanobacteria; __Methanobacteriales; __Methanobacteriaceae; __Methanobrevibacter
denovo285	0	0	0	0	0	0	0	0	2	0	0	0	Archaea; __Euryarchaeota; __Halobacteria; __Halobacteriales; __Deep_Sea_Hydrothermal_Vent_Gp_6(DHVEG-6); __Euryarchaeota_archaeon_SCGC_AAA286-E23
denovo290	0	0	0	0	6	0	0	0	0	0	0	0	Archaea; __Euryarchaeota; __Halobacteria; __Halobacteriales; __Deep_Sea_Hydrothermal_Vent_Gp_6(DHVEG-6)
denovo292	4	1	0	0	0	0	0	3	0	0	0	0	Archaea; __Euryarchaeota; __Halobacteria; __Halobacteriales; __Deep_Sea_Hydrothermal_Vent_Gp_6(DHVEG-6); __uncultured_bacterium
denovo294	0	0	0	0	0	0	0	0	0	3	0	0	Archaea; __Euryarchaeota; __Halobacteria; __Halobacteriales; __Deep_Sea_Hydrothermal_Vent_Gp_6(DHVEG-6); __uncultured_bacterium
denovo300	0	0	0	0	2	4	2	1	0	0	0	1	Archaea; __Euryarchaeota; __Methanobacteria; __Methanobacteriales; __Methanobacteriaceae; __Methanobrevibacter
denovo301	0	0	0	0	0	0	2	0	0	0	0	0	Archaea; __Crenarchaeota; __Thermoprotei; __Thermoproteales; __Thermoproteaceae; __uncultured
denovo303	0	0	0	0	0	0	0	0	2	0	0	0	Archaea; __Euryarchaeota; __Halobacteria; __Halobacteriales; __Deep_Sea_Hydrothermal_Vent_Gp_6(DHVEG-6)
denovo304	0	0	0	0	0	0	1	0	0	0	0	1	Archaea; __Euryarchaeota; __Methanobacteria; __Methanobacteriales; __Methanobacteriaceae; __uncultured
denovo305	0	0	0	0	1	0	0	0	0	0	1	0	Archaea; __Euryarchaeota; __Methanobacteria; __Methanobacteriales; __Methanobacteriaceae; __Methanosphaera
denovo306	0	0	0	0	0	2	0	0	0	0	0	0	Archaea; __Euryarchaeota; __Methanobacteria; __Methanobacteriales; __Methanobacteriaceae; __Methanobrevibacter
denovo308	0	0	0	0	0	0	0	1	0	0	0	1	Archaea; __Thaumarchaeota; __Marine_Group_I; __uncultured_marine_crenarchaeote; __uncultured_marine_crenarchaeote; __uncultured_marine_crenarchaeote
denovo309	0	2	1	0	0	0	0	0	0	0	0	0	Archaea; __Euryarchaeota; __Methanopyri; __Methanopyrales; __Methanopyraceae; __Methanopyrus
denovo310	0	1	0	2	0	0	0	0	4	0	0	0	Archaea; __Thaumarchaeota; __Marine_Benthic_Group_B; __uncultured_archaeon; __uncultured_archaeon; __uncultured_archaeon
denovo312	0	1	0	0	0	0	0	0	1	0	0	0	Archaea; __Euryarchaeota; __Methanopyri; __Methanopyrales; __Methanopyraceae; __Methanopyrus
denovo315	0	0	1	0	0	0	0	1	0	0	0	0	Archaea; __Thaumarchaeota; __Marine_Group_I
denovo316	0	0	0	0	1	4	4	0	0	0	1	0	Archaea; __Euryarchaeota; __Methanobacteria; __Methanobacteriales; __Methanobacteriaceae; __Methanobrevibacter
denovo317	0	8	11	58	52	0	0	0	0	82	1	0	Archaea; __Crenarchaeota; __Thermoprotei; __Desulfurococcales; __Pyrodictiaceae; __uncultured
denovo319	0	0	0	0	26	106	30	1	0	0	3	0	Archaea; __Euryarchaeota; __Thermoplasmata; __Thermoplasmatales; __Thermoplasmatales_Incertae_Sedis; __Candidatus_Methanomethylophilus
denovo320	0	0	0	5	1	0	0	0	0	0	0	0	Archaea; __Euryarchaeota; __Archaeoglobi; __Archaeoglobales; __Archaeoglobaceae; __Archaeoglobus
denovo322	0	0	0	0	13	10	5	0	0	0	0	0	Archaea; __Euryarchaeota; __Methanobacteria; __Methanobacteriales; __Methanobacteriaceae; __Methanobrevibacter
denovo323	0	0	0	0	0	0	0	0	3	2	0	0	Archaea; __Euryarchaeota; __Thermoplasmata; __Thermoplasmatales; __Deep_Sea_Hydrothermal_Vent_Gp_2(DHVEG-2)
denovo324	0	0	0	2	7	0	0	0	0	0	0	0	Archaea; __Crenarchaeota; __Thermoprotei; __Fervidicoccales; __Fervidicoccaceae; __Fervidicoccus
denovo326	0	4	0	0	0	0	0	0	0	1	0	0	Archaea; __Euryarchaeota; __Halobacteria; __Halobacteriales; __Deep_Sea_Hydrothermal_Vent_Gp_6(DHVEG-6); __uncultured_bacterium
denovo329	0	0	0	0	0	0	0	0	3	0	0	0	Archaea; __Euryarchaeota; __Halobacteria; __Halobacteriales; __Deep_Sea_Hydrothermal_Vent_Gp_6(DHVEG-6); __uncultured_euryarchaeote
denovo330	3	4	0	0	0	0	0	0	0	0	0	0	Archaea; __Euryarchaeota; __Halobacteria; __Halobacteriales
denovo332	0	0	0	0	0	0	0	0	0	0	14	0	Archaea; __Thaumarchaeota; __Miscellaneous_Crenarchaeotic_Group; __uncultured_archaeon; __uncultured_archaeon; __uncultured_archaeon
denovo334	0	0	0	0	9	2	1	0	0	0	0	2	Archaea; __Euryarchaeota; __Methanobacteria; __Methanobacteriales; __Methanobacteriaceae; __Methanobrevibacter
denovo335	0	0	3	4	1	0	0	0	1	1	0	0	Archaea; __Euryarchaeota; __Thermoplasmata; __Thermoplasmatales; __Deep_Sea_Hydrothermal_Vent_Gp_2(DHVEG-2); __unidentified_archaeon
denovo336	0	0	0	0	0	36	0	2	0	0	0	10	Archaea; __Euryarchaeota; __Thermoplasmata; __Thermoplasmatales; __Thermoplasmatales_Incertae_Sedis; __Candidatus_Methanomethylophilus
denovo338	2	12	18	12	1	0	11	8	64	15	3	1	Archaea; __Thaumarchaeota; __Marine_Group_I
denovo341	0	0	0	4	0	0	0	0	0	0	0	0	Archaea; __Euryarchaeota; __Archaeoglobi; __Archaeoglobales; __Archaeoglobaceae
denovo343	0	0	0	3	0	0	0	0	0	0	0	0	Archaea; __Euryarchaeota; __Halobacteria; __Halobacteriales; __Deep_Sea_Hydrothermal_Vent_Gp_6(DHVEG-6); __uncultured_euryarchaeote
denovo344	0	0	0	3	0	0	0	0	0	0	0	0	Archaea; __Euryarchaeota; __Thermoplasmata; __Thermoplasmatales; __Deep_Sea_Hydrothermal_Vent_Gp_2(DHVEG-2); __uncultured_euryarchaeote
denovo347	0	0	0	5	1	0	0	0	0	2	0	0	Archaea; __Euryarchaeota; __Thermoplasmata; __Thermoplasmatales; __Deep_Sea_Hydrothermal_Vent_Gp_2(DHVEG-2); __unidentified_archaeon
denovo349	0	7	0	0	0	0	0	0	5	0	0	0	Archaea; __Euryarchaeota; __Halobacteria; __Halobacteriales; __Deep_Sea_Hydrothermal_Vent_Gp_6(DHVEG-6); __uncultured_euryarchaeote
denovo350	0	0	0	3	0	0	0	0	0	0	0	0	Archaea; __Thaumarchaeota; __pMC2A209; __uncultured_archaeon; __uncultured_archaeon; __uncultured_archaeon
denovo356	3	2	0	0	0	0	0	0	0	0	0	0	Archaea; __Euryarchaeota; __Archaeoglobi; __Archaeoglobales; __Archaeoglobaceae; __uncultured
denovo357	0	0	0	0	2	1	0	0	0	0	0	0	Archaea; __Euryarchaeota; __Methanobacteria; __Methanobacteriales; __Methanobacteriaceae; __Methanobrevibacter
denovo360	0	1	0	4	5	0	0	0	1	6	12	0	Archaea; __Euryarchaeota; __Thermoplasmata; __Thermoplasmatales; __AMOS1A-4113-D04; __uncultured_euryarchaeote
denovo366	0	4	0	3	0	0	0	0	0	3	0	0	Archaea; __Euryarchaeota; __Halobacteria; __Halobacteriales; __Deep_Sea_Euryarchaeotic_Group(DSEG); __Candidatus_Aenigmarchaeum
denovo368	0	0	0	0	0	0	0	0	6	0	0	0	Archaea; __Thaumarchaeota; __Marine_Group_I; __uncultured_archaeon_CRA20-0cm; __uncultured_archaeon_CRA20-0cm; __uncultured_archaeon_CRA20-0cm
denovo371	0	0	0	1	0	0	0	0	0	12	0	0	Archaea; __Euryarchaeota; __Thermoplasmata; __20a-9; __uncultured_archaeon; __uncultured_archaeon
denovo372	0	0	0	0	2	2	0	0	0	0	0	0	Archaea; __Euryarchaeota; __Methanobacteria; __Methanobacteriales; __Methanobacteriaceae; __Methanobrevibacter
denovo374	0	0	0	1	0	0	7	0	4	20	0	0	Archaea; __Euryarchaeota; __Thermoplasmata; __Thermoplasmatales; __20c-4
denovo375	0	0	0	0	2	4	6	0	0	0	0	0	Archaea; __Euryarchaeota; __Methanobacteria; __Methanobacteriales; __Methanobacteriaceae; __Methanobrevibacter
denovo378	3	4	0	0	0	0	0	1	1	0	0	0	Archaea; __Euryarchaeota; __Halobacteria; __Halobacteriales; __Miscellaneous_Euryarchaeotic_Group(MEG); __unidentified_archaeon
denovo380	2	2	0	0	0	0	0	0	0	0	0	0	Archaea; __Euryarchaeota; __Halobacteria; __Halobacteriales; __Deep_Sea_Hydrothermal_Vent_Gp_6(DHVEG-6); __uncultured_bacterium
denovo382	0	0	0	0	9	0	0	0	0	0	0	0	Archaea; __Euryarchaeota; __Methanobacteria; __Methanobacteriales; __Methanobacteriaceae; __Methanobrevibacter
denovo383	0	8	0	0	0	0	54	0	0	0	0	286	Archaea; __Euryarchaeota; __Halobacteria; __Halobacteriales; __Deep_Sea_Hydrothermal_Vent_Gp_6(DHVEG-6); __Euryarchaeota_archaeon_SCGC_AAA286-E23
denovo388	0	0	0	0	0	0	0	0	11	0	0	0	Archaea; __Euryarchaeota; __Halobacteria; __Halobacteriales; __Deep_Sea_Hydrothermal_Vent_Gp_6(DHVEG-6); __uncultured_euryarchaeote
denovo390	1	1	0	0	0	0	0	0	0	0	2	0	Archaea; __Euryarchaeota; __Halobacteria; __Halobacteriales; __Deep_Sea_Hydrothermal_Vent_Gp_6(DHVEG-6); __uncultured_bacterium
denovo393	0	0	1	0	0	0	0	0	1	0	0	0	Archaea; __Euryarchaeota
denovo397	288	356	1839	44	46	0	139	370	1901	78	87	48	Archaea; __Thaumarchaeota; __Marine_Group_I
denovo399	0	0	1	0	0	0	0	0	2	0	0	0	Archaea; __Euryarchaeota; __Thermoplasmata; __Thermoplasmatales; __Deep_Sea_Hydrothermal_Vent_Gp_2(DHVEG-2); __uncultured_euryarchaeote
denovo403	0	0	0	0	0	2	4	0	0	0	0	0	Archaea; __Euryarchaeota; __Halobacteria; __Halobacteriales; __Halobacteriaceae; __Halorubrum
denovo406	0	0	0	0	0	2	27	0	0	0	0	5	Archaea; __Euryarchaeota; __Methanobacteria; __Methanobacteriales; __Methanobacteriaceae; __uncultured
denovo407	11	0	0	3	0	0	0	2	0	0	2	0	Archaea; __Euryarchaeota; __Halobacteria; __Halobacteriales; __Deep_Sea_Hydrothermal_Vent_Gp_6(DHVEG-6); __uncultured_bacterium
denovo408	9	8	0	3	0	0	0	1	95	0	0	0	Archaea; __Euryarchaeota; __Halobacteria; __Halobacteriales; __Deep_Sea_Hydrothermal_Vent_Gp_6(DHVEG-6); __uncultured_crenarchaeote
denovo409	0	0	0	5	0	0	0	0	1	0	0	0	Archaea; __Euryarchaeota; __Thermoplasmata; __Thermoplasmatales; __Deep_Sea_Hydrothermal_Vent_Gp_2(DHVEG-2)
denovo410	0	0	0	0	0	0	3	0	0	0	2	1	Archaea; __Euryarchaeota; __Halobacteria; __Halobacteriales; __Halobacteriaceae; __Halorubrum
denovo411	2	0	0	0	0	0	0	0	0	0	0	0	Archaea; __Euryarchaeota; __Thermoplasmata; __Thermoplasmatales; __Deep_Sea_Hydrothermal_Vent_Gp_2(DHVEG-2)
denovo413	0	0	0	0	2	0	0	0	0	0	0	0	Archaea; __Crenarchaeota; __Thermoprotei; __Desulfurococcales; __Desulfurococcaceae; __Staphylothermus
denovo414	0	0	0	7	5	0	0	0	0	1	1	0	Archaea; __Crenarchaeota; __Thermoprotei; __Desulfurococcales; __Desulfurococcaceae; __uncultured
denovo415	9	16	0	0	0	0	0	0	2	0	29	0	Archaea; __Euryarchaeota; __Methanopyri; __Methanopyrales; __Methanopyraceae; __Methanopyrus
denovo416	0	0	0	0	1	0	0	0	1	1	0	0	Archaea; __Euryarchaeota; __Thermoplasmata; __Thermoplasmatales; __Deep_Sea_Hydrothermal_Vent_Gp_2(DHVEG-2); __Candidatus_Aciduliprofundum
denovo417	4	0	0	0	0	0	0	0	0	0	0	0	Archaea; __Euryarchaeota; __Halobacteria; __Halobacteriales; __Deep_Sea_Hydrothermal_Vent_Gp_6(DHVEG-6); __uncultured_archaeon
denovo419	0	0	0	0	0	0	0	0	0	0	0	4	Archaea; __Crenarchaeota; __Thermoprotei; __Thermoproteales; __Thermofilaceae; __Thermofilum
denovo423	0	0	0	2	0	0	0	0	0	0	0	0	Archaea; __Crenarchaeota; __Thermoprotei; __Desulfurococcales; __Desulfurococcaceae; __uncultured
denovo424	1	3	1	3	0	0	0	0	1	5	0	0	Archaea; __Euryarchaeota; __Thermoplasmata; __Thermoplasmatales; __Deep_Sea_Hydrothermal_Vent_Gp_2(DHVEG-2); __uncultured_archaeon
denovo425	0	0	0	22	0	0	0	0	0	6	0	0	Archaea; __Euryarchaeota; __Halobacteria; __Halobacteriales; __Deep_Sea_Hydrothermal_Vent_Gp_6(DHVEG-6); __uncultured_euryarchaeote
denovo427	0	0	0	1	0	0	6	0	0	0	0	0	Archaea; __Euryarchaeota; __Halobacteria; __Halobacteriales; __Miscellaneous_Euryarchaeotic_Group(MEG); __uncultured_archaeon
denovo428	0	0	0	0	0	0	0	0	0	0	7	0	Archaea; __Euryarchaeota; __Halobacteria; __Halobacteriales; __Halobacteriaceae; __Halobellus
denovo429	2	3	0	0	0	0	0	0	0	0	0	0	Archaea; __Euryarchaeota; __Thermococci; __Thermococcales; __Thermococcaceae; __Thermococcus
denovo430	2	1	1	3	0	0	0	0	0	0	0	0	Archaea; __Euryarchaeota; __Archaeoglobi; __Archaeoglobales; __Archaeoglobaceae; __uncultured
denovo432	0	0	6	0	0	0	0	0	0	0	0	0	Archaea; __Crenarchaeota; __Thermoprotei; __Desulfurococcales
denovo433	0	0	0	0	5	0	0	0	0	0	0	0	Archaea; __Crenarchaeota; __Thermoprotei; __Desulfurococcales; __Pyrodictiaceae; __uncultured_Desulfurococcales_archaeon
denovo439	0	0	0	25	13	0	0	0	0	9	0	0	Archaea; __Euryarchaeota; __Archaeoglobi; __Archaeoglobales; __Archaeoglobaceae; __Archaeoglobus
denovo441	0	2	0	0	0	0	0	0	0	0	0	0	Archaea; __Euryarchaeota; __Archaeoglobi; __Archaeoglobales; __Archaeoglobaceae; __Ferroglobus
denovo442	1	0	9	2	735	1608	1060	54	7	30	160	419	Archaea; __Euryarchaeota; __Methanobacteria; __Methanobacteriales; __Methanobacteriaceae; __Methanobrevibacter
denovo443	0	0	0	1	0	0	0	0	0	2	0	0	Archaea; __Euryarchaeota; __Thermoplasmata; __Thermoplasmatales; __Deep_Sea_Hydrothermal_Vent_Gp_2(DHVEG-2); __uncultured_archaeon
denovo445	0	1	0	0	0	0	0	0	15	9	0	0	Archaea; __Euryarchaeota; __Halobacteria; __Halobacteriales; __Deep_Sea_Hydrothermal_Vent_Gp_6(DHVEG-6)
denovo446	0	0	0	1	0	0	0	0	0	1	0	0	Archaea; __Euryarchaeota; __Halobacteria; __Halobacteriales; __Miscellaneous_Euryarchaeotic_Group(MEG); __Candidatus_Iainarchaeum
denovo452	0	3	0	0	0	0	0	0	0	0	0	0	Archaea; __Euryarchaeota; __Archaeoglobi; __Archaeoglobales; __Archaeoglobaceae; __Geoglobus
denovo453	0	0	0	1	3	0	0	0	0	0	0	0	Archaea; __Euryarchaeota; __Thermoplasmata; __Thermoplasmatales; __Deep_Sea_Hydrothermal_Vent_Gp_2(DHVEG-2); __Candidatus_Aciduliprofundum
denovo461	0	0	0	0	4	11	2	0	0	0	0	0	Archaea; __Euryarchaeota; __Methanobacteria; __Methanobacteriales; __Methanobacteriaceae; __Methanosphaera
denovo463	0	1	0	0	0	0	2	0	0	0	7	0	Archaea; __Thaumarchaeota; __Marine_Group_I; __uncultured_marine_archaeon; __uncultured_marine_archaeon; __uncultured_marine_archaeon
denovo464	0	0	0	5	0	0	0	0	0	0	0	0	Archaea; __Euryarchaeota; __Halobacteria; __Halobacteriales; __Miscellaneous_Euryarchaeotic_Group(MEG); __uncultured_euryarchaeote_Alv-FOS5
denovo466	0	0	0	0	0	0	12	0	1	0	2	1	Archaea; __Euryarchaeota; __Thermoplasmata; __Thermoplasmatales; __Marine_Group_II; __uncultured_archaeon
denovo467	0	0	0	1	0	0	0	0	0	4	0	0	Archaea; __Marine_Hydrothermal_Vent_Group_1(MHVG-1); __uncultured_archaeon; __uncultured_archaeon; __uncultured_archaeon; __uncultured_archaeon
denovo468	0	0	0	0	0	0	0	0	0	21	0	0	Archaea; __Euryarchaeota; __Halobacteria; __Halobacteriales; __Miscellaneous_Euryarchaeotic_Group(MEG); __unidentified_archaeon
denovo470	0	0	0	0	8	7	12	1	0	0	0	0	Archaea; __Euryarchaeota; __Methanobacteria; __Methanobacteriales; __Methanobacteriaceae; __Methanosphaera
denovo477	0	0	1	33	43	0	0	0	0	6	0	0	Archaea; __Euryarchaeota; __Thermococci; __Thermococcales; __Thermococcaceae; __Thermococcus
denovo480	0	0	0	1	6	11	6	0	1	0	0	2	Archaea; __Euryarchaeota; __Methanomicrobia; __Methanosarcinales; __Methanosarcinaceae; __Methanosarcina
denovo481	0	0	2	0	0	2	0	0	0	0	0	0	Archaea; __Euryarchaeota; __Thermoplasmata; __Thermoplasmatales; __Thermoplasmatales_Incertae_Sedis; __Candidatus_Methanomethylophilus
denovo484	0	0	3	0	0	0	0	0	0	0	0	0	Archaea; __Euryarchaeota; __Methanomicrobia; __Methanomicrobiales; __Methanocorpusculaceae; __Methanocorpusculum
denovo485	0	2	0	0	0	0	0	0	0	0	0	0	Archaea; __Euryarchaeota; __Halobacteria; __Halobacteriales; __Deep_Sea_Hydrothermal_Vent_Gp_6(DHVEG-6); __uncultured_archaeon
denovo486	0	1	0	0	0	0	0	0	0	0	5	0	Archaea; __Euryarchaeota; __Halobacteria; __Halobacteriales; __Deep_Sea_Hydrothermal_Vent_Gp_6(DHVEG-6); __uncultured_bacterium
denovo490	0	7	0	0	1	0	0	123	1	7	6	0	Archaea; __Euryarchaeota; __Halobacteria; __Halobacteriales; __Deep_Sea_Hydrothermal_Vent_Gp_6(DHVEG-6); __uncultured_bacterium
denovo491	0	0	0	2	7	0	0	0	2	1	0	0	Archaea; __Euryarchaeota; __Thermoplasmata; __Thermoplasmatales; __Deep_Sea_Hydrothermal_Vent_Gp_2(DHVEG-2); __Candidatus_Aciduliprofundum
denovo494	0	0	0	3	0	0	0	0	0	0	0	0	Archaea; __Euryarchaeota; __Halobacteria; __Halobacteriales; __Miscellaneous_Euryarchaeotic_Group(MEG); __unidentified_archaeon
denovo497	0	6	0	0	0	0	0	0	0	0	0	0	Archaea; __Euryarchaeota; __Thermoplasmata; __Marine_Benthic_Group_E; __unidentified_archaeon; __unidentified_archaeon
denovo499	0	0	0	5	1	0	1	0	6	3	0	0	Archaea; __Euryarchaeota; __Thermoplasmata; __Thermoplasmatales; __Deep_Sea_Hydrothermal_Vent_Gp_2(DHVEG-2); __Candidatus_Aciduliprofundum
denovo500	1	1	0	0	0	0	0	0	0	0	0	0	Archaea; __Euryarchaeota; __Methanopyri; __Methanopyrales; __Methanopyraceae; __Methanopyrus
denovo507	1	5	0	0	53	0	0	0	1	0	0	0	Archaea; __Euryarchaeota; __Halobacteria; __Halobacteriales; __Deep_Sea_Euryarchaeotic_Group(DSEG); __uncultured_archaeon
denovo508	0	0	0	0	2	2	1	0	0	0	0	1	Archaea; __Euryarchaeota; __Methanobacteria; __Methanobacteriales; __Methanobacteriaceae; __Methanobrevibacter
denovo510	1060	2013	22	0	0	0	247	13	0	4	627	77	Archaea; __Euryarchaeota; __Halobacteria; __Halobacteriales; __Deep_Sea_Hydrothermal_Vent_Gp_6(DHVEG-6); __uncultured_bacterium
denovo512	4	4	0	0	0	0	0	2	0	0	0	0	Archaea; __Euryarchaeota; __Halobacteria; __Halobacteriales; __Deep_Sea_Hydrothermal_Vent_Gp_6(DHVEG-6); __uncultured_bacterium
denovo514	0	6	0	0	0	0	0	0	0	0	0	0	Archaea; __Euryarchaeota; __Halobacteria; __Halobacteriales; __Deep_Sea_Hydrothermal_Vent_Gp_6(DHVEG-6)
denovo516	0	0	0	0	0	0	3	1	0	0	2	2	Archaea; __Thaumarchaeota; __Marine_Group_I; __uncultured_marine_group_I_thaumarchaeote; __uncultured_marine_group_I_thaumarchaeote; __uncultured_marine_group_I_thaumarchaeote
denovo519	0	4	0	0	0	0	167	0	0	1	4	4	Archaea; __Euryarchaeota; __Halobacteria; __Halobacteriales; __Deep_Sea_Hydrothermal_Vent_Gp_6(DHVEG-6); __uncultured_bacterium
denovo521	0	0	0	23	2	0	0	0	1	7	0	0	Archaea; __Euryarchaeota; __Thermoplasmata; __Thermoplasmatales; __Deep_Sea_Hydrothermal_Vent_Gp_2(DHVEG-2)
denovo524	0	0	0	1	1	0	0	0	0	2	0	0	Archaea; __Euryarchaeota; __Archaeoglobi; __Archaeoglobales; __Archaeoglobaceae; __uncultured_archaeon
denovo527	14	68	179	404	142	0	3	2	485	374	3	1	Archaea; __Euryarchaeota; __Thermoplasmata; __Thermoplasmatales; __Deep_Sea_Hydrothermal_Vent_Gp_2(DHVEG-2); __uncultured_archaeon
denovo529	0	6	0	0	0	0	0	0	0	0	0	0	Archaea; __Euryarchaeota; __Halobacteria; __Halobacteriales; __Deep_Sea_Hydrothermal_Vent_Gp_6(DHVEG-6); __uncultured_archaeon
denovo533	0	0	0	0	16	0	0	0	0	0	0	0	Archaea; __Crenarchaeota; __Thermoprotei; __Desulfurococcales; __Desulfurococcaceae; __Aeropyrum
denovo537	0	1	0	4	0	0	0	0	0	0	0	0	Archaea; __Euryarchaeota; __Thermococci; __Thermococcales; __Thermococcaceae; __uncultured
denovo539	0	0	1	2	0	0	1	0	0	0	0	0	Archaea; __Euryarchaeota; __Thermococci; __Thermococcales; __Thermococcaceae
denovo542	0	1	1	0	0	0	0	0	0	3	0	0	Archaea; __Thaumarchaeota; __Marine_Group_I
denovo546	0	0	0	1	0	0	0	0	0	1	0	0	Archaea; __Crenarchaeota; __Thermoprotei; __Desulfurococcales; __Pyrodictiaceae; __uncultured_archaeon
denovo550	0	1	0	0	0	0	0	0	0	0	1	0	Archaea; __Euryarchaeota; __Halobacteria; __Halobacteriales; __Deep_Sea_Hydrothermal_Vent_Gp_6(DHVEG-6); __uncultured_bacterium
denovo554	0	0	0	0	0	0	0	5	0	0	0	0	Archaea; __Euryarchaeota; __Halobacteria; __Halobacteriales; __Deep_Sea_Hydrothermal_Vent_Gp_6(DHVEG-6); __uncultured_archaeon
denovo555	0	0	0	0	8	0	0	0	0	0	0	0	Archaea; __Crenarchaeota; __Thermoprotei; __Thermoproteales; __Thermofilaceae; __Thermofilum
denovo557	0	0	0	2	0	0	0	0	0	0	0	0	Archaea; __Euryarchaeota; __Methanomicrobia; __Methanosarcinales; __Methanosarcinaceae; __Methanosarcina
denovo560	6	4	1	0	0	0	0	0	0	0	0	0	Archaea; __Euryarchaeota; __Methanopyri; __Methanopyrales; __Methanopyraceae; __Methanopyrus
denovo565	0	0	0	14	0	0	0	0	1	0	0	0	Archaea; __Euryarchaeota; __Halobacteria; __Halobacteriales; __Deep_Sea_Euryarchaeotic_Group(DSEG); __unidentified_archaeon
denovo571	0	0	0	0	9	2	1	0	0	0	1	0	Archaea; __Euryarchaeota; __Methanobacteria; __Methanobacteriales; __Methanobacteriaceae; __Methanosphaera
denovo573	0	0	0	0	0	0	13	0	0	0	0	0	Archaea; __Euryarchaeota; __Methanomicrobia; __Methanomicrobiales; __Methanocorpusculaceae; __Methanocorpusculum
denovo575	0	0	0	0	0	0	0	0	0	0	2	0	Archaea; __Euryarchaeota; __Halobacteria; __Halobacteriales; __Deep_Sea_Hydrothermal_Vent_Gp_6(DHVEG-6); __Euryarchaeota_archaeon_SCGC_AAA286-E23
denovo578	0	0	0	0	0	0	0	0	0	0	2	0	Archaea; __Thaumarchaeota; __Marine_Group_I
denovo581	0	0	0	0	0	1	1	0	0	0	0	0	Archaea; __Euryarchaeota; __Methanobacteria; __Methanobacteriales; __Methanobacteriaceae; __Methanobrevibacter
denovo585	0	0	0	0	0	0	0	0	11	0	0	0	Archaea; __Euryarchaeota; __Archaeoglobi; __Archaeoglobales; __Archaeoglobaceae; __uncultured_archaeon_20b-54
denovo586	0	1	0	0	0	0	0	0	2	0	0	0	Archaea; __Thaumarchaeota; __Marine_Benthic_Group_B; __uncultured_marine_archaeon; __uncultured_marine_archaeon; __uncultured_marine_archaeon
denovo588	0	0	0	0	0	6	0	0	0	0	0	0	Archaea; __Euryarchaeota; __Thermoplasmata; __Thermoplasmatales; __Thermoplasmatales_Incertae_Sedis; __Candidatus_Methanomethylophilus
denovo592	3	2	4	1	0	0	0	0	2	0	0	0	Archaea; __Euryarchaeota; __Thermoplasmata; __Thermoplasmatales; __Deep_Sea_Hydrothermal_Vent_Gp_2(DHVEG-2); __uncultured_archaeon
denovo593	0	0	0	0	0	2	0	0	0	0	0	0	Archaea; __Euryarchaeota; __Halobacteria; __Halobacteriales; __Halobacteriaceae; __Haloarcula
denovo595	0	0	0	0	2	0	6	0	0	0	1	0	Archaea; __Euryarchaeota; __Methanobacteria; __Methanobacteriales; __Methanobacteriaceae; __Methanobrevibacter
denovo597	0	0	0	0	11	19	5	0	0	0	0	0	Archaea; __Euryarchaeota; __Methanobacteria; __Methanobacteriales; __Methanobacteriaceae; __Methanobrevibacter
denovo600	0	2	0	0	0	0	0	1	0	0	0	0	Archaea; __Euryarchaeota; __Halobacteria; __Halobacteriales; __Deep_Sea_Hydrothermal_Vent_Gp_6(DHVEG-6); __uncultured_euryarchaeote
denovo601	3	1	0	0	0	0	0	0	3	0	0	0	Archaea; __Euryarchaeota; __Thermoplasmata; __Thermoplasmatales; __Deep_Sea_Hydrothermal_Vent_Gp_2(DHVEG-2); __unidentified_archaeon
denovo602	0	2	0	0	0	0	0	0	0	3	0	0	Archaea; __Thaumarchaeota
denovo603	0	0	0	0	1	5	0	0	0	0	0	0	Archaea; __Euryarchaeota; __Methanobacteria; __Methanobacteriales; __Methanobacteriaceae; __Methanobrevibacter
denovo604	4	4	0	0	0	0	0	0	0	0	0	0	Archaea; __Euryarchaeota; __Halobacteria; __Halobacteriales; __Deep_Sea_Hydrothermal_Vent_Gp_6(DHVEG-6)
denovo606	0	0	0	0	0	0	0	0	0	6	0	0	Archaea; __Euryarchaeota
denovo607	0	0	0	0	0	0	3	1	0	0	0	0	Archaea; __Euryarchaeota; __Thermoplasmata; __Thermoplasmatales; __Marine_Group_II; __uncultured_marine_archaeon
denovo611	0	0	0	0	1	0	1	0	0	0	0	0	Archaea; __Euryarchaeota; __Halobacteria; __Halobacteriales; __Halobacteriaceae; __Halorubrum
denovo612	0	0	0	2	1	0	0	0	0	1	0	0	Archaea; __Crenarchaeota; __Thermoprotei; __Desulfurococcales; __Desulfurococcaceae; __uncultured
denovo614	0	0	0	0	0	0	0	0	0	9	0	0	Archaea; __Euryarchaeota; __Halobacteria; __Halobacteriales
denovo616	2	1	0	0	0	0	0	7	0	0	0	0	Archaea; __Euryarchaeota; __Halobacteria; __Halobacteriales; __Deep_Sea_Hydrothermal_Vent_Gp_6(DHVEG-6); __unidentified_archaeon
denovo617	0	0	12	0	0	0	7	0	1	0	0	0	Archaea; __Euryarchaeota; __Halobacteria; __Halobacteriales; __Deep_Sea_Hydrothermal_Vent_Gp_6(DHVEG-6); __Euryarchaeota_archaeon_SCGC_AAA286-E23
denovo618	0	0	0	0	0	0	0	0	2	0	0	0	Archaea; __Euryarchaeota; __Halobacteria; __Halobacteriales; __Deep_Sea_Hydrothermal_Vent_Gp_6(DHVEG-6); __uncultured_archaeon
denovo621	10	6	0	0	0	0	0	0	1	0	0	0	Archaea; __Euryarchaeota; __Methanopyri; __Methanopyrales; __Methanopyraceae; __Methanopyrus
denovo625	0	0	0	0	0	9	0	0	0	0	0	0	Archaea; __Euryarchaeota; __Halobacteria; __Halobacteriales; __MSP41; __uncultured_haloarchaeon
denovo627	0	1	2	2	0	0	0	0	4	0	0	0	Archaea; __Euryarchaeota; __Thermoplasmata; __Thermoplasmatales; __Deep_Sea_Hydrothermal_Vent_Gp_2(DHVEG-2); __unidentified_archaeon
denovo628	0	0	0	0	0	0	2	0	0	0	0	0	Archaea; __Euryarchaeota; __Methanobacteria; __Methanobacteriales; __Methanobacteriaceae; __Methanobrevibacter
denovo630	0	0	0	1	0	0	0	0	0	3	0	0	Archaea; __Euryarchaeota; __Thermococci; __Thermococcales; __Thermococcaceae; __uncultured
denovo631	0	0	0	0	0	0	0	0	3	0	0	0	Archaea; __Euryarchaeota; __Halobacteria; __Halobacteriales; __Deep_Sea_Hydrothermal_Vent_Gp_6(DHVEG-6); __uncultured_euryarchaeote
denovo632	0	2	1	0	0	0	10	17	30	0	13	6	Archaea; __Euryarchaeota; __Thermoplasmata; __Thermoplasmatales; __Marine_Group_III; __uncultured_marine_archaeon
denovo635	0	0	0	0	7	0	0	0	0	0	0	0	Archaea; __Crenarchaeota; __Thermoprotei; __Desulfurococcales
denovo638	0	1	0	6	0	0	0	0	0	0	0	0	Archaea; __Crenarchaeota; __Thermoprotei; __Desulfurococcales; __Desulfurococcaceae; __uncultured
denovo639	0	1	0	0	0	0	0	0	5	0	0	0	Archaea; __Euryarchaeota; __Halobacteria; __Halobacteriales; __Deep_Sea_Hydrothermal_Vent_Gp_6(DHVEG-6); __uncultured_crenarchaeote
denovo644	0	0	2	7	21	0	2	0	7	8	0	0	Archaea; __Euryarchaeota; __Thermoplasmata; __Thermoplasmatales; __Deep_Sea_Hydrothermal_Vent_Gp_2(DHVEG-2); __Candidatus_Aciduliprofundum
denovo647	0	0	0	0	2	0	0	0	0	0	0	0	Archaea; __Euryarchaeota; __Thermoplasmata; __Thermoplasmatales
denovo650	0	0	0	0	3	0	0	0	0	0	0	0	Archaea; __Euryarchaeota; __Halobacteria; __Halobacteriales; __Deep_Sea_Hydrothermal_Vent_Gp_6(DHVEG-6); __uncultured_euryarchaeote
denovo651	0	0	0	0	0	0	3	0	0	0	1	0	Archaea; __Euryarchaeota; __Methanomicrobia; __Methanosarcinales; __Methanosarcinaceae; __Methanomethylovorans
denovo653	2	5	0	0	0	0	0	0	1	0	0	0	Archaea; __Euryarchaeota; __Thermoplasmata; __Thermoplasmatales; __Deep_Sea_Hydrothermal_Vent_Gp_2(DHVEG-2)
denovo654	0	0	0	0	0	0	5	0	0	0	0	2	Archaea; __Euryarchaeota; __Halobacteria; __Halobacteriales; __Deep_Sea_Hydrothermal_Vent_Gp_6(DHVEG-6); __Euryarchaeota_archaeon_SCGC_AAA286-E23
denovo657	0	1	3	0	0	0	0	0	0	0	0	0	Archaea; __Euryarchaeota; __Methanopyri; __Methanopyrales; __Methanopyraceae; __Methanopyrus
denovo658	0	0	0	1	0	0	0	0	0	6	0	0	Archaea; __Euryarchaeota; __Halobacteria; __Halobacteriales; __Deep_Sea_Hydrothermal_Vent_Gp_6(DHVEG-6); __uncultured_euryarchaeote
denovo659	0	0	0	0	5	0	0	0	3	22	0	0	Archaea; __Euryarchaeota; __Halobacteria; __Halobacteriales; __Deep_Sea_Hydrothermal_Vent_Gp_6(DHVEG-6); __uncultured_euryarchaeote
denovo661	2	0	0	0	0	0	0	0	0	0	0	0	Archaea; __Euryarchaeota; __Thermococci; __Thermococcales; __Thermococcaceae
denovo664	0	1	2	0	0	0	0	0	2	0	0	1	Archaea; __Thaumarchaeota; __Marine_Group_I; __Unknown_Order; __Unknown_Family; __Candidatus_Nitrosopumilus
denovo665	0	0	1	0	0	0	0	0	0	1	0	0	Archaea; __Crenarchaeota; __Thermoprotei; __Thermoproteales; __Thermoproteaceae
denovo666	0	2	0	0	7	0	0	0	0	0	0	0	Archaea; __Euryarchaeota; __Halobacteria; __Halobacteriales; __Deep_Sea_Euryarchaeotic_Group(DSEG); __uncultured_archaeon
denovo668	0	0	0	2	0	0	1	0	4	3	0	0	Archaea; __Euryarchaeota; __Thermoplasmata; __Thermoplasmatales; __Deep_Sea_Hydrothermal_Vent_Gp_2(DHVEG-2); __unidentified_archaeon
denovo670	0	0	0	0	0	0	0	0	3	0	0	0	Archaea; __Euryarchaeota; __Halobacteria; __Halobacteriales; __Deep_Sea_Hydrothermal_Vent_Gp_6(DHVEG-6); __uncultured_crenarchaeote
denovo671	0	0	0	1	0	0	0	0	0	2	0	0	Archaea; __Euryarchaeota; __Thermoplasmata; __Thermoplasmatales; __Deep_Sea_Hydrothermal_Vent_Gp_2(DHVEG-2); __Candidatus_Aciduliprofundum
denovo673	0	0	0	0	0	0	0	0	0	0	19	0	Archaea; __Euryarchaeota; __Thermoplasmata; __Thermoplasmatales; __Marine_Group_II; __marine_metagenome
denovo682	0	3	0	0	0	0	0	0	0	0	0	0	Archaea; __Euryarchaeota; __Thermoplasmata; __Thermoplasmatales; __Deep_Sea_Hydrothermal_Vent_Gp_2(DHVEG-2); __uncultured_archaeon
denovo685	0	0	0	0	3	0	0	0	0	0	0	0	Archaea; __Euryarchaeota; __Methanobacteria; __Methanobacteriales; __Methanobacteriaceae; __Methanosphaera
denovo686	0	0	0	6	0	0	0	0	0	0	0	0	Archaea; __Euryarchaeota; __Halobacteria; __Halobacteriales; __Deep_Sea_Hydrothermal_Vent_Gp_6(DHVEG-6); __uncultured_crenarchaeote
denovo688	0	0	3	0	0	0	0	0	0	0	0	0	Archaea; __Thaumarchaeota; __Marine_Group_I
denovo690	0	0	2	0	4	5	0	0	0	0	0	3	Archaea; __Thaumarchaeota; __Soil_Crenarchaeotic_Group(SCG); __uncultured_euryarchaeote; __uncultured_euryarchaeote; __uncultured_euryarchaeote
denovo691	1	5	1537	9	55	117	79	2	0	11	6	2	Archaea; __Euryarchaeota; __Methanomicrobia; __Methanomicrobiales; __Methanocorpusculaceae; __Methanocorpusculum
denovo692	0	4	0	109	8	0	0	0	81	309	0	0	Archaea; __Thaumarchaeota; __Marine_Benthic_Group_B; __unidentified_archaeon; __unidentified_archaeon; __unidentified_archaeon
denovo693	0	0	0	2	1	0	0	0	1	0	0	0	Archaea; __Thaumarchaeota; __Marine_Group_I; __uncultured_archaeon; __uncultured_archaeon; __uncultured_archaeon
denovo695	0	0	0	0	2	0	0	0	0	0	0	0	Archaea; __Euryarchaeota; __Methanobacteria; __Methanobacteriales; __Methanobacteriaceae; __Methanobrevibacter
denovo700	0	0	1	2	2	0	0	0	0	4	0	0	Archaea; __Crenarchaeota; __Thermoprotei; __Desulfurococcales; __Desulfurococcaceae; __uncultured
denovo701	6	1	1	3	0	0	0	0	1	1	0	0	Archaea; __Euryarchaeota; __Thermococci; __Thermococcales; __Thermococcaceae; __uncultured
denovo704	0	0	0	7	0	0	0	0	26	0	0	0	Archaea; __Euryarchaeota; __Halobacteria; __Halobacteriales; __Miscellaneous_Euryarchaeotic_Group(MEG)
denovo707	0	0	0	2	0	0	0	0	0	0	0	0	Archaea; __Thaumarchaeota
denovo714	3	2	0	0	0	0	0	0	0	0	0	0	Archaea; __Euryarchaeota; __Methanopyri; __Methanopyrales; __Methanopyraceae; __Methanopyrus
denovo716	0	0	0	0	0	15	0	0	0	0	0	0	Archaea; __Euryarchaeota; __Thermoplasmata; __Thermoplasmatales; __Marine_Benthic_Group_D_and_DHVEG-1; __uncultured_Thermoplasmata_archaeon
denovo717	0	0	4	0	0	0	0	0	0	0	0	0	Archaea; __Euryarchaeota; __Methanomicrobia; __Methanomicrobiales; __Methanocorpusculaceae; __Methanocorpusculum
denovo723	0	0	0	5	7	0	1	0	0	6	0	0	Archaea; __Crenarchaeota; __Thermoprotei; __Desulfurococcales; __Desulfurococcaceae
denovo724	0	0	0	0	0	0	0	0	1	0	15	0	Archaea; __Euryarchaeota; __Halobacteria; __Halobacteriales; __Deep_Sea_Hydrothermal_Vent_Gp_6(DHVEG-6); __uncultured_euryarchaeote
denovo728	0	0	0	0	0	8	0	0	0	0	0	4	Archaea; __Euryarchaeota; __Methanobacteria; __Methanobacteriales; __Methanobacteriaceae; __Methanobrevibacter
denovo729	0	0	0	3	1	0	0	0	0	0	0	0	Archaea; __Euryarchaeota; __Thermococci; __Thermococcales; __Thermococcaceae; __uncultured
denovo732	25	42	117	217	88	0	2	3	36	141	1	1	Archaea; __Euryarchaeota; __Thermoplasmata; __Thermoplasmatales; __Deep_Sea_Hydrothermal_Vent_Gp_2(DHVEG-2); __uncultured_archaeon
denovo734	0	0	0	0	0	0	0	0	2	0	0	0	Archaea; __Thaumarchaeota; __Marine_Group_I; __uncultured_archaeon_CRA20-0cm; __uncultured_archaeon_CRA20-0cm; __uncultured_archaeon_CRA20-0cm
denovo736	0	0	0	0	0	0	0	0	0	0	17	0	Archaea; __Thaumarchaeota; __Marine_Benthic_Group_B; __uncultured_marine_archaeon; __uncultured_marine_archaeon; __uncultured_marine_archaeon
denovo741	0	0	0	0	0	0	3	0	0	0	2	0	Archaea; __Thaumarchaeota; __Marine_Group_I; __uncultured_marine_archaeon; __uncultured_marine_archaeon; __uncultured_marine_archaeon
denovo743	0	0	0	1	0	0	0	0	0	1	0	0	Archaea; __Euryarchaeota; __Thermoplasmata; __Thermoplasmatales; __Deep_Sea_Hydrothermal_Vent_Gp_2(DHVEG-2)
denovo748	0	0	0	0	16	0	0	0	0	0	0	0	Archaea; __Euryarchaeota; __Halobacteria; __Halobacteriales; __Deep_Sea_Hydrothermal_Vent_Gp_6(DHVEG-6); __uncultured_bacterium
denovo749	0	0	3	0	0	0	0	0	0	0	0	0	Archaea; __Crenarchaeota; __Thermoprotei; __Desulfurococcales; __Pyrodictiaceae
denovo754	0	2	0	0	0	0	0	0	0	0	0	0	Archaea; __Euryarchaeota; __Halobacteria; __Halobacteriales; __Deep_Sea_Hydrothermal_Vent_Gp_6(DHVEG-6)
denovo755	0	0	1	1	0	0	0	0	0	0	0	0	Archaea; __Euryarchaeota; __Thermococci; __Thermococcales; __Thermococcaceae; __uncultured
denovo756	0	0	0	0	0	0	0	0	2	0	0	0	Archaea; __Euryarchaeota; __Thermoplasmata; __Thermoplasmatales; __Deep_Sea_Hydrothermal_Vent_Gp_2(DHVEG-2); __unidentified_archaeon
denovo759	0	0	0	0	0	0	3	0	0	0	0	0	Archaea; __Euryarchaeota; __Thermoplasmata; __Thermoplasmatales; __Thermoplasmatales_Incertae_Sedis; __Candidatus_Methanomethylophilus
denovo765	0	0	0	4	0	0	0	0	1	0	0	0	Archaea; __Euryarchaeota; __Thermoplasmata; __Thermoplasmatales; __Deep_Sea_Hydrothermal_Vent_Gp_2(DHVEG-2); __Candidatus_Aciduliprofundum
denovo770	0	0	0	0	0	0	0	5	0	0	0	0	Archaea; __Euryarchaeota; __Halobacteria; __Halobacteriales; __Deep_Sea_Hydrothermal_Vent_Gp_6(DHVEG-6); __Euryarchaeota_archaeon_SCGC_AAA286-E23
denovo773	0	0	1	0	0	0	0	0	1	0	0	0	Archaea; __Thaumarchaeota; __Marine_Group_I
denovo774	0	0	0	3	0	0	0	0	0	0	0	0	Archaea; __Euryarchaeota; __Archaeoglobi; __Archaeoglobales; __Archaeoglobaceae; __Archaeoglobus
denovo775	0	0	0	0	0	0	0	0	4	2	0	0	Archaea; __Euryarchaeota; __Thermoplasmata; __20a-9; __uncultured_archaeon; __uncultured_archaeon
denovo776	0	0	0	0	0	12	0	0	0	0	0	0	Archaea; __Euryarchaeota; __Thermoplasmata; __Thermoplasmatales; __Marine_Benthic_Group_D_and_DHVEG-1; __uncultured_Thermoplasmata_archaeon
denovo777	0	0	0	6	2	0	0	0	1	1	0	0	Archaea; __Euryarchaeota; __Thermococci; __Thermococcales; __Thermococcaceae; __uncultured
denovo778	14	42	138	4	2	0	13	58	82	37	14	2	Archaea; __Thaumarchaeota; __Marine_Group_I; __Unknown_Order; __Unknown_Family; __Candidatus_Nitrosopumilus
denovo784	0	0	0	0	0	0	0	0	0	3	0	0	Archaea; __Euryarchaeota; __Thermoplasmata; __Thermoplasmatales; __AMOS1A-4113-D04; __uncultured_euryarchaeote
denovo785	3	10	13	1	0	0	1	10	15	0	0	0	Archaea; __Thaumarchaeota; __Marine_Group_I
denovo786	0	0	0	0	0	0	0	0	0	5	0	0	Archaea; __Euryarchaeota; __Halobacteria; __Halobacteriales; __Halobacteriaceae; __Natronorubrum
denovo787	0	0	1	0	0	0	0	0	3	0	1	0	Archaea; __Thaumarchaeota; __Marine_Group_I; __Unknown_Order; __Unknown_Family; __Candidatus_Nitrosopumilus
denovo788	0	0	0	1	1	0	0	0	3	0	0	0	Archaea; __Thaumarchaeota; __Marine_Group_I; __Unknown_Order; __Unknown_Family; __Candidatus_Nitrosopumilus
denovo789	0	0	0	0	0	149	0	0	0	0	0	0	Archaea; __Euryarchaeota; __Thermoplasmata; __Thermoplasmatales; __Thermoplasmatales_Incertae_Sedis; __Candidatus_Methanomethylophilus
denovo791	3	0	0	0	0	0	0	0	0	0	0	0	Archaea; __Euryarchaeota; __Archaeoglobi; __Archaeoglobales; __Archaeoglobaceae; __uncultured
denovo794	2	0	2	2	0	0	0	0	3	0	0	0	Archaea; __Euryarchaeota; __Thermococci; __Thermococcales; __Thermococcaceae; __uncultured
denovo795	0	0	0	0	3	4	6	0	0	0	0	3	Archaea; __Euryarchaeota; __Halobacteria; __Halobacteriales; __Halobacteriaceae; __Halorubrum
denovo796	0	0	0	2	0	0	0	0	0	0	0	0	Archaea; __Euryarchaeota; __Archaeoglobi; __Archaeoglobales; __Archaeoglobaceae; __Archaeoglobus
denovo797	0	0	0	0	0	0	0	3	0	0	0	0	Archaea; __Euryarchaeota; __Halobacteria; __Halobacteriales; __Deep_Sea_Hydrothermal_Vent_Gp_6(DHVEG-6); __uncultured_euryarchaeote
denovo799	0	0	1	2	0	0	0	0	1	0	0	0	Archaea; __Euryarchaeota; __Thermoplasmata; __Thermoplasmatales; __Deep_Sea_Hydrothermal_Vent_Gp_2(DHVEG-2); __unidentified_archaeon
denovo801	0	0	0	1	0	0	0	0	0	2	0	0	Archaea; __Euryarchaeota; __Archaeoglobi; __Archaeoglobales; __Archaeoglobaceae; __uncultured_archaeon
denovo802	0	0	0	0	0	0	15	0	0	0	0	0	Archaea; __Euryarchaeota; __Thermoplasmata; __Thermoplasmatales; __Thermoplasmatales_Incertae_Sedis; __Candidatus_Methanomethylophilus
denovo803	0	1	1	0	0	0	0	1	0	0	0	0	Archaea; __Thaumarchaeota; __Marine_Group_I; __Unknown_Order; __Unknown_Family; __Candidatus_Nitrosopumilus
denovo805	0	0	4	1	0	0	0	0	2	0	0	0	Archaea; __Euryarchaeota; __Halobacteria; __Halobacteriales; __Deep_Sea_Hydrothermal_Vent_Gp_6(DHVEG-6); __uncultured_crenarchaeote
denovo809	0	0	0	0	0	0	0	0	0	0	1	1	Archaea; __Euryarchaeota; __Halobacteria; __Halobacteriales; __Halobacteriaceae; __Halonotius
denovo810	0	0	0	1	0	0	0	0	0	1	1	1	Archaea; __Euryarchaeota; __Halobacteria; __Halobacteriales; __Deep_Sea_Hydrothermal_Vent_Gp_6(DHVEG-6); __uncultured_bacterium
denovo812	62	3	0	0	0	0	0	0	0	0	0	0	Archaea; __Euryarchaeota; __Halobacteria; __Halobacteriales; __Deep_Sea_Hydrothermal_Vent_Gp_6(DHVEG-6); __unidentified_archaeon
denovo817	0	0	0	9	0	0	0	0	0	4	0	0	Archaea; __Crenarchaeota; __Thermoprotei; __Desulfurococcales; __Pyrodictiaceae; __Pyrodictium
denovo820	5	3	0	0	0	0	0	0	0	0	0	0	Archaea; __Thaumarchaeota; __Marine_Group_I
denovo821	0	0	0	27	35	0	0	0	0	7	0	0	Archaea; __Euryarchaeota; __Thermococci; __Thermococcales; __Thermococcaceae; __uncultured
denovo824	4	15	0	0	0	0	0	0	0	0	0	0	Archaea; __Euryarchaeota; __Halobacteria; __Halobacteriales; __Deep_Sea_Hydrothermal_Vent_Gp_6(DHVEG-6); __uncultured_euryarchaeote
denovo827	2	1	9	0	1	0	0	1	6	0	0	0	Archaea; __Thaumarchaeota; __Marine_Group_I; __Unknown_Order; __Unknown_Family; __Candidatus_Nitrosopumilus
denovo828	0	0	0	1	0	0	1	0	0	109	0	0	Archaea; __Euryarchaeota; __Halobacteria; __Halobacteriales; __Deep_Sea_Hydrothermal_Vent_Gp_6(DHVEG-6); __uncultured_euryarchaeote
denovo830	1	0	0	0	0	3	0	0	0	0	1	0	Archaea; __Euryarchaeota; __Methanomicrobia; __Methanosarcinales; __Methanosaetaceae; __Methanosaeta
denovo834	0	0	0	46	0	0	0	0	0	14	0	0	Archaea; __Euryarchaeota; __Halobacteria; __Halobacteriales; __Deep_Sea_Hydrothermal_Vent_Gp_6(DHVEG-6); __uncultured_archaeon
denovo837	7	1	3	0	0	0	0	0	0	0	0	0	Archaea; __Euryarchaeota; __Archaeoglobi; __Archaeoglobales; __Archaeoglobaceae; __uncultured
denovo840	4	1	0	0	0	0	0	2	0	0	0	0	Archaea; __Euryarchaeota; __Halobacteria; __Halobacteriales; __Deep_Sea_Hydrothermal_Vent_Gp_6(DHVEG-6); __uncultured_euryarchaeote
denovo841	0	3	0	0	0	0	0	0	0	0	0	0	Archaea; __Euryarchaeota; __Halobacteria; __Halobacteriales; __Deep_Sea_Hydrothermal_Vent_Gp_6(DHVEG-6); __uncultured_euryarchaeote
denovo842	1	1	2	2	0	0	0	0	0	1	0	0	Archaea; __Euryarchaeota; __Thermococci; __Thermococcales; __Thermococcaceae; __Thermococcus
denovo846	0	1	4	0	0	0	0	0	0	0	0	0	Archaea; __Euryarchaeota; __Thermoplasmata; __Thermoplasmatales; __Deep_Sea_Hydrothermal_Vent_Gp_2(DHVEG-2); __unidentified_archaeon
denovo849	9	2	0	0	0	0	0	1	0	0	0	0	Archaea; __Euryarchaeota; __Methanopyri; __Methanopyrales; __Methanopyraceae; __Methanopyrus
denovo850	2	8	0	0	2	0	0	0	0	0	0	0	Archaea; __Euryarchaeota; __Halobacteria; __Halobacteriales; __Deep_Sea_Hydrothermal_Vent_Gp_6(DHVEG-6); __uncultured_bacterium
denovo851	2	0	0	0	0	0	0	0	0	0	0	0	Archaea; __Euryarchaeota; __Archaeoglobi; __Archaeoglobales; __Archaeoglobaceae; __uncultured
denovo853	0	0	0	1	0	0	0	0	0	1	0	0	Archaea; __Euryarchaeota; __Thermoplasmata; __Thermoplasmatales; __Deep_Sea_Hydrothermal_Vent_Gp_2(DHVEG-2)
denovo854	0	0	0	0	1	0	1	0	0	0	0	1	Archaea; __Euryarchaeota; __Methanobacteria; __Methanobacteriales; __Methanobacteriaceae; __Methanobrevibacter
denovo856	22	34	184	733	229	0	2	0	12	477	24	0	Archaea; __Crenarchaeota; __Thermoprotei; __Desulfurococcales; __Desulfurococcaceae; __uncultured
denovo857	0	0	0	1	0	0	0	0	2	0	0	0	Archaea; __Euryarchaeota; __Thermoplasmata; __Thermoplasmatales; __Deep_Sea_Hydrothermal_Vent_Gp_2(DHVEG-2); __unidentified_archaeon
denovo858	0	4	0	17	5	0	0	0	0	8	0	0	Archaea; __Crenarchaeota; __Thermoprotei; __Desulfurococcales; __Pyrodictiaceae; __uncultured_archaeon
denovo860	0	18	0	10	3	0	0	6	4	0	0	0	Archaea; __Euryarchaeota; __Halobacteria; __Halobacteriales; __Deep_Sea_Hydrothermal_Vent_Gp_6(DHVEG-6); __uncultured_crenarchaeote
denovo862	0	0	0	2	0	0	0	0	0	0	0	0	Archaea; __Euryarchaeota; __Archaeoglobi; __Archaeoglobales; __Archaeoglobaceae; __uncultured_archaeon
denovo863	0	0	0	0	0	0	0	0	2	0	0	0	Archaea; __Euryarchaeota; __Halobacteria; __Halobacteriales; __Deep_Sea_Hydrothermal_Vent_Gp_6(DHVEG-6); __uncultured_euryarchaeote
denovo864	0	0	0	0	0	0	2	0	0	0	0	0	Archaea; __Crenarchaeota; __Thermoprotei; __Thermoproteales; __Thermoproteaceae
denovo867	0	6	0	0	0	0	0	0	0	0	0	0	Archaea; __Euryarchaeota; __Halobacteria; __Halobacteriales; __Deep_Sea_Hydrothermal_Vent_Gp_6(DHVEG-6); __uncultured_euryarchaeote
denovo868	0	3	4	10	0	0	0	0	4	4	0	0	Archaea; __Euryarchaeota; __Thermoplasmata; __Thermoplasmatales; __Deep_Sea_Hydrothermal_Vent_Gp_2(DHVEG-2); __uncultured_archaeon
denovo873	3	1	0	0	0	0	0	0	0	0	0	0	Archaea; __Euryarchaeota; __Halobacteria; __Halobacteriales; __Deep_Sea_Hydrothermal_Vent_Gp_6(DHVEG-6); __uncultured_bacterium
denovo875	0	0	0	0	2	1	2	0	0	0	0	0	Archaea; __Euryarchaeota; __Halobacteria; __Halobacteriales; __Halobacteriaceae; __Halorubrum
denovo876	0	0	0	0	0	0	0	0	0	4	0	0	Archaea; __Euryarchaeota; __Thermoplasmata; __Thermoplasmatales; __CCA47
denovo878	0	0	2	0	2	0	0	0	0	5	0	0	Archaea; __Euryarchaeota; __Thermoplasmata; __Thermoplasmatales; __Deep_Sea_Hydrothermal_Vent_Gp_2(DHVEG-2); __uncultured_archaeon_VC2.1_Arc13
denovo882	0	1	0	2	0	0	0	0	0	0	0	0	Archaea; __Euryarchaeota; __Archaeoglobi; __Archaeoglobales; __Archaeoglobaceae
denovo891	1	0	0	0	0	0	0	0	2	0	0	0	Archaea; __Euryarchaeota; __Methanopyri; __Methanopyrales; __Methanopyraceae; __Methanopyrus
denovo892	0	0	2	0	0	0	0	0	0	0	0	0	Archaea; __Thaumarchaeota; __Marine_Group_I
denovo899	3	0	0	0	0	0	0	0	0	0	0	0	Archaea; __Euryarchaeota
denovo902	0	0	0	0	0	0	0	0	2	0	0	0	Archaea; __Euryarchaeota; __Halobacteria; __Halobacteriales; __Deep_Sea_Hydrothermal_Vent_Gp_6(DHVEG-6); __uncultured_euryarchaeote
denovo904	0	0	0	0	28	0	10	0	0	2	0	0	Archaea; __Euryarchaeota; __Halobacteria; __Halobacteriales; __Halobacteriaceae; __Haloplanus
denovo906	0	0	0	0	0	4	0	0	0	0	0	0	Archaea; __Thaumarchaeota; __Miscellaneous_Crenarchaeotic_Group
denovo908	0	0	0	0	0	0	0	0	4	0	0	0	Archaea; __Thaumarchaeota; __Marine_Group_I; __uncultured_archaeon; __uncultured_archaeon; __uncultured_archaeon
denovo910	0	0	1	3	0	0	0	0	2	2	0	0	Archaea; __Euryarchaeota; __Thermoplasmata; __Thermoplasmatales; __Deep_Sea_Hydrothermal_Vent_Gp_2(DHVEG-2); __uncultured_euryarchaeote
denovo913	0	0	0	0	0	12	0	0	0	0	3	0	Archaea; __Euryarchaeota; __Methanomicrobia; __Methanosarcinales; __Methanosaetaceae; __Methanosaeta
denovo914	1	50	0	1	0	0	0	0	0	0	0	0	Archaea; __Euryarchaeota; __Halobacteria; __Halobacteriales; __Deep_Sea_Hydrothermal_Vent_Gp_6(DHVEG-6); __uncultured_crenarchaeote
denovo915	0	0	0	0	0	0	0	0	0	6	13	3	Archaea; __Euryarchaeota; __Thermoplasmata; __Thermoplasmatales; __Marine_Group_II; __uncultured_marine_group_II_euryarchaeote
denovo916	0	0	0	0	0	0	0	0	2	0	0	0	Archaea; __Euryarchaeota; __Halobacteria; __Halobacteriales; __Deep_Sea_Hydrothermal_Vent_Gp_6(DHVEG-6); __uncultured_euryarchaeote
denovo919	0	0	0	0	0	3	11	0	0	0	10	1	Archaea; __Euryarchaeota; __Methanobacteria; __Methanobacteriales; __Methanobacteriaceae; __uncultured
denovo920	0	0	0	0	0	0	0	6	0	0	0	0	Archaea; __Euryarchaeota; __Halobacteria; __Halobacteriales; __Deep_Sea_Hydrothermal_Vent_Gp_6(DHVEG-6); __uncultured_bacterium
denovo921	0	0	0	2	0	0	0	0	0	0	0	0	Archaea; __Crenarchaeota; __Thermoprotei; __Desulfurococcales; __Desulfurococcaceae; __uncultured
denovo923	0	0	0	0	0	3	1	0	0	0	0	3	Archaea; __Euryarchaeota; __Methanobacteria; __Methanobacteriales; __Methanobacteriaceae; __Methanobrevibacter
denovo927	0	0	1	37	139	0	0	0	5	27	0	0	Archaea; __Euryarchaeota; __Thermoplasmata; __Thermoplasmatales; __Deep_Sea_Hydrothermal_Vent_Gp_2(DHVEG-2); __Candidatus_Aciduliprofundum
denovo931	0	0	0	2	0	0	0	0	0	0	0	0	Archaea; __Euryarchaeota; __Thermococci; __Thermococcales; __Thermococcaceae; __uncultured
denovo932	0	0	0	0	0	0	0	0	0	2	0	0	Archaea; __Euryarchaeota; __Thermoplasmata; __Thermoplasmatales; __Deep_Sea_Hydrothermal_Vent_Gp_2(DHVEG-2)
denovo938	3	0	0	0	0	0	0	0	0	0	0	0	Archaea; __Euryarchaeota; __Methanomicrobia; __Methanosarcinales; __Methanosaetaceae; __Methanosaeta
denovo939	0	0	0	2	0	0	0	0	0	0	0	0	Archaea; __Crenarchaeota; __Thermoprotei; __Desulfurococcales; __Desulfurococcaceae; __uncultured
denovo944	0	0	4	3	3	0	0	0	1	6	0	0	Archaea; __Euryarchaeota; __Thermoplasmata; __Thermoplasmatales; __Deep_Sea_Hydrothermal_Vent_Gp_2(DHVEG-2); __uncultured_archaeon
denovo945	0	0	0	0	0	0	2	0	0	0	0	0	Archaea; __Thaumarchaeota; __Marine_Group_I
denovo949	0	0	0	2	0	0	0	0	0	0	0	0	Archaea; __Euryarchaeota; __Thermoplasmata; __Thermoplasmatales; __Deep_Sea_Hydrothermal_Vent_Gp_2(DHVEG-2); __unidentified_archaeon
denovo950	0	0	0	0	3	0	0	0	0	0	0	0	Archaea; __Thaumarchaeota; __FS243A-60; __uncultured_archaeon; __uncultured_archaeon; __uncultured_archaeon
denovo951	4	0	0	0	0	0	0	0	0	0	0	0	Archaea; __Euryarchaeota; __Methanobacteria; __Methanobacteriales; __Methanobacteriaceae
denovo954	0	0	0	0	0	0	2	0	0	0	0	0	Archaea; __Crenarchaeota; __Thermoprotei; __Thermoproteales; __Thermoproteaceae; __uncultured_archaeon
denovo957	0	0	0	0	0	0	0	0	0	2	0	0	Archaea; __Thaumarchaeota; __Miscellaneous_Crenarchaeotic_Group
denovo958	0	0	0	0	0	0	0	0	0	1	1	1	Archaea; __Euryarchaeota; __Halobacteria; __Halobacteriales; __Deep_Sea_Hydrothermal_Vent_Gp_6(DHVEG-6); __uncultured_bacterium
denovo960	0	0	0	0	1	0	1	0	0	1	3	0	Archaea; __Euryarchaeota; __Halobacteria; __Halobacteriales; __Deep_Sea_Hydrothermal_Vent_Gp_6(DHVEG-6); __uncultured_bacterium
denovo963	0	0	0	0	4	0	0	0	0	0	0	0	Archaea; __Thaumarchaeota; __FS243A-60; __uncultured_archaeon; __uncultured_archaeon; __uncultured_archaeon
denovo965	0	1	2	1	0	0	2	31	722	3	0	0	Archaea; __Euryarchaeota; __Halobacteria; __Halobacteriales; __Deep_Sea_Hydrothermal_Vent_Gp_6(DHVEG-6); __Euryarchaeota_archaeon_SCGC_AAA286-E23
denovo966	0	0	0	16	0	0	0	0	0	0	0	0	Archaea; __Euryarchaeota; __Halobacteria; __Halobacteriales; __Deep_Sea_Euryarchaeotic_Group(DSEG); __unidentified_archaeon
denovo968	0	0	0	0	3	0	0	0	0	0	0	0	Archaea; __Euryarchaeota; __Halobacteria; __Halobacteriales; __Halobacteriaceae; __Halorubrum
denovo980	0	0	0	2	0	0	0	0	0	0	0	0	Archaea; __Euryarchaeota
denovo982	3	1	4	0	0	0	0	0	0	0	0	0	Archaea; __Euryarchaeota; __Archaeoglobi; __Archaeoglobales; __Archaeoglobaceae; __uncultured
denovo983	0	2	0	0	0	0	0	0	0	0	0	0	Archaea; __Euryarchaeota; __Halobacteria; __Halobacteriales; __Deep_Sea_Hydrothermal_Vent_Gp_6(DHVEG-6); __uncultured_euryarchaeote
denovo985	2	0	0	0	0	0	0	0	0	0	0	0	Archaea; __Euryarchaeota; __Halobacteria; __Halobacteriales; __Deep_Sea_Hydrothermal_Vent_Gp_6(DHVEG-6); __unidentified_archaeon
denovo986	0	0	0	3	0	0	0	0	0	0	0	0	Archaea; __Thaumarchaeota; __Marine_Benthic_Group_B; __unidentified_archaeon; __unidentified_archaeon; __unidentified_archaeon
denovo987	0	0	0	3	0	0	0	0	0	0	0	0	Archaea; __Euryarchaeota; __Archaeoglobi; __Archaeoglobales; __Archaeoglobaceae; __uncultured
denovo991	0	0	0	7	8	0	0	0	0	0	0	0	Archaea; __Euryarchaeota; __Thermoplasmata; __Thermoplasmatales; __Deep_Sea_Hydrothermal_Vent_Gp_2(DHVEG-2); __uncultured_archaeon
denovo992	0	0	0	0	0	0	0	0	0	2	0	0	Archaea; __Euryarchaeota
denovo994	0	0	0	0	0	0	0	1	1	0	0	0	Archaea; __Euryarchaeota; __Halobacteria; __Halobacteriales; __Deep_Sea_Hydrothermal_Vent_Gp_6(DHVEG-6); __uncultured_archaeon
denovo996	0	0	0	0	0	0	0	0	3	0	0	0	Archaea; __Thaumarchaeota; __Marine_Group_I; __uncultured_archaeon; __uncultured_archaeon; __uncultured_archaeon
denovo1002	0	0	0	0	0	0	0	0	4	0	0	0	Archaea; __Euryarchaeota; __Halobacteria; __Halobacteriales; __Deep_Sea_Hydrothermal_Vent_Gp_6(DHVEG-6); __uncultured_euryarchaeote
denovo1003	0	0	0	0	0	1	3	0	0	0	0	0	Archaea; __Euryarchaeota; __Methanobacteria; __Methanobacteriales; __Methanobacteriaceae; __Methanobrevibacter
denovo1005	0	0	0	0	0	0	0	0	25	0	0	0	Archaea; __Thaumarchaeota; __Marine_Group_I; __uncultured_crenarchaeote; __uncultured_crenarchaeote; __uncultured_crenarchaeote
denovo1010	0	0	0	2	0	0	0	0	0	0	0	0	Archaea; __Euryarchaeota; __Thermoplasmata; __Thermoplasmatales; __VC2.1_Arc6; __uncultured_archaeon_VC2.1_Arc6
denovo1015	0	1	1	0	0	0	0	0	1	0	0	0	Archaea; __Thaumarchaeota; __Marine_Group_I; __uncultured_archaeon_CRA20-0cm; __uncultured_archaeon_CRA20-0cm; __uncultured_archaeon_CRA20-0cm
denovo1017	1	1	0	0	0	0	0	0	0	1	0	0	Archaea; __Euryarchaeota; __Halobacteria; __Halobacteriales; __Deep_Sea_Hydrothermal_Vent_Gp_6(DHVEG-6); __uncultured_archaeon
denovo1020	0	0	0	0	0	0	0	0	0	0	0	6	Archaea; __Euryarchaeota; __Halobacteria; __Halobacteriales; __MSP41; __Candidatus_Haloredivivus_sp._G17
denovo1021	2	1	1	0	0	0	0	0	0	0	0	0	Archaea; __Euryarchaeota; __Archaeoglobi; __Archaeoglobales; __Archaeoglobaceae; __uncultured
denovo1022	0	4	0	0	0	0	0	0	0	0	0	0	Archaea; __Euryarchaeota; __Halobacteria; __Halobacteriales; __Deep_Sea_Hydrothermal_Vent_Gp_6(DHVEG-6); __uncultured_bacterium
denovo1023	0	0	0	12	4	0	0	0	0	0	0	0	Archaea; __Euryarchaeota; __Archaeoglobi; __Archaeoglobales; __Archaeoglobaceae; __Archaeoglobus
denovo1025	0	0	0	0	0	0	0	0	3	0	0	0	Archaea; __Euryarchaeota; __Halobacteria; __Halobacteriales; __Deep_Sea_Hydrothermal_Vent_Gp_6(DHVEG-6); __uncultured_euryarchaeote
denovo1026	0	0	0	0	0	4	0	0	0	0	0	0	Archaea; __Euryarchaeota; __Methanobacteria; __Methanobacteriales; __Methanobacteriaceae; __Methanobacterium
denovo1028	0	0	0	1	2	0	0	0	0	0	0	0	Archaea; __Crenarchaeota; __Thermoprotei; __Desulfurococcales; __Desulfurococcaceae; __uncultured_archaeon
denovo1034	0	0	0	0	0	0	0	0	3	0	0	0	Archaea; __Euryarchaeota; __Thermoplasmata; __Thermoplasmatales; __Marine_Group_II
denovo1038	0	0	0	0	0	0	0	0	0	3	0	0	Archaea; __Euryarchaeota; __Methanobacteria; __Methanobacteriales; __Methanobacteriaceae; __uncultured
denovo1040	0	0	0	0	0	0	2	0	0	0	4	0	Archaea; __Thaumarchaeota; __Marine_Group_I
denovo1046	0	0	0	2	0	0	0	0	0	0	0	0	Archaea; __Crenarchaeota; __Thermoprotei; __Desulfurococcales; __Desulfurococcaceae; __uncultured
denovo1049	0	0	0	0	0	0	0	0	0	0	0	3	Archaea; __Euryarchaeota; __Halobacteria; __Halobacteriales; __Halobacteriaceae; __Candidatus_Halobonum
denovo1050	0	0	0	0	0	0	39	1	7	9	58	10	Archaea; __Thaumarchaeota; __Marine_Group_I; __uncultured_marine_archaeon; __uncultured_marine_archaeon; __uncultured_marine_archaeon
denovo1055	0	0	0	0	0	2	0	0	0	0	0	0	Archaea; __Euryarchaeota; __Methanobacteria; __Methanobacteriales; __Methanobacteriaceae; __Methanosphaera
denovo1059	0	1	0	1	0	0	0	0	0	0	0	0	Archaea; __Euryarchaeota; __Halobacteria; __Halobacteriales; __Deep_Sea_Hydrothermal_Vent_Gp_6(DHVEG-6); __unidentified_archaeon
denovo1060	0	0	0	0	0	0	6	0	2	0	14	2	Archaea; __Thaumarchaeota; __Marine_Group_I
denovo1061	0	0	0	0	5	26	3	0	0	0	1	2	Archaea; __Euryarchaeota; __Methanobacteria; __Methanobacteriales; __Methanobacteriaceae; __Methanobrevibacter
denovo1062	0	0	0	0	0	0	0	0	0	3	0	0	Archaea; __Euryarchaeota; __Halobacteria; __Halobacteriales; __Deep_Sea_Hydrothermal_Vent_Gp_6(DHVEG-6)
denovo1063	0	0	0	3	14	0	0	0	0	3	0	0	Archaea; __Crenarchaeota; __Thermoprotei; __Desulfurococcales; __Desulfurococcaceae; __uncultured
denovo1068	0	0	0	1	0	0	0	0	2	0	0	0	Archaea; __Euryarchaeota; __Thermoplasmata; __Thermoplasmatales; __Deep_Sea_Hydrothermal_Vent_Gp_2(DHVEG-2)
denovo1069	0	0	0	0	0	1	1	0	0	0	0	1	Archaea; __Euryarchaeota; __Methanobacteria; __Methanobacteriales; __Methanobacteriaceae; __Methanobrevibacter
denovo1077	0	1	0	0	0	0	0	0	1	0	1	0	Archaea; __Euryarchaeota; __Thermoplasmata; __Thermoplasmatales; __Marine_Group_III; __uncultured_marine_archaeon
denovo1079	0	0	1	5	0	0	0	0	2	0	0	0	Archaea; __Euryarchaeota; __Thermoplasmata; __Thermoplasmatales; __Deep_Sea_Hydrothermal_Vent_Gp_2(DHVEG-2); __Candidatus_Aciduliprofundum
denovo1082	0	0	0	7	0	0	0	0	0	0	0	0	Archaea; __Euryarchaeota; __Thermococci; __Thermococcales; __Thermococcaceae; __uncultured
denovo1084	0	0	0	2	0	0	3	0	0	0	0	0	Archaea
denovo1085	1	1	0	0	0	0	2	0	0	0	0	0	Archaea; __Euryarchaeota; __Halobacteria; __Halobacteriales; __Deep_Sea_Hydrothermal_Vent_Gp_6(DHVEG-6); __uncultured_bacterium
denovo1087	0	8	0	0	0	0	0	0	0	0	0	0	Archaea; __Euryarchaeota; __Halobacteria; __Halobacteriales; __Miscellaneous_Euryarchaeotic_Group(MEG); __Candidatus_Iainarchaeum
denovo1088	0	0	0	0	0	8	0	0	0	0	0	0	Archaea; __Euryarchaeota; __Halobacteria; __Halobacteriales; __Halobacteriaceae; __Halovenus
denovo1089	0	0	0	0	0	0	0	0	0	0	4	0	Archaea; __Euryarchaeota; __Thermoplasmata; __Thermoplasmatales; __Marine_Group_II; __uncultured_marine_archaeon
denovo1094	0	0	0	0	0	14	0	0	0	0	0	0	Archaea; __Euryarchaeota; __Thermoplasmata; __Thermoplasmatales; __Thermoplasmatales_Incertae_Sedis; __Candidatus_Methanomethylophilus
denovo1096	0	0	0	4	1	0	0	0	0	1	0	0	Archaea; __Euryarchaeota; __Archaeoglobi; __Archaeoglobales; __Archaeoglobaceae; __uncultured_archaeon
denovo1099	1	1	0	0	0	0	0	0	0	0	0	0	Archaea; __Euryarchaeota; __Methanopyri; __Methanopyrales; __Methanopyraceae; __Methanopyrus
denovo1100	6	2	0	58	9	0	8	0	12	76	8	0	Archaea; __Euryarchaeota; __Halobacteria; __Halobacteriales; __Deep_Sea_Hydrothermal_Vent_Gp_6(DHVEG-6); __uncultured_euryarchaeote
denovo1101	0	0	0	0	8	3	2	0	0	0	0	0	Archaea; __Euryarchaeota; __Methanobacteria; __Methanobacteriales; __Methanobacteriaceae; __Methanobrevibacter
denovo1105	0	1	0	0	0	0	0	1	0	0	0	0	Archaea; __Euryarchaeota; __Halobacteria; __Halobacteriales; __Deep_Sea_Hydrothermal_Vent_Gp_6(DHVEG-6); __uncultured_bacterium
denovo1108	0	0	3	0	0	0	0	0	3	0	0	0	Archaea; __Thaumarchaeota; __Marine_Group_I; __Unknown_Order; __Unknown_Family; __Candidatus_Nitrosopumilus
denovo1110	0	0	0	0	0	15	0	0	0	0	0	0	Archaea; __Thaumarchaeota; __Soil_Crenarchaeotic_Group(SCG); __Unknown_Order; __Unknown_Family; __Candidatus_Nitrososphaera
denovo1111	0	0	0	1	1	0	0	0	0	3	0	0	Archaea; __Euryarchaeota; __Archaeoglobi; __Archaeoglobales; __Archaeoglobaceae; __uncultured_archaeon
denovo1112	0	0	1	0	0	0	0	0	1	0	0	0	Archaea; __Euryarchaeota; __Halobacteria; __Halobacteriales; __Deep_Sea_Hydrothermal_Vent_Gp_6(DHVEG-6); __uncultured_euryarchaeote
denovo1116	0	1	0	19	2	0	5	0	0	0	0	0	Archaea; __Euryarchaeota; __Archaeoglobi; __Archaeoglobales; __Archaeoglobaceae; __Archaeoglobus
denovo1117	0	1	1	0	0	0	0	0	0	0	0	0	Archaea; __Euryarchaeota; __Methanopyri; __Methanopyrales; __Methanopyraceae; __Methanopyrus
denovo1119	0	0	0	0	0	0	3	0	1	0	0	0	Archaea; __Euryarchaeota; __Thermoplasmata; __Thermoplasmatales; __Marine_Group_III; __uncultured_marine_archaeon
denovo1120	0	0	0	0	0	0	11	0	0	0	0	5	Archaea; __Euryarchaeota; __Halobacteria; __Halobacteriales; __Halobacteriaceae; __Haloarcula
denovo1121	0	198	4	0	0	0	24	106	76	0	98	29	Archaea; __Euryarchaeota; __Halobacteria; __Halobacteriales; __Deep_Sea_Hydrothermal_Vent_Gp_6(DHVEG-6); __uncultured_euryarchaeote
denovo1122	0	0	2	0	0	0	0	0	0	0	0	0	Archaea; __Euryarchaeota; __Methanococci; __Methanococcales; __Methanocaldococcaceae; __Methanocaldococcus
denovo1123	0	0	0	3	1	0	0	0	0	1	0	0	Archaea; __Crenarchaeota; __Thermoprotei; __Desulfurococcales; __Desulfurococcaceae
denovo1124	0	4	0	0	0	0	0	0	0	0	0	0	Archaea; __Euryarchaeota; __Methanopyri; __Methanopyrales; __Methanopyraceae; __Methanopyrus
denovo1125	0	9	0	0	0	0	0	0	0	0	0	8	Archaea; __Euryarchaeota; __Halobacteria; __Halobacteriales; __Deep_Sea_Hydrothermal_Vent_Gp_6(DHVEG-6); __uncultured_euryarchaeote
denovo1132	0	0	0	0	0	0	6	0	0	0	0	0	Archaea; __Thaumarchaeota; __terrestrial_group; __uncultured_crenarchaeote; __uncultured_crenarchaeote; __uncultured_crenarchaeote
denovo1133	0	0	0	3	0	0	0	0	0	2	0	0	Archaea; __Euryarchaeota; __Halobacteria; __Halobacteriales; __Deep_Sea_Hydrothermal_Vent_Gp_6(DHVEG-6); __uncultured_euryarchaeote
denovo1135	0	4	0	0	0	11	0	0	1	0	5	0	Archaea; __Euryarchaeota; __Thermoplasmata; __Thermoplasmatales; __Marine_Group_II; __uncultured_marine_archaeon
denovo1137	0	0	0	0	0	0	1	0	0	0	1	0	Archaea; __Thaumarchaeota; __Marine_Group_I; __uncultured_marine_archaeon; __uncultured_marine_archaeon; __uncultured_marine_archaeon
denovo1138	0	4	0	3	0	0	0	0	0	0	0	0	Archaea; __Euryarchaeota; __Archaeoglobi; __Archaeoglobales; __Archaeoglobaceae; __Ferroglobus
denovo1139	0	0	0	0	1	0	0	0	0	3	0	0	Archaea; __Euryarchaeota; __Archaeoglobi; __Archaeoglobales; __Archaeoglobaceae; __uncultured
denovo1140	0	0	0	7	6	0	0	0	0	2	0	0	Archaea; __Euryarchaeota; __Thermoplasmata; __Thermoplasmatales; __pMC2A24; __unidentified_archaeon
denovo1142	0	0	0	0	4	0	0	0	0	0	0	0	Archaea; __Euryarchaeota; __Halobacteria; __Halobacteriales; __Deep_Sea_Euryarchaeotic_Group(DSEG)
denovo1144	0	2	0	0	3	0	0	0	0	0	0	0	Archaea; __Euryarchaeota; __Halobacteria; __Halobacteriales; __Deep_Sea_Hydrothermal_Vent_Gp_6(DHVEG-6); __uncultured_bacterium
denovo1149	0	3	0	0	0	0	5	0	0	0	2	0	Archaea; __Euryarchaeota; __Halobacteria; __Halobacteriales; __Deep_Sea_Hydrothermal_Vent_Gp_6(DHVEG-6); __uncultured_bacterium
denovo1150	0	0	0	0	0	0	15	6	4	1	33	12	Archaea; __Thaumarchaeota; __Marine_Group_I
denovo1152	0	0	11	0	0	0	5	0	0	0	0	0	Archaea; __Euryarchaeota; __Halobacteria; __Halobacteriales; __Deep_Sea_Hydrothermal_Vent_Gp_6(DHVEG-6); __Euryarchaeota_archaeon_SCGC_AAA286-E23
denovo1154	0	0	0	0	0	4	0	0	0	0	0	0	Archaea; __Euryarchaeota; __Thermoplasmata; __Thermoplasmatales; __Thermoplasmatales_Incertae_Sedis; __Candidatus_Methanomethylophilus
denovo1156	0	0	0	0	0	0	9	0	1	0	0	6	Archaea; __Thaumarchaeota; __Marine_Group_I; __unidentified_archaeon; __unidentified_archaeon; __unidentified_archaeon
denovo1163	0	0	0	0	0	2	0	0	0	0	0	0	Archaea; __Thaumarchaeota; __Marine_Group_I; __uncultured_archaeon; __uncultured_archaeon; __uncultured_archaeon
denovo1165	0	0	0	0	3	0	0	0	0	0	0	0	Archaea; __Euryarchaeota; __Methanobacteria; __Methanobacteriales; __Methanobacteriaceae; __Methanobrevibacter
denovo1166	0	0	2	0	74	48	94	8	0	0	24	40	Archaea; __Euryarchaeota; __Halobacteria; __Halobacteriales; __Halobacteriaceae; __Haloquadratum
denovo1167	0	0	0	2	0	0	0	0	0	0	0	0	Archaea; __Euryarchaeota; __Thermoplasmata; __Thermoplasmatales; __Marine_Benthic_Group_D_and_DHVEG-1
denovo1170	0	0	0	4	513	926	372	26	0	3	78	131	Archaea; __Euryarchaeota; __Methanobacteria; __Methanobacteriales; __Methanobacteriaceae; __Methanobrevibacter
denovo1174	0	0	0	0	3	0	0	0	0	0	0	0	Archaea; __Euryarchaeota; __Archaeoglobi; __Archaeoglobales; __Archaeoglobaceae; __uncultured
denovo1177	0	0	0	0	3	0	0	0	0	0	0	0	Archaea; __Euryarchaeota; __Archaeoglobi; __Archaeoglobales; __Archaeoglobaceae; __uncultured_archaeon
denovo1178	0	4	0	31	0	0	0	0	5	77	0	0	Archaea; __Euryarchaeota; __Halobacteria; __Halobacteriales; __Deep_Sea_Hydrothermal_Vent_Gp_6(DHVEG-6)
denovo1179	0	0	0	0	0	0	0	0	0	0	2	0	Archaea; __Euryarchaeota; __Halobacteria; __Halobacteriales; __Halobacteriaceae; __uncultured
denovo1180	0	2	0	0	0	0	0	0	0	0	0	0	Archaea; __Euryarchaeota; __Halobacteria; __Halobacteriales; __Deep_Sea_Hydrothermal_Vent_Gp_6(DHVEG-6); __uncultured_euryarchaeote
denovo1181	0	0	0	1	0	0	4	2	0	3	4	9	Archaea; __Euryarchaeota; __Halobacteria; __Halobacteriales; __Deep_Sea_Hydrothermal_Vent_Gp_6(DHVEG-6); __uncultured_euryarchaeote
denovo1185	0	0	0	0	8	18	26	2	0	0	1	6	Archaea; __Euryarchaeota; __Methanobacteria; __Methanobacteriales; __Methanobacteriaceae; __Methanobrevibacter
denovo1188	3	12	6	0	0	0	0	0	2	8	0	3	Archaea; __Euryarchaeota; __Methanococci; __Methanococcales; __Methanocaldococcaceae; __Methanocaldococcus
denovo1189	0	0	0	2	0	0	0	0	0	0	0	0	Archaea; __Euryarchaeota; __Thermoplasmata; __Thermoplasmatales; __Deep_Sea_Hydrothermal_Vent_Gp_2(DHVEG-2); __unidentified_archaeon
denovo1193	0	0	0	0	0	6	8	0	0	0	4	1	Archaea; __Euryarchaeota; __Methanobacteria; __Methanobacteriales; __Methanobacteriaceae; __Methanobrevibacter
denovo1196	0	1	0	0	0	0	0	0	0	0	4	0	Archaea; __Euryarchaeota; __Methanopyri; __Methanopyrales; __Methanopyraceae; __Methanopyrus
denovo1197	0	0	0	0	5	0	0	0	0	1	0	0	Archaea; __Crenarchaeota; __Thermoprotei; __Thermoproteales; __Thermofilaceae; __Thermofilum
denovo1199	0	2	0	0	9	0	0	0	35	21	0	0	Archaea; __Euryarchaeota; __Halobacteria; __Halobacteriales; __Miscellaneous_Euryarchaeotic_Group(MEG)
denovo1203	1	0	0	0	0	0	0	0	0	11	0	0	Archaea
denovo1206	0	0	1	0	1	3	0	0	0	0	0	4	Archaea; __Euryarchaeota; __Methanomicrobia; __Methanomicrobiales; __Methanospirillaceae; __Methanospirillum
denovo1207	0	1	0	9	0	0	0	0	0	10	0	0	Archaea; __Euryarchaeota; __Thermoplasmata; __Thermoplasmatales; __Deep_Sea_Hydrothermal_Vent_Gp_2(DHVEG-2)
denovo1208	1	2	0	18	18	0	0	0	1	6	0	0	Archaea; __Euryarchaeota; __Thermococci; __Thermococcales; __Thermococcaceae; __uncultured
denovo1216	0	0	0	0	0	0	0	0	58	0	0	0	Archaea; __Euryarchaeota; __Halobacteria; __Halobacteriales; __Deep_Sea_Hydrothermal_Vent_Gp_6(DHVEG-6); __uncultured_euryarchaeote
denovo1222	0	0	0	0	0	3	0	0	0	0	0	2	Archaea; __Euryarchaeota; __Methanobacteria; __Methanobacteriales; __Methanobacteriaceae; __Methanobrevibacter
denovo1225	0	2	0	0	0	0	0	0	0	0	0	0	Archaea; __Euryarchaeota; __Halobacteria; __Halobacteriales; __Deep_Sea_Hydrothermal_Vent_Gp_6(DHVEG-6); __uncultured_bacterium
denovo1227	0	0	0	0	6	16	5	1	0	0	2	3	Archaea; __Euryarchaeota; __Methanobacteria; __Methanobacteriales; __Methanobacteriaceae; __Methanobrevibacter
denovo1228	0	0	0	0	0	0	0	0	0	0	4	0	Archaea; __Euryarchaeota; __Halobacteria; __Halobacteriales; __Miscellaneous_Euryarchaeotic_Group(MEG); __unidentified_archaeon
denovo1231	0	0	0	0	0	0	0	0	2	0	0	0	Archaea; __Euryarchaeota; __Halobacteria; __Halobacteriales; __Miscellaneous_Euryarchaeotic_Group(MEG); __uncultured_crenarchaeote
denovo1233	0	0	0	9	0	0	0	0	0	4	0	0	Archaea
denovo1238	0	0	0	0	14	0	0	1	0	0	0	0	Archaea; __Euryarchaeota; __Methanobacteria; __Methanobacteriales; __Methanobacteriaceae; __Methanobrevibacter
denovo1239	0	0	0	0	21	3	0	0	0	0	0	0	Archaea; __Euryarchaeota; __Methanobacteria; __Methanobacteriales; __Methanobacteriaceae; __Methanobrevibacter
denovo1240	0	0	0	0	25	43	96	9	0	0	35	15	Archaea; __Euryarchaeota; __Halobacteria; __Halobacteriales; __Halobacteriaceae; __Halonotius
denovo1244	0	0	0	80	32	0	0	0	8	23	0	0	Archaea; __Euryarchaeota; __Thermoplasmata; __Thermoplasmatales; __Deep_Sea_Hydrothermal_Vent_Gp_2(DHVEG-2); __unidentified_archaeon
denovo1245	0	0	0	12	0	0	0	0	4	16	0	0	Archaea; __Euryarchaeota; __Halobacteria; __Halobacteriales; __Deep_Sea_Hydrothermal_Vent_Gp_6(DHVEG-6)
denovo1247	0	0	2	0	0	1	4	0	0	0	0	1	Archaea; __Euryarchaeota; __Halobacteria; __Halobacteriales; __Halobacteriaceae; __Halorubrum
denovo1253	0	0	0	1	12	0	6	1	0	1	0	18	Archaea; __Euryarchaeota; __Halobacteria; __Halobacteriales; __Halobacteriaceae; __Halobellus
denovo1256	0	0	0	0	0	0	1	0	0	0	0	1	Archaea; __Euryarchaeota; __Methanobacteria; __Methanobacteriales; __Methanobacteriaceae; __Methanosphaera
denovo1258	0	0	0	0	4	0	1	0	0	0	0	0	Archaea; __Euryarchaeota; __Methanobacteria; __Methanobacteriales; __Methanobacteriaceae; __Methanobrevibacter
denovo1259	0	2	35	4	3	0	768	0	2	58	2	17	Archaea; __Crenarchaeota; __Thermoprotei; __Thermoproteales; __Thermoproteaceae; __uncultured
denovo1261	0	0	0	0	0	0	0	0	0	2	0	0	Archaea; __Thaumarchaeota; __Marine_Group_I
denovo1263	0	0	2	9	34	0	0	1	29	9	0	0	Archaea; __Euryarchaeota; __Thermoplasmata; __Thermoplasmatales; __Deep_Sea_Hydrothermal_Vent_Gp_2(DHVEG-2); __Candidatus_Aciduliprofundum
denovo1264	0	0	1	0	0	0	0	0	3	0	0	0	Archaea; __Euryarchaeota; __Halobacteria; __Halobacteriales; __Deep_Sea_Hydrothermal_Vent_Gp_6(DHVEG-6)
denovo1267	0	0	2	0	0	0	0	0	4	0	0	0	Archaea; __Euryarchaeota; __Thermoplasmata; __Thermoplasmatales; __Deep_Sea_Hydrothermal_Vent_Gp_2(DHVEG-2)
denovo1270	0	4	0	23	0	0	0	0	0	20	0	0	Archaea; __Euryarchaeota; __Halobacteria; __Halobacteriales; __Deep_Sea_Hydrothermal_Vent_Gp_6(DHVEG-6)
denovo1272	2149	1676	57	7	7	0	0	15	98	0	452	0	Archaea; __Euryarchaeota; __Methanopyri; __Methanopyrales; __Methanopyraceae; __Methanopyrus
denovo1274	2	1	0	0	0	0	0	0	0	0	0	0	Archaea; __Euryarchaeota; __Thermococci; __Thermococcales; __Thermococcaceae; __Thermococcus
denovo1275	0	0	0	0	0	0	0	0	6	0	0	0	Archaea; __Euryarchaeota; __Thermococci; __Thermococcales; __Thermococcaceae; __uncultured
denovo1276	0	0	1	0	0	0	0	0	0	19	0	0	Archaea; __Euryarchaeota; __Methanococci; __Methanococcales; __Methanocaldococcaceae; __Methanocaldococcus
denovo1281	0	0	0	0	0	0	0	0	0	15	0	0	Archaea; __Euryarchaeota; __Halobacteria; __Halobacteriales; __Miscellaneous_Euryarchaeotic_Group(MEG); __uncultured_archaeon
denovo1282	0	1	1	3	0	0	0	0	0	0	0	0	Archaea; __Euryarchaeota; __Archaeoglobi; __Archaeoglobales; __Archaeoglobaceae; __Archaeoglobus
denovo1284	0	2	3	0	0	0	0	0	0	0	0	0	Archaea; __Thaumarchaeota; __Marine_Group_I
denovo1285	0	0	0	0	0	0	0	0	7	0	0	0	Archaea; __Thaumarchaeota; __Marine_Group_I; __uncultured_archaeon; __uncultured_archaeon; __uncultured_archaeon
denovo1289	0	2	1	105	111	0	4	0	0	27	0	0	Archaea; __Korarchaeota; __Korarchaeota_Incertae_Sedis; __Unknown_Order; __Unknown_Family; __Candidatus_Korarchaeum
denovo1290	0	0	0	0	0	0	0	2	0	0	0	0	Archaea; __Thaumarchaeota; __Marine_Group_I; __uncultured_euryarchaeote; __uncultured_euryarchaeote; __uncultured_euryarchaeote
denovo1291	0	0	0	0	0	0	0	0	0	0	2	0	Archaea; __Euryarchaeota; __Thermoplasmata; __Z7ME43; __uncultured_archaeon; __uncultured_archaeon
denovo1293	0	0	0	0	0	28	1	0	0	0	0	0	Archaea; __Euryarchaeota; __Methanobacteria; __Methanobacteriales; __Methanobacteriaceae; __Methanosphaera
denovo1296	0	0	0	0	0	0	0	0	0	0	0	4	Archaea; __Euryarchaeota; __Halobacteria; __Halobacteriales; __Halobacteriaceae; __Halogranum
denovo1301	0	3	0	0	0	0	0	0	0	0	0	0	Archaea; __Euryarchaeota; __Halobacteria; __Halobacteriales; __Deep_Sea_Hydrothermal_Vent_Gp_6(DHVEG-6); __uncultured_bacterium
denovo1309	16	31	4	3	44	0	1	10	1	1	3	0	Archaea; __Euryarchaeota; __Halobacteria; __Halobacteriales; __Deep_Sea_Hydrothermal_Vent_Gp_6(DHVEG-6); __uncultured_bacterium
denovo1311	0	0	0	6	0	0	0	0	0	0	0	0	Archaea; __Crenarchaeota; __Thermoprotei; __Desulfurococcales; __Desulfurococcaceae; __Aeropyrum
denovo1313	0	0	0	0	0	0	0	0	2	0	0	0	Archaea; __Euryarchaeota; __Halobacteria; __Halobacteriales; __Deep_Sea_Hydrothermal_Vent_Gp_6(DHVEG-6)
denovo1314	0	0	0	0	0	0	0	0	48	0	3	0	Archaea; __Thaumarchaeota; __Marine_Group_I; __uncultured_marine_group_I_thaumarchaeote; __uncultured_marine_group_I_thaumarchaeote; __uncultured_marine_group_I_thaumarchaeote
denovo1319	0	0	0	0	0	0	0	0	0	2	0	0	Archaea; __Thaumarchaeota; __Marine_Benthic_Group_B; __unidentified_archaeon; __unidentified_archaeon; __unidentified_archaeon
denovo1325	9	3	0	0	0	0	0	4	1	0	0	0	Archaea; __Euryarchaeota; __Halobacteria; __Halobacteriales; __Miscellaneous_Euryarchaeotic_Group(MEG); __unidentified_archaeon
denovo1326	2	0	0	0	0	6	0	0	0	0	0	0	Archaea; __Euryarchaeota; __Methanomicrobia; __Methanomicrobiales; __WCHA2-08; __uncultured_Methanomicrobiales_archaeon
denovo1327	0	3	0	0	0	0	0	0	0	0	0	0	Archaea; __Euryarchaeota; __Halobacteria; __Halobacteriales; __Deep_Sea_Hydrothermal_Vent_Gp_6(DHVEG-6); __uncultured_crenarchaeote
denovo1329	0	0	0	0	11	0	1	0	0	12	5	0	Archaea; __Euryarchaeota; __Halobacteria; __Halobacteriales; __Deep_Sea_Hydrothermal_Vent_Gp_6(DHVEG-6); __uncultured_bacterium
denovo1334	0	0	0	0	0	0	0	0	1	4	0	0	Archaea; __Euryarchaeota; __Halobacteria; __Halobacteriales; __Deep_Sea_Hydrothermal_Vent_Gp_6(DHVEG-6); __uncultured_euryarchaeote
denovo1338	0	0	0	0	0	5	0	0	0	0	0	0	Archaea; __Euryarchaeota; __Thermoplasmata; __Thermoplasmatales; __Thermoplasmatales_Incertae_Sedis; __Candidatus_Methanomethylophilus
denovo1341	0	0	0	0	0	0	2	0	0	0	0	0	Archaea; __Euryarchaeota; __Methanobacteria; __Methanobacteriales; __Methanobacteriaceae; __Methanobrevibacter
denovo1342	0	0	0	15	0	0	0	0	2	14	0	0	Archaea; __Euryarchaeota; __Halobacteria; __Halobacteriales; __Deep_Sea_Hydrothermal_Vent_Gp_6(DHVEG-6); __uncultured_euryarchaeote
denovo1346	0	0	0	0	0	0	0	0	6	0	0	0	Archaea; __Euryarchaeota; __Halobacteria; __Halobacteriales; __Deep_Sea_Hydrothermal_Vent_Gp_6(DHVEG-6); __uncultured_euryarchaeote
denovo1348	0	4	0	19	0	0	0	0	0	0	0	0	Archaea; __Euryarchaeota; __Thermococci; __Thermococcales; __Thermococcaceae; __uncultured
denovo1349	0	0	0	0	0	0	0	0	0	0	2	0	Archaea; __Thaumarchaeota; __Marine_Group_I; __Unknown_Order; __Unknown_Family; __Candidatus_Nitrosopumilus
denovo1350	0	3	0	0	0	0	0	1	0	0	0	0	Archaea; __Euryarchaeota; __Halobacteria; __Halobacteriales; __Deep_Sea_Hydrothermal_Vent_Gp_6(DHVEG-6); __uncultured_bacterium
denovo1351	0	0	0	0	0	4	0	0	0	0	0	0	Archaea; __Euryarchaeota; __Methanobacteria; __Methanobacteriales; __Methanobacteriaceae; __Methanobacterium
denovo1352	0	0	0	0	0	219	6	0	0	0	0	2	Archaea; __Euryarchaeota; __Thermoplasmata; __Thermoplasmatales; __Thermoplasmatales_Incertae_Sedis; __Candidatus_Methanomethylophilus
denovo1353	0	0	0	0	0	0	0	0	1	2	0	0	Archaea; __Euryarchaeota; __Thermoplasmata; __Thermoplasmatales; __Deep_Sea_Hydrothermal_Vent_Gp_2(DHVEG-2)
denovo1355	0	0	0	0	0	0	0	0	0	0	0	8	Archaea; __Euryarchaeota; __Halobacteria; __Halobacteriales; __Halobacteriaceae; __Halogranum
denovo1356	0	5	0	168	87	0	6	0	0	13	0	0	Archaea; __Euryarchaeota; __Archaeoglobi; __Archaeoglobales; __Archaeoglobaceae; __Archaeoglobus
denovo1358	0	0	1	0	0	0	0	0	0	1	0	0	Archaea; __Euryarchaeota; __Thermoplasmata; __Thermoplasmatales; __Deep_Sea_Hydrothermal_Vent_Gp_2(DHVEG-2)
denovo1360	0	0	0	0	0	0	0	0	0	3	0	0	Archaea; __Euryarchaeota; __Halobacteria; __Halobacteriales
denovo1362	0	1	4	0	0	0	57	3	6	0	65	33	Archaea; __Thaumarchaeota; __Marine_Group_I; __uncultured_marine_archaeon; __uncultured_marine_archaeon; __uncultured_marine_archaeon
denovo1365	0	0	0	21	3	0	0	0	2	8	0	0	Archaea; __Euryarchaeota; __Thermoplasmata; __Thermoplasmatales; __Marine_Benthic_Group_D_and_DHVEG-1; __uncultured_euryarchaeote
denovo1366	0	0	0	0	0	0	0	0	0	2	0	0	Archaea; __Euryarchaeota; __Halobacteria; __Halobacteriales
denovo1372	0	0	1	0	6	0	0	0	0	0	0	0	Archaea; __Euryarchaeota; __Methanomicrobia; __Methanomicrobiales; __Methanoregulaceae; __Methanosphaerula
denovo1375	0	19	0	6	0	0	0	1	6	12	7	0	Archaea; __Euryarchaeota; __Halobacteria; __Halobacteriales; __Deep_Sea_Hydrothermal_Vent_Gp_6(DHVEG-6); __uncultured_archaeon
denovo1378	0	0	0	0	8	102	15	0	0	0	3	3	Archaea; __Euryarchaeota; __Methanobacteria; __Methanobacteriales; __Methanobacteriaceae; __Methanobrevibacter
denovo1383	0	1	0	1	2	0	0	0	0	1	1	0	Archaea; __Crenarchaeota; __Thermoprotei; __Desulfurococcales; __Desulfurococcaceae; __uncultured
denovo1384	0	0	1	0	0	0	0	0	3	0	0	0	Archaea; __Thaumarchaeota; __Marine_Group_I; __uncultured_euryarchaeote; __uncultured_euryarchaeote; __uncultured_euryarchaeote
denovo1388	0	0	0	0	3	0	0	0	0	0	0	0	Archaea; __Crenarchaeota; __Thermoprotei
denovo1391	1	1	2	0	0	19	8	0	0	3	0	2	Archaea; __Thaumarchaeota; __Soil_Crenarchaeotic_Group(SCG)
denovo1393	0	0	0	0	2	0	0	0	0	0	0	0	Archaea; __Euryarchaeota; __Thermoplasmata; __Thermoplasmatales; __Deep_Sea_Hydrothermal_Vent_Gp_2(DHVEG-2)
denovo1395	0	3	0	0	0	0	0	0	0	0	0	0	Archaea; __Euryarchaeota; __Halobacteria; __Halobacteriales; __Deep_Sea_Hydrothermal_Vent_Gp_6(DHVEG-6); __uncultured_euryarchaeote
denovo1399	0	0	0	0	0	0	5	0	0	0	0	0	Archaea; __Euryarchaeota; __Halobacteria; __Halobacteriales; __Deep_Sea_Hydrothermal_Vent_Gp_6(DHVEG-6); __Euryarchaeota_archaeon_SCGC_AAA286-E23
denovo1400	0	0	0	1	0	0	0	0	0	2	0	0	Archaea; __Korarchaeota; __Korarchaeota_Incertae_Sedis; __Unknown_Order; __Unknown_Family; __Candidatus_Korarchaeum
denovo1404	0	0	0	0	0	0	0	0	2	0	0	0	Archaea; __Thaumarchaeota; __Marine_Group_I; __uncultured_archaeon_CRA20-0cm; __uncultured_archaeon_CRA20-0cm; __uncultured_archaeon_CRA20-0cm
denovo1407	0	0	0	0	3	0	0	0	0	0	0	0	Archaea; __Euryarchaeota; __Methanobacteria; __Methanobacteriales; __Methanobacteriaceae; __Methanobrevibacter
denovo1408	0	0	0	3	0	0	0	0	0	1	0	0	Archaea; __Crenarchaeota; __Thermoprotei; __Desulfurococcales; __Desulfurococcaceae; __uncultured
denovo1410	0	0	12	0	0	1	0	0	0	1	1	0	Archaea; __Euryarchaeota; __Methanomicrobia; __Methanomicrobiales; __Methanocorpusculaceae; __Methanocorpusculum
denovo1412	0	0	0	0	1	2	3	0	0	0	2	0	Archaea; __Euryarchaeota; __Halobacteria; __Halobacteriales; __Halobacteriaceae; __Halonotius
denovo1413	0	0	0	0	0	39	0	0	0	0	3	0	Archaea; __Euryarchaeota; __Methanomicrobia; __Methanosarcinales; __Methanosaetaceae; __Methanosaeta
denovo1421	1	2	1	0	0	0	0	0	0	0	1	0	Archaea; __Euryarchaeota; __Methanopyri; __Methanopyrales; __Methanopyraceae; __Methanopyrus
denovo1424	0	0	0	0	0	0	1	0	0	0	0	7	Archaea; __Crenarchaeota; __Thermoprotei
denovo1425	0	0	0	3	0	0	0	0	0	2	0	0	Archaea; __Euryarchaeota; __Thermococci; __Thermococcales; __Thermococcaceae; __Thermococcus
denovo1431	0	1	0	0	0	0	0	0	0	0	1	0	Archaea; __Euryarchaeota; __Halobacteria; __Halobacteriales; __Deep_Sea_Hydrothermal_Vent_Gp_6(DHVEG-6); __uncultured_bacterium
denovo1432	2	0	0	0	0	0	0	0	0	0	0	0	Archaea; __Euryarchaeota; __Methanopyri; __Methanopyrales; __Methanopyraceae; __Methanopyrus
denovo1434	0	0	0	0	0	0	0	0	3	0	0	0	Archaea; __Thaumarchaeota; __Marine_Group_I; __Unknown_Order; __Unknown_Family; __Candidatus_Nitrosopumilus
denovo1437	0	0	0	0	0	4	0	0	0	0	0	0	Archaea; __Euryarchaeota; __Methanomicrobia; __Methanomicrobiales; __Methanospirillaceae; __Methanospirillum
denovo1438	0	0	0	0	3	2	1	0	0	0	0	0	Archaea; __Euryarchaeota; __Methanobacteria; __Methanobacteriales; __Methanobacteriaceae; __Methanobrevibacter
denovo1440	0	0	0	0	0	0	0	0	1	6	0	0	Archaea; __Euryarchaeota; __Thermoplasmata; __Thermoplasmatales; __Marine_Group_II; __uncultured_marine_archaeon
denovo1445	0	0	0	0	16	0	0	0	0	0	0	0	Archaea; __Euryarchaeota; __Thermococci; __Thermococcales; __Thermococcaceae; __Pyrococcus
denovo1447	7	5	0	0	0	0	0	0	2	0	16	0	Archaea; __Euryarchaeota; __Methanopyri; __Methanopyrales; __Methanopyraceae; __Methanopyrus
denovo1450	0	0	0	0	44	0	32	0	0	0	0	3	Archaea; __Euryarchaeota; __Halobacteria; __Halobacteriales; __Halobacteriaceae; __Halomarina
denovo1454	0	4	0	0	0	0	0	0	0	0	0	0	Archaea; __Euryarchaeota; __Halobacteria; __Halobacteriales; __Deep_Sea_Hydrothermal_Vent_Gp_6(DHVEG-6); __uncultured_euryarchaeote
denovo1457	0	0	0	0	0	0	0	2	0	0	0	0	Archaea; __Thaumarchaeota; __Marine_Group_I
denovo1458	0	1	0	0	0	0	0	0	0	0	3	0	Archaea; __Euryarchaeota; __Halobacteria; __Halobacteriales; __Deep_Sea_Hydrothermal_Vent_Gp_6(DHVEG-6); __uncultured_bacterium
denovo1459	0	0	0	0	0	0	0	0	2	0	0	0	Archaea; __Euryarchaeota; __Thermoplasmata; __Thermoplasmatales; __Deep_Sea_Hydrothermal_Vent_Gp_2(DHVEG-2)
denovo1460	0	3	0	0	0	0	1	0	0	0	4	0	Archaea; __Euryarchaeota; __Halobacteria; __Halobacteriales; __Deep_Sea_Hydrothermal_Vent_Gp_6(DHVEG-6); __uncultured_bacterium
denovo1471	0	0	0	0	0	5	10	0	0	0	0	0	Archaea; __Euryarchaeota; __Methanobacteria; __Methanobacteriales; __Methanobacteriaceae; __uncultured
denovo1473	0	0	0	1	0	0	8	0	0	0	0	0	Archaea; __Euryarchaeota; __Halobacteria; __Halobacteriales; __Deep_Sea_Euryarchaeotic_Group(DSEG); __uncultured_archaeon
denovo1474	10	7	39	47	1	0	2	0	9	37	1	0	Archaea; __Euryarchaeota; __Thermoplasmata; __Thermoplasmatales; __Deep_Sea_Hydrothermal_Vent_Gp_2(DHVEG-2)
denovo1475	0	0	0	0	0	0	2	0	0	0	0	0	Archaea; __Euryarchaeota; __Thermoplasmata; __Thermoplasmatales; __Marine_Group_III; __uncultured_marine_euryarchaeote_DH148-W24
denovo1477	0	0	0	0	4	0	2	0	0	0	0	0	Archaea; __Crenarchaeota; __Thermoprotei; __Thermoproteales; __Thermoproteaceae; __uncultured
denovo1478	0	0	0	0	0	6	0	0	0	0	0	0	Archaea; __Thaumarchaeota; __Miscellaneous_Crenarchaeotic_Group; __uncultured_crenarchaeote; __uncultured_crenarchaeote; __uncultured_crenarchaeote
denovo1481	2	0	10	0	2	0	1	2	14	1	2	1	Archaea; __Thaumarchaeota; __Marine_Group_I; __Unknown_Order; __Unknown_Family; __Candidatus_Nitrosopumilus
denovo1482	0	0	0	2	0	0	0	0	1	0	0	0	Archaea; __Euryarchaeota
denovo1483	0	1	0	0	0	0	0	0	0	1	0	0	Archaea; __Euryarchaeota; __Halobacteria; __Halobacteriales; __Deep_Sea_Euryarchaeotic_Group(DSEG); __uncultured_archaeon
denovo1485	0	0	0	0	0	14	0	0	0	0	0	0	Archaea; __Euryarchaeota; __Thermoplasmata; __Thermoplasmatales; __Thermoplasmatales_Incertae_Sedis; __Candidatus_Methanomethylophilus
denovo1489	1	2	6	3	0	0	0	0	2	4	0	0	Archaea; __Euryarchaeota; __Thermoplasmata; __Thermoplasmatales; __Deep_Sea_Hydrothermal_Vent_Gp_2(DHVEG-2); __uncultured_archaeon
denovo1490	0	0	0	0	0	0	0	0	0	0	1	1	Archaea; __Euryarchaeota; __Methanobacteria; __Methanobacteriales; __Methanobacteriaceae; __Methanobrevibacter
denovo1497	25	23	1	1	0	0	0	0	1	0	6	0	Archaea; __Euryarchaeota; __Methanopyri; __Methanopyrales; __Methanopyraceae; __Methanopyrus
denovo1499	0	0	0	0	0	0	0	0	0	0	0	3	Archaea; __Euryarchaeota; __Halobacteria; __Halobacteriales; __Halobacteriaceae; __Halomicrobium
denovo1500	0	0	0	0	13	0	0	0	0	0	0	0	Archaea; __Euryarchaeota; __Methanobacteria; __Methanobacteriales; __Methanobacteriaceae; __Methanobrevibacter
denovo1502	0	0	0	0	0	0	0	0	0	0	2	0	Archaea; __Euryarchaeota; __Methanobacteria; __Methanobacteriales; __Methanobacteriaceae; __Methanobrevibacter
denovo1506	0	0	0	0	0	0	3	0	0	3	0	0	Archaea; __Thaumarchaeota; __Marine_Group_I; __Unknown_Order; __Unknown_Family; __Candidatus_Nitrosopumilus
denovo1509	0	0	0	0	2	0	0	0	0	0	0	0	Archaea; __Euryarchaeota; __Methanobacteria; __Methanobacteriales; __Methanobacteriaceae; __Methanosphaera
denovo1512	0	0	0	6	0	0	0	0	0	3	0	0	Archaea; __Crenarchaeota; __Thermoprotei; __Desulfurococcales; __Desulfurococcaceae; __uncultured
denovo1513	0	0	0	0	1	0	0	0	0	1	1	0	Archaea; __Euryarchaeota; __Halobacteria; __Halobacteriales; __Deep_Sea_Hydrothermal_Vent_Gp_6(DHVEG-6); __uncultured_bacterium
denovo1514	0	0	2	0	0	0	0	0	0	1	0	0	Archaea; __Euryarchaeota; __Thermoplasmata; __Thermoplasmatales; __Thermoplasmatales_Incertae_Sedis; __Candidatus_Methanomethylophilus
denovo1518	3	0	0	0	0	0	0	0	0	0	0	0	Archaea; __Euryarchaeota; __Halobacteria; __Halobacteriales; __Deep_Sea_Hydrothermal_Vent_Gp_6(DHVEG-6); __unidentified_archaeon
denovo1519	0	0	0	0	0	0	0	0	0	1	1	0	Archaea; __Euryarchaeota; __Halobacteria; __Halobacteriales; __Deep_Sea_Hydrothermal_Vent_Gp_6(DHVEG-6); __uncultured_bacterium
denovo1520	0	0	0	0	10	308	14	0	0	0	0	0	Archaea; __Euryarchaeota; __Methanobacteria; __Methanobacteriales; __Methanobacteriaceae; __Methanobrevibacter
denovo1521	0	0	0	0	0	64	0	0	0	0	0	0	Archaea; __Euryarchaeota; __Thermoplasmata; __Thermoplasmatales; __Thermoplasmatales_Incertae_Sedis; __Candidatus_Methanomethylophilus
denovo1523	0	0	0	0	0	0	0	0	8	0	0	0	Archaea; __Euryarchaeota; __Halobacteria; __Halobacteriales; __Deep_Sea_Hydrothermal_Vent_Gp_6(DHVEG-6); __uncultured_euryarchaeote
denovo1524	0	0	0	0	7	0	1	0	0	0	0	0	Archaea; __Euryarchaeota; __Methanobacteria; __Methanobacteriales; __Methanobacteriaceae; __Methanosphaera
denovo1525	0	0	0	0	12	19	6	2	0	0	0	2	Archaea; __Euryarchaeota; __Methanobacteria; __Methanobacteriales; __Methanobacteriaceae; __Methanobrevibacter
denovo1526	0	0	0	1	0	0	0	0	0	1	0	0	Archaea; __Thaumarchaeota; __Marine_Benthic_Group_B; __unidentified_archaeon; __unidentified_archaeon; __unidentified_archaeon
denovo1528	0	0	0	0	2	0	0	0	0	0	0	0	Archaea; __Euryarchaeota; __Halobacteria; __Halobacteriales; __Deep_Sea_Hydrothermal_Vent_Gp_6(DHVEG-6); __Euryarchaeota_archaeon_SCGC_AAA286-E23
denovo1529	0	0	0	0	0	0	0	0	5	0	0	0	Archaea; __Thaumarchaeota; __Marine_Group_I; __uncultured_crenarchaeote; __uncultured_crenarchaeote; __uncultured_crenarchaeote
denovo1531	0	2	0	0	0	0	0	0	0	1	0	0	Archaea; __Crenarchaeota; __Thermoprotei; __Desulfurococcales; __Desulfurococcaceae; __uncultured
denovo1533	3	1	2	0	0	0	0	0	5	0	0	0	Archaea; __Euryarchaeota; __Archaeoglobi; __Archaeoglobales; __Archaeoglobaceae; __uncultured
denovo1536	0	2	0	0	0	0	52	0	0	0	3	1	Archaea; __Euryarchaeota; __Halobacteria; __Halobacteriales; __Deep_Sea_Hydrothermal_Vent_Gp_6(DHVEG-6); __uncultured_bacterium
denovo1544	0	0	4	0	0	0	0	0	0	0	0	0	Archaea; __Euryarchaeota; __Methanomicrobia; __Methanomicrobiales; __Methanocorpusculaceae; __Methanocorpusculum
denovo1545	0	0	0	0	0	0	0	0	0	3	0	0	Archaea; __Euryarchaeota; __Halobacteria; __Halobacteriales; __Deep_Sea_Hydrothermal_Vent_Gp_6(DHVEG-6); __uncultured_archaeon
denovo1548	0	0	0	0	0	2	0	0	0	0	0	0	Archaea; __Euryarchaeota; __Methanobacteria; __Methanobacteriales; __Methanobacteriaceae; __Methanobrevibacter
denovo1553	0	0	0	0	0	0	1	0	0	0	1	0	Archaea; __Euryarchaeota; __Methanobacteria; __Methanobacteriales; __Methanobacteriaceae; __Methanobrevibacter
denovo1554	4	0	3	0	0	0	0	0	0	0	0	0	Archaea; __Euryarchaeota; __Archaeoglobi; __Archaeoglobales; __Archaeoglobaceae; __uncultured
denovo1556	0	0	0	0	0	9	0	0	0	0	0	0	Archaea; __Euryarchaeota; __Methanomicrobia; __Methanosarcinales; __Methanosarcinaceae; __Methanimicrococcus
denovo1557	0	0	0	2	0	0	0	0	0	0	0	0	Archaea; __Euryarchaeota; __Archaeoglobi; __Archaeoglobales; __Archaeoglobaceae; __uncultured
denovo1558	0	0	0	0	0	0	0	1	1	0	0	0	Archaea; __Euryarchaeota; __Halobacteria; __Halobacteriales; __Deep_Sea_Hydrothermal_Vent_Gp_6(DHVEG-6); __Euryarchaeota_archaeon_SCGC_AAA286-E23
denovo1559	0	0	2	0	0	0	0	0	0	0	0	0	Archaea; __Euryarchaeota; __Thermococci; __Thermococcales; __Thermococcaceae; __uncultured
denovo1560	18	41	36	10	27	0	0	0	31	29	26	2	Archaea; __Euryarchaeota; __Archaeoglobi; __Archaeoglobales; __Archaeoglobaceae; __Archaeoglobus
denovo1561	0	2	0	0	0	0	0	0	0	0	0	0	Archaea; __Euryarchaeota; __Halobacteria; __Halobacteriales; __Deep_Sea_Hydrothermal_Vent_Gp_6(DHVEG-6); __uncultured_euryarchaeote
denovo1562	0	8	0	0	0	0	0	0	0	0	0	0	Archaea; __Euryarchaeota; __Halobacteria; __Halobacteriales; __Deep_Sea_Euryarchaeotic_Group(DSEG); __uncultured_euryarchaeote
denovo1566	0	2	0	0	0	0	0	0	0	0	0	0	Archaea; __Euryarchaeota
denovo1569	0	1	1	0	0	0	0	0	0	0	0	0	Archaea; __Euryarchaeota; __Archaeoglobi; __Archaeoglobales; __Archaeoglobaceae; __uncultured
denovo1572	0	0	0	0	1	6	0	0	0	0	0	1	Archaea; __Euryarchaeota; __Methanobacteria; __Methanobacteriales; __Methanobacteriaceae; __Methanosphaera
denovo1573	0	0	0	2	0	0	0	0	2	1	0	0	Archaea; __Thaumarchaeota; __Marine_Benthic_Group_B; __unidentified_archaeon; __unidentified_archaeon; __unidentified_archaeon
denovo1574	0	1	2	0	0	0	0	0	1	1	0	0	Archaea; __Euryarchaeota; __Thermoplasmata; __Thermoplasmatales; __Deep_Sea_Hydrothermal_Vent_Gp_2(DHVEG-2); __unidentified_archaeon
denovo1576	1	13	0	0	2	0	0	0	0	0	0	0	Archaea; __Euryarchaeota; __Halobacteria; __Halobacteriales; __Deep_Sea_Hydrothermal_Vent_Gp_6(DHVEG-6); __uncultured_bacterium
denovo1577	1	0	0	0	1	0	0	0	0	0	0	0	Archaea; __Euryarchaeota; __Archaeoglobi; __Archaeoglobales; __Archaeoglobaceae; __uncultured
denovo1581	0	0	0	0	0	0	0	1	0	1	0	0	Archaea; __Euryarchaeota; __Thermoplasmata; __Thermoplasmatales; __AMOS1A-4113-D04; __uncultured_euryarchaeote
denovo1582	1	3	0	0	0	0	0	0	1	0	0	0	Archaea; __Euryarchaeota; __Methanopyri; __Methanopyrales; __Methanopyraceae; __Methanopyrus
denovo1586	0	0	0	0	0	0	3	0	0	1	7	4	Archaea; __Thaumarchaeota; __Marine_Group_I; __uncultured_marine_archaeon; __uncultured_marine_archaeon; __uncultured_marine_archaeon
denovo1588	0	2	0	0	5	0	0	0	0	9	6	0	Archaea; __Crenarchaeota; __Thermoprotei
denovo1590	0	2	0	0	0	0	0	0	0	0	0	0	Archaea; __Euryarchaeota; __Halobacteria; __Halobacteriales; __Deep_Sea_Hydrothermal_Vent_Gp_6(DHVEG-6)
denovo1591	98	589	0	0	8	0	0	239	181	0	4	0	Archaea; __Euryarchaeota; __Halobacteria; __Halobacteriales; __Deep_Sea_Hydrothermal_Vent_Gp_6(DHVEG-6)
denovo1593	39	7	52	2	0	0	0	5	33	1	3	2	Archaea; __Thaumarchaeota; __Marine_Group_I; __Unknown_Order; __Unknown_Family; __Candidatus_Nitrosopumilus
denovo1597	0	0	0	0	0	5	0	0	0	0	0	0	Archaea; __Euryarchaeota; __Methanobacteria; __Methanobacteriales; __Methanobacteriaceae
denovo1599	0	0	0	0	0	0	0	0	0	0	0	3	Archaea; __Euryarchaeota; __Methanomicrobia; __Methanomicrobiales; __Methanoregulaceae; __Methanoregula
denovo1602	0	1	0	0	60	55	47	2	0	0	0	1	Archaea; __Euryarchaeota; __Methanobacteria; __Methanobacteriales; __Methanobacteriaceae; __Methanosphaera
denovo1603	0	0	1	4	0	0	0	0	8	4	0	0	Archaea; __Euryarchaeota; __Thermoplasmata; __Thermoplasmatales; __Deep_Sea_Hydrothermal_Vent_Gp_2(DHVEG-2); __uncultured_archaeon
denovo1606	0	3	5	0	0	0	0	1	2	1	0	0	Archaea; __Thaumarchaeota; __Marine_Group_I; __Unknown_Order; __Unknown_Family; __Candidatus_Nitrosopumilus
denovo1608	2	0	0	0	0	0	0	0	0	0	0	0	Archaea; __Euryarchaeota; __Archaeoglobi; __Archaeoglobales; __Archaeoglobaceae; __uncultured
denovo1609	0	5	0	0	0	0	0	0	6	0	0	0	Archaea; __Euryarchaeota; __Halobacteria; __Halobacteriales; __Deep_Sea_Hydrothermal_Vent_Gp_6(DHVEG-6); __uncultured_euryarchaeote
denovo1610	0	0	0	0	2	0	0	0	0	0	0	0	Archaea; __Euryarchaeota; __Methanobacteria; __Methanobacteriales; __Methanobacteriaceae; __Methanobrevibacter
denovo1611	0	0	0	0	0	0	0	0	0	2	0	0	Archaea; __Euryarchaeota; __Thermoplasmata; __Thermoplasmatales; __Deep_Sea_Hydrothermal_Vent_Gp_2(DHVEG-2)
denovo1612	15	10	0	0	0	0	0	0	2	0	17	0	Archaea; __Euryarchaeota; __Methanopyri; __Methanopyrales; __Methanopyraceae; __Methanopyrus
denovo1616	0	0	0	6	0	0	0	0	0	0	0	0	Archaea; __Euryarchaeota; __Archaeoglobi; __Archaeoglobales; __Archaeoglobaceae; __uncultured_archaeon
denovo1617	1	0	11	0	0	0	0	4	6	1	0	0	Archaea; __Thaumarchaeota; __Marine_Group_I; __Unknown_Order; __Unknown_Family; __Candidatus_Nitrosopumilus
denovo1618	1	1	2	0	0	0	0	0	0	0	0	0	Archaea; __Euryarchaeota; __Archaeoglobi; __Archaeoglobales; __Archaeoglobaceae; __uncultured
denovo1619	1	0	1	0	0	0	0	0	0	0	0	0	Archaea; __Euryarchaeota; __Halobacteria; __Halobacteriales; __Deep_Sea_Hydrothermal_Vent_Gp_6(DHVEG-6); __uncultured_bacterium
denovo1622	0	0	0	0	0	0	0	0	0	0	2	0	Archaea; __Euryarchaeota; __Thermoplasmata; __Thermoplasmatales; __Marine_Group_II
denovo1625	0	0	2	0	0	0	2	1	0	0	0	2	Archaea; __Thaumarchaeota; __Marine_Group_I; __uncultured_marine_archaeon; __uncultured_marine_archaeon; __uncultured_marine_archaeon
denovo1627	0	0	0	5	0	0	0	0	0	0	0	0	Archaea; __Euryarchaeota; __Thermoplasmata; __Thermoplasmatales; __Deep_Sea_Hydrothermal_Vent_Gp_2(DHVEG-2); __unidentified_archaeon
denovo1630	1	1	0	0	0	0	0	0	0	0	0	0	Archaea; __Thaumarchaeota; __Marine_Group_I
denovo1632	0	0	0	0	0	3	8	1	0	0	0	2	Archaea; __Thaumarchaeota; __Soil_Crenarchaeotic_Group(SCG); __uncultured_archaeon; __uncultured_archaeon; __uncultured_archaeon
denovo1633	0	0	1	0	0	0	1	0	14	1	0	0	Archaea; __Thaumarchaeota; __Marine_Group_I; __Unknown_Order; __Unknown_Family; __Candidatus_Nitrosopumilus
denovo1637	0	0	0	2	0	0	0	0	0	0	0	0	Archaea; __Thaumarchaeota; __Marine_Benthic_Group_B; __unidentified_archaeon; __unidentified_archaeon; __unidentified_archaeon
denovo1638	0	0	0	1	1	0	0	0	0	0	0	0	Archaea; __Korarchaeota; __Korarchaeota_Incertae_Sedis; __Unknown_Order; __Unknown_Family; __Candidatus_Korarchaeum
denovo1642	1	0	1	0	27	0	0	0	0	0	0	0	Archaea; __Euryarchaeota; __Halobacteria; __Halobacteriales; __Deep_Sea_Hydrothermal_Vent_Gp_6(DHVEG-6); __uncultured_bacterium
denovo1648	0	0	0	0	0	0	0	0	2	0	0	0	Archaea; __Euryarchaeota; __Thermoplasmata; __Thermoplasmatales; __Marine_Group_III; __uncultured_marine_archaeon
denovo1649	0	0	0	0	4	1	3	0	0	0	0	1	Archaea; __Euryarchaeota; __Methanobacteria; __Methanobacteriales; __Methanobacteriaceae; __Methanosphaera
denovo1650	0	2	29	0	3	0	0	15	89	0	0	0	Archaea; __Euryarchaeota; __Halobacteria; __Halobacteriales; __Deep_Sea_Hydrothermal_Vent_Gp_6(DHVEG-6); __uncultured_euryarchaeote
denovo1651	0	0	0	0	0	0	0	0	2	0	0	0	Archaea; __Euryarchaeota; __Thermoplasmata; __Thermoplasmatales; __VC2.1_Arc6; __uncultured_archaeon_VC2.1_Arc6
denovo1652	0	0	0	1	4	0	0	0	2	5	0	0	Archaea; __Euryarchaeota
denovo1655	1	1	0	0	0	0	0	0	0	0	0	0	Archaea; __Euryarchaeota; __Methanopyri; __Methanopyrales; __Methanopyraceae; __Methanopyrus
denovo1656	0	0	0	0	0	0	0	0	0	0	5	3	Archaea; __Thaumarchaeota; __Soil_Crenarchaeotic_Group(SCG); __uncultured_archaeon; __uncultured_archaeon; __uncultured_archaeon
denovo1658	0	3	0	0	0	0	0	0	0	2	0	0	Archaea; __Euryarchaeota; __Archaeoglobi; __Archaeoglobales; __Archaeoglobaceae; __Ferroglobus
denovo1659	4	29	0	0	0	0	0	0	2	3	0	0	Archaea; __Euryarchaeota; __Halobacteria; __Halobacteriales; __Deep_Sea_Hydrothermal_Vent_Gp_6(DHVEG-6); __uncultured_crenarchaeote
denovo1660	0	0	1	13	13	0	0	0	0	0	0	0	Archaea; __Crenarchaeota; __Thermoprotei; __Desulfurococcales; __Desulfurococcaceae; __Ignisphaera
denovo1662	0	0	3	0	0	0	0	0	0	0	0	0	Archaea; __Euryarchaeota; __Archaeoglobi; __Archaeoglobales; __Archaeoglobaceae; __uncultured
denovo1663	0	0	0	0	0	0	0	0	2	0	0	0	Archaea; __Euryarchaeota; __Halobacteria; __Halobacteriales; __Deep_Sea_Hydrothermal_Vent_Gp_6(DHVEG-6); __uncultured_euryarchaeote
denovo1664	0	1	0	0	0	0	0	0	0	2	0	0	Archaea; __Euryarchaeota; __Thermoplasmata; __Thermoplasmatales; __Deep_Sea_Hydrothermal_Vent_Gp_2(DHVEG-2)
denovo1665	0	1	0	0	0	0	0	0	1	0	0	0	Archaea; __Thaumarchaeota; __Marine_Group_I
denovo1666	0	1	0	0	0	0	0	0	0	1	0	0	Archaea; __Euryarchaeota; __Halobacteria; __Halobacteriales; __Deep_Sea_Hydrothermal_Vent_Gp_6(DHVEG-6); __uncultured_bacterium
denovo1668	0	0	0	0	0	0	0	12	0	0	0	0	Archaea; __Euryarchaeota; __Halobacteria; __Halobacteriales; __Deep_Sea_Hydrothermal_Vent_Gp_6(DHVEG-6); __uncultured_bacterium
denovo1672	0	2	0	0	0	0	0	0	0	0	0	0	Archaea
denovo1673	0	0	0	13	4	0	0	0	0	0	0	0	Archaea; __Marine_Hydrothermal_Vent_Group_1(MHVG-1); __uncultured_euryarchaeote; __uncultured_euryarchaeote; __uncultured_euryarchaeote; __uncultured_euryarchaeote
denovo1674	0	0	0	0	0	25	0	0	0	0	0	0	Archaea; __Euryarchaeota; __Thermoplasmata; __Thermoplasmatales; __Thermoplasmatales_Incertae_Sedis; __Candidatus_Methanomethylophilus
denovo1675	0	0	0	9	0	0	0	0	1	3	0	0	Archaea; __Euryarchaeota; __Thermococci; __Thermococcales; __Thermococcaceae; __Palaeococcus
denovo1676	0	0	0	0	6	0	0	0	1	0	0	0	Archaea; __Euryarchaeota
denovo1679	0	0	2	0	0	0	0	0	0	0	0	0	Archaea
denovo1680	0	0	0	0	0	0	0	0	1	7	0	0	Archaea; __Euryarchaeota; __Halobacteria; __Halobacteriales; __Miscellaneous_Euryarchaeotic_Group(MEG); __uncultured_archaeon
denovo1687	0	0	0	0	2	0	0	0	0	1	0	0	Archaea; __Euryarchaeota; __Thermoplasmata; __Thermoplasmatales; __Deep_Sea_Hydrothermal_Vent_Gp_2(DHVEG-2); __unidentified_archaeon
denovo1691	0	0	0	0	0	0	0	0	1	0	0	2	Archaea; __Euryarchaeota; __Halobacteria; __Halobacteriales; __Deep_Sea_Hydrothermal_Vent_Gp_6(DHVEG-6); __uncultured_euryarchaeote
denovo1694	0	0	3	0	0	0	0	0	0	0	0	0	Archaea; __Euryarchaeota; __Methanomicrobia; __Methanomicrobiales; __Methanocorpusculaceae; __Methanocorpusculum
denovo1699	0	0	0	0	8	0	0	0	0	0	0	0	Archaea; __Euryarchaeota; __Halobacteria; __Halobacteriales; __Deep_Sea_Hydrothermal_Vent_Gp_6(DHVEG-6); __uncultured_crenarchaeote
denovo1703	0	2	0	0	0	0	0	1	0	3	7	1	Archaea; __Euryarchaeota; __Halobacteria; __Halobacteriales; __Deep_Sea_Hydrothermal_Vent_Gp_6(DHVEG-6); __uncultured_bacterium
denovo1706	0	0	0	0	0	0	11	3	4	0	17	5	Archaea; __Thaumarchaeota; __Marine_Group_I
denovo1708	0	0	0	0	0	0	0	0	0	5	0	0	Archaea; __Crenarchaeota; __Thermoprotei
denovo1709	3	0	1	0	0	0	0	0	0	0	0	0	Archaea; __Euryarchaeota; __Archaeoglobi; __Archaeoglobales; __Archaeoglobaceae; __uncultured
denovo1711	0	0	0	0	3	2	2	0	0	0	0	0	Archaea; __Euryarchaeota; __Methanobacteria; __Methanobacteriales; __Methanobacteriaceae; __Methanobrevibacter
denovo1714	0	0	0	0	0	0	0	0	0	0	4	0	Archaea; __Thaumarchaeota; __Marine_Group_I
denovo1717	0	0	0	1	0	0	0	0	8	100	0	0	Archaea; __Euryarchaeota; __Halobacteria; __Halobacteriales; __Deep_Sea_Hydrothermal_Vent_Gp_6(DHVEG-6); __uncultured_euryarchaeote
denovo1724	1	3	0	18	0	0	0	0	2	7	0	0	Archaea; __Euryarchaeota; __Halobacteria; __Halobacteriales; __Deep_Sea_Euryarchaeotic_Group(DSEG); __unidentified_archaeon
denovo1726	0	0	0	2	0	0	0	0	0	0	0	0	Archaea; __Crenarchaeota; __Thermoprotei; __Desulfurococcales; __Pyrodictiaceae; __uncultured_archaeon
denovo1727	0	0	1	8	3	0	0	0	0	1	0	0	Archaea; __Crenarchaeota; __Thermoprotei; __Desulfurococcales; __Desulfurococcaceae; __Ignisphaera
denovo1728	0	0	0	0	0	2	0	0	0	0	0	0	Archaea; __Euryarchaeota; __Methanobacteria; __Methanobacteriales; __Methanobacteriaceae; __Methanobrevibacter
denovo1733	0	0	0	0	0	1	4	0	0	0	2	0	Archaea; __Euryarchaeota; __Halobacteria; __Halobacteriales; __Halobacteriaceae; __Halorubrum
denovo1735	0	0	0	0	0	2	1	0	0	0	0	0	Archaea; __Euryarchaeota; __Methanobacteria; __Methanobacteriales; __Methanobacteriaceae; __Methanosphaera
denovo1736	0	0	0	0	0	0	0	0	26	0	0	0	Archaea; __Euryarchaeota; __Halobacteria; __Halobacteriales; __Deep_Sea_Hydrothermal_Vent_Gp_6(DHVEG-6)
denovo1737	2	0	0	0	0	0	0	0	0	0	0	0	Archaea; __Euryarchaeota; __Methanopyri; __Methanopyrales; __Methanopyraceae; __Methanopyrus
denovo1738	0	0	0	0	0	4	0	0	0	0	0	0	Archaea; __Euryarchaeota; __Methanomicrobia; __Methanosarcinales; __Methanosaetaceae; __Methanosaeta
denovo1739	1	3	0	0	0	0	0	0	0	0	0	0	Archaea; __Euryarchaeota; __Halobacteria; __Halobacteriales; __Deep_Sea_Hydrothermal_Vent_Gp_6(DHVEG-6); __uncultured_bacterium
denovo1745	0	0	0	2	0	0	0	0	0	0	0	0	Archaea; __Thaumarchaeota; __Marine_Benthic_Group_B; __uncultured_euryarchaeote; __uncultured_euryarchaeote; __uncultured_euryarchaeote
denovo1747	0	2	0	0	0	0	0	0	0	0	0	0	Archaea; __Euryarchaeota; __Halobacteria; __Halobacteriales; __Deep_Sea_Hydrothermal_Vent_Gp_6(DHVEG-6)
denovo1748	1	7	0	0	0	0	0	1	0	0	2	0	Archaea; __Euryarchaeota; __Methanopyri; __Methanopyrales; __Methanopyraceae; __Methanopyrus
denovo1749	0	0	0	0	79	0	0	0	0	0	0	0	Archaea; __Thaumarchaeota; __Terrestrial_Hot_Spring_Gp(THSCG); __uncultured_euryarchaeote; __uncultured_euryarchaeote; __uncultured_euryarchaeote
denovo1751	0	1	0	0	0	0	58	14	15	0	156	98	Archaea; __Euryarchaeota; __Thermoplasmata; __Thermoplasmatales; __Marine_Group_II; __uncultured_marine_group_II_euryarchaeote_HF500_30A08
denovo1753	0	2	0	1	1	0	0	0	0	0	0	0	Archaea; __Euryarchaeota; __Thermoplasmata; __Thermoplasmatales; __Deep_Sea_Hydrothermal_Vent_Gp_2(DHVEG-2); __uncultured_euryarchaeote
denovo1756	0	3	0	1	0	0	0	0	0	9	0	0	Archaea; __Euryarchaeota
denovo1759	0	0	0	0	12	0	0	0	0	0	0	0	Archaea; __Euryarchaeota; __Methanomicrobia; __Methanomicrobiales; __Methanospirillaceae; __Methanospirillum
denovo1760	0	2	1	0	0	0	0	1	2	0	0	0	Archaea; __Thaumarchaeota; __Marine_Group_I; __uncultured_archaeon; __uncultured_archaeon; __uncultured_archaeon
denovo1761	1	3	0	0	0	0	0	0	0	0	0	0	Archaea; __Euryarchaeota; __Methanopyri; __Methanopyrales; __Methanopyraceae; __Methanopyrus
denovo1766	1	2	9	0	1	0	1	0	10	0	0	1	Archaea; __Thaumarchaeota; __Marine_Group_I; __Unknown_Order; __Unknown_Family; __Candidatus_Nitrosopumilus
denovo1768	0	0	0	0	0	0	0	0	2	0	0	0	Archaea; __Euryarchaeota; __Thermoplasmata; __Thermoplasmatales; __VC2.1_Arc6; __uncultured_archaeon_VC2.1_Arc6
denovo1769	0	0	0	0	0	9	0	0	0	0	0	0	Archaea; __Euryarchaeota; __Methanobacteria; __Methanobacteriales; __Methanobacteriaceae; __Methanobrevibacter
denovo1771	0	0	0	0	2	0	0	0	0	0	0	2	Archaea; __Euryarchaeota; __Halobacteria; __Halobacteriales; __Halobacteriaceae; __Candidatus_Halobonum
denovo1772	0	0	0	0	5	0	0	0	0	0	0	0	Archaea; __Euryarchaeota; __Archaeoglobi; __Archaeoglobales; __Archaeoglobaceae
denovo1776	0	0	0	5	0	0	0	0	0	0	0	0	Archaea; __Euryarchaeota; __Thermococci; __Thermococcales; __Thermococcaceae; __uncultured
denovo1777	0	0	0	0	0	0	0	0	0	0	1	1	Archaea; __Thaumarchaeota; __Marine_Group_I
denovo1783	0	0	0	0	0	0	0	0	2	0	0	0	Archaea; __Euryarchaeota; __Methanobacteria; __Methanobacteriales; __Methanobacteriaceae; __Methanobacterium
denovo1786	2	0	0	0	0	0	0	0	0	0	0	0	Archaea; __Euryarchaeota; __Thermoplasmata; __Thermoplasmatales; __AMOS1A-4113-D04; __uncultured_euryarchaeote
denovo1794	0	0	0	2	3	0	0	0	0	0	0	0	Archaea; __Euryarchaeota; __Archaeoglobi; __Archaeoglobales; __Archaeoglobaceae; __uncultured_archaeon
denovo1795	0	11	0	0	0	0	0	0	7	0	0	0	Archaea; __Euryarchaeota; __Halobacteria; __Halobacteriales; __Deep_Sea_Hydrothermal_Vent_Gp_6(DHVEG-6); __uncultured_euryarchaeote
denovo1799	0	0	0	0	0	0	0	0	0	6	0	0	Archaea; __Thaumarchaeota; __Marine_Benthic_Group_B; __unidentified_archaeon; __unidentified_archaeon; __unidentified_archaeon
denovo1800	0	2	2	0	0	0	0	0	0	1	0	0	Archaea; __Euryarchaeota; __Thermococci; __Thermococcales; __Thermococcaceae; __uncultured
denovo1802	0	0	4	0	0	0	0	0	0	0	0	0	Archaea; __Euryarchaeota; __Methanomicrobia; __Methanosarcinales; __Methanosaetaceae; __Methanosaeta
denovo1803	0	0	0	3	0	0	0	0	0	115	0	0	Archaea
denovo1805	3	3	0	0	0	0	0	0	0	0	0	0	Archaea; __Euryarchaeota; __Methanopyri; __Methanopyrales; __Methanopyraceae; __Methanopyrus
denovo1808	0	3	0	0	0	0	0	0	0	0	0	1	Archaea; __Euryarchaeota; __Methanococci; __Methanococcales; __Methanocaldococcaceae; __Methanocaldococcus
denovo1810	0	0	0	0	0	0	0	0	11	0	0	0	Archaea; __Thaumarchaeota; __Marine_Group_I; __uncultured_archaeon; __uncultured_archaeon; __uncultured_archaeon
denovo1812	0	0	0	4	0	0	0	0	0	0	0	0	Archaea; __Euryarchaeota; __Archaeoglobi; __Archaeoglobales; __Archaeoglobaceae; __uncultured_archaeon
denovo1816	0	1	0	0	1	0	0	0	0	0	1	0	Archaea; __Euryarchaeota; __Halobacteria; __Halobacteriales; __Deep_Sea_Hydrothermal_Vent_Gp_6(DHVEG-6); __uncultured_bacterium
denovo1820	0	0	0	0	0	0	2	0	0	0	0	1	Archaea; __Thaumarchaeota; __Marine_Group_I; __unidentified_archaeon; __unidentified_archaeon; __unidentified_archaeon
denovo1825	23	25	56	631	290	0	1	0	38	198	2	0	Archaea; __Euryarchaeota; __Thermococci; __Thermococcales; __Thermococcaceae; __uncultured
denovo1827	0	4	0	0	0	0	0	0	0	0	0	0	Archaea; __Euryarchaeota; __Halobacteria; __Halobacteriales; __Deep_Sea_Hydrothermal_Vent_Gp_6(DHVEG-6); __uncultured_bacterium
denovo1830	0	0	0	0	0	35	2	0	0	0	0	0	Archaea; __Euryarchaeota; __Thermoplasmata; __Thermoplasmatales; __Thermoplasmatales_Incertae_Sedis; __Candidatus_Methanomethylophilus
denovo1833	0	0	0	1	0	0	0	0	16	0	0	0	Archaea; __Thaumarchaeota; __Marine_Benthic_Group_B; __uncultured_sediment_archaeon; __uncultured_sediment_archaeon; __uncultured_sediment_archaeon
denovo1835	1	2	0	0	0	0	0	0	0	0	0	0	Archaea; __Euryarchaeota; __Thermococci; __Thermococcales; __Thermococcaceae; __uncultured_archaeon
denovo1836	0	0	0	0	0	4	0	0	0	0	0	0	Archaea; __Euryarchaeota; __Methanobacteria; __Methanobacteriales; __Methanobacteriaceae
denovo1838	0	0	0	0	2	4	1	0	0	0	0	0	Archaea; __Euryarchaeota; __Methanobacteria; __Methanobacteriales; __Methanobacteriaceae; __Methanosphaera
denovo1840	0	0	0	2	0	0	0	0	0	0	0	0	Archaea; __Thaumarchaeota; __Marine_Benthic_Group_B; __unidentified_archaeon; __unidentified_archaeon; __unidentified_archaeon
denovo1841	1	0	0	0	0	0	0	9	0	0	0	0	Archaea; __Euryarchaeota; __Halobacteria; __Halobacteriales; __Deep_Sea_Hydrothermal_Vent_Gp_6(DHVEG-6); __uncultured_bacterium
denovo1850	0	0	0	1	1	0	0	4	0	0	0	0	Archaea; __Euryarchaeota; __Halobacteria; __Halobacteriales; __Deep_Sea_Hydrothermal_Vent_Gp_6(DHVEG-6); __Euryarchaeota_archaeon_SCGC_AAA286-E23
denovo1852	0	0	0	0	0	4	0	0	0	0	0	0	Archaea; __Euryarchaeota; __Methanobacteria; __Methanobacteriales; __Methanobacteriaceae; __Methanosphaera
denovo1855	0	0	0	0	3	0	0	0	0	0	0	0	Archaea; __Euryarchaeota
denovo1856	0	0	0	0	0	0	0	0	2	0	0	0	Archaea; __Euryarchaeota; __Thermoplasmata; __Marine_Benthic_Group_E; __uncultured_archaeon; __uncultured_archaeon
denovo1859	0	0	0	0	0	0	0	2	0	0	0	3	Archaea; __Euryarchaeota; __Halobacteria; __Halobacteriales; __Deep_Sea_Hydrothermal_Vent_Gp_6(DHVEG-6); __uncultured_bacterium
denovo1861	0	0	0	0	0	0	0	0	2	8	0	0	Archaea; __Euryarchaeota; __Halobacteria; __Halobacteriales; __Deep_Sea_Hydrothermal_Vent_Gp_6(DHVEG-6); __uncultured_euryarchaeote
denovo1862	0	0	0	0	8	4	0	0	0	0	0	1	Archaea; __Euryarchaeota; __Methanobacteria; __Methanobacteriales; __Methanobacteriaceae; __Methanosphaera
denovo1865	0	0	0	0	0	0	0	0	0	5	0	0	Archaea; __Euryarchaeota; __Halobacteria; __Halobacteriales
denovo1867	0	0	0	5	0	0	0	0	0	2	0	0	Archaea; __Euryarchaeota; __Thermoplasmata; __Thermoplasmatales; __Deep_Sea_Hydrothermal_Vent_Gp_2(DHVEG-2); __unidentified_archaeon
denovo1869	0	0	0	0	0	0	0	0	17	0	0	0	Archaea; __Euryarchaeota; __Halobacteria; __Halobacteriales; __Deep_Sea_Hydrothermal_Vent_Gp_6(DHVEG-6); __uncultured_euryarchaeote
denovo1871	0	0	0	1	0	0	0	0	0	3	0	0	Archaea; __Euryarchaeota; __Halobacteria; __Halobacteriales; __Deep_Sea_Hydrothermal_Vent_Gp_6(DHVEG-6); __uncultured_euryarchaeote
denovo1874	0	0	0	0	0	0	5	0	0	0	0	10	Archaea; __Euryarchaeota; __Thermoplasmata; __Thermoplasmatales; __Thermoplasmatales_Incertae_Sedis; __Candidatus_Methanomethylophilus
denovo1875	0	0	0	0	0	0	0	0	2	0	0	0	Archaea; __Euryarchaeota
denovo1877	0	0	0	0	0	0	0	0	2	0	0	0	Archaea; __Euryarchaeota; __Halobacteria; __Halobacteriales; __Deep_Sea_Hydrothermal_Vent_Gp_6(DHVEG-6); __Euryarchaeota_archaeon_SCGC_AAA286-E23
denovo1879	0	1	0	0	0	0	0	1	0	1	0	0	Archaea; __Euryarchaeota; __Halobacteria; __Halobacteriales; __Deep_Sea_Hydrothermal_Vent_Gp_6(DHVEG-6); __uncultured_bacterium
denovo1880	6	3	0	5	3	0	0	2	24	33	3	0	Archaea; __Euryarchaeota; __Thermoplasmata; __Thermoplasmatales; __AMOS1A-4113-D04; __uncultured_archaeon
denovo1881	26	47	153	1231	796	0	53	11	1023	895	4	0	Archaea; __Euryarchaeota; __Thermoplasmata; __Thermoplasmatales; __Deep_Sea_Hydrothermal_Vent_Gp_2(DHVEG-2); __Candidatus_Aciduliprofundum
denovo1887	0	0	0	0	3	0	0	0	1	0	0	0	Archaea; __Euryarchaeota; __Archaeoglobi; __Archaeoglobales; __Archaeoglobaceae; __Archaeoglobus
denovo1890	1	1	1	3	2	0	0	0	0	0	0	0	Archaea; __Euryarchaeota; __Thermococci; __Thermococcales; __Thermococcaceae; __uncultured
denovo1891	0	0	0	0	1	0	0	0	0	1	0	0	Archaea; __Euryarchaeota; __Methanobacteria; __Methanobacteriales; __Methanobacteriaceae; __uncultured
denovo1892	0	0	4	0	0	0	0	0	0	0	0	0	Archaea; __Euryarchaeota; __Thermoplasmata; __Thermoplasmatales; __Terrestrial_Miscellaneous_Gp(TMEG); __uncultured_archaeon
denovo1896	0	1	0	0	0	0	0	1	8	15	0	0	Archaea; __Euryarchaeota; __Halobacteria; __Halobacteriales; __Deep_Sea_Hydrothermal_Vent_Gp_6(DHVEG-6); __uncultured_archaeon
denovo1903	0	2	0	0	0	0	0	0	0	0	0	0	Archaea; __Crenarchaeota; __Thermoprotei; __Desulfurococcales; __Desulfurococcaceae; __uncultured
denovo1905	37	428	50	165	294	5	130	220	6	1893	3897	985	Archaea; __Euryarchaeota; __Halobacteria; __Halobacteriales; __Deep_Sea_Hydrothermal_Vent_Gp_6(DHVEG-6); __uncultured_bacterium
denovo1913	1	0	0	0	0	16	18	0	0	0	7	0	Archaea; __Thaumarchaeota; __Soil_Crenarchaeotic_Group(SCG)
denovo1916	0	0	0	0	4	0	0	0	0	0	0	0	Archaea; __Crenarchaeota; __Thermoprotei; __Desulfurococcales; __Desulfurococcaceae
denovo1918	0	1	1	1	0	0	0	0	0	0	0	0	Archaea; __Euryarchaeota; __Archaeoglobi; __Archaeoglobales; __Archaeoglobaceae; __Archaeoglobus
denovo1919	0	0	0	0	0	0	0	0	0	0	1	1	Archaea; __Thaumarchaeota; __Marine_Group_I
denovo1925	3	0	0	0	0	0	0	0	0	0	0	0	Archaea; __Euryarchaeota; __Archaeoglobi; __Archaeoglobales; __Archaeoglobaceae; __uncultured
denovo1926	0	38	0	0	0	0	0	0	0	0	0	0	Archaea; __Euryarchaeota; __Halobacteria; __Halobacteriales; __Deep_Sea_Hydrothermal_Vent_Gp_6(DHVEG-6); __uncultured_euryarchaeote
denovo1927	1	1	0	0	0	0	0	0	0	0	0	0	Archaea; __Euryarchaeota; __Methanopyri; __Methanopyrales; __Methanopyraceae; __Methanopyrus
denovo1928	0	0	0	3	0	0	0	0	4	0	0	0	Archaea; __Euryarchaeota; __Halobacteria; __Halobacteriales; __Deep_Sea_Hydrothermal_Vent_Gp_6(DHVEG-6); __uncultured_archaeon
denovo1930	0	3	0	0	0	0	0	0	0	0	0	0	Archaea; __Euryarchaeota; __Halobacteria; __Halobacteriales; __Deep_Sea_Hydrothermal_Vent_Gp_6(DHVEG-6); __uncultured_archaeon
denovo1933	0	0	0	0	0	0	0	2	0	0	0	0	Archaea; __Euryarchaeota; __Halobacteria; __Halobacteriales; __Deep_Sea_Hydrothermal_Vent_Gp_6(DHVEG-6); __uncultured_bacterium
denovo1934	0	2	0	0	0	0	0	0	0	0	0	0	Archaea; __Euryarchaeota; __Halobacteria; __Halobacteriales; __Deep_Sea_Hydrothermal_Vent_Gp_6(DHVEG-6); __uncultured_bacterium
denovo1936	0	0	0	10	0	0	0	0	0	0	0	0	Archaea; __Euryarchaeota; __Archaeoglobi; __Archaeoglobales; __Archaeoglobaceae; __uncultured_archaeon
denovo1937	0	0	0	0	5	0	0	0	0	5	0	0	Archaea; __Euryarchaeota; __Thermoplasmata; __Thermoplasmatales; __AMOS1A-4113-D04; __uncultured_euryarchaeote
denovo1938	0	0	0	0	0	0	0	0	0	0	0	2	Archaea; __Euryarchaeota; __Halobacteria; __Halobacteriales; __Deep_Sea_Hydrothermal_Vent_Gp_6(DHVEG-6); __Euryarchaeota_archaeon_SCGC_AAA286-E23
denovo1940	0	0	0	0	2	4	50	0	0	0	0	0	Archaea; __Euryarchaeota; __Methanobacteria; __Methanobacteriales; __Methanobacteriaceae; __Methanobacterium
denovo1943	0	0	0	0	0	0	0	0	0	2	0	0	Archaea; __Euryarchaeota; __Halobacteria; __Halobacteriales; __Deep_Sea_Hydrothermal_Vent_Gp_6(DHVEG-6); __uncultured_archaeon
denovo1944	0	0	0	0	0	1	2	0	0	0	0	0	Archaea; __Euryarchaeota; __Thermoplasmata; __Thermoplasmatales; __Thermoplasmatales_Incertae_Sedis; __Candidatus_Methanomethylophilus
denovo1946	2	0	0	0	0	0	0	0	0	0	0	0	Archaea; __Euryarchaeota; __Halobacteria; __Halobacteriales; __Deep_Sea_Hydrothermal_Vent_Gp_6(DHVEG-6); __uncultured_euryarchaeote
denovo1948	0	0	0	0	0	0	0	0	0	0	0	4	Archaea; __Euryarchaeota; __Halobacteria; __Halobacteriales; __Halobacteriaceae; __Haloarcula
denovo1953	0	0	0	1	0	0	0	0	0	0	1	0	Archaea; __Euryarchaeota; __Halobacteria; __Halobacteriales; __Deep_Sea_Hydrothermal_Vent_Gp_6(DHVEG-6); __uncultured_bacterium
denovo1954	0	0	0	0	0	0	0	3	0	0	0	0	Archaea; __Euryarchaeota; __Halobacteria; __Halobacteriales; __Deep_Sea_Hydrothermal_Vent_Gp_6(DHVEG-6); __Euryarchaeota_archaeon_SCGC_AAA286-E23
denovo1955	0	2	0	0	0	0	18	4	3	0	10	3	Archaea; __Euryarchaeota; __Thermoplasmata; __Thermoplasmatales; __Marine_Group_III; __uncultured_marine_euryarchaeote_DH148-W24
denovo1961	0	0	0	25	0	0	0	0	0	5	0	0	Archaea; __Euryarchaeota; __Thermoplasmata; __Thermoplasmatales; __VC2.1_Arc6; __uncultured_sediment_archaeon
denovo1965	0	0	2	0	0	0	0	0	0	0	0	0	Archaea; __Euryarchaeota; __Thermoplasmata; __Thermoplasmatales; __Deep_Sea_Hydrothermal_Vent_Gp_2(DHVEG-2)
denovo1972	0	0	0	0	0	0	1	0	1	0	3	1	Archaea; __Thaumarchaeota; __Marine_Group_I; __uncultured_marine_archaeon; __uncultured_marine_archaeon; __uncultured_marine_archaeon
denovo1974	1	2	2	0	0	0	0	2	3	0	1	0	Archaea; __Thaumarchaeota; __Marine_Group_I; __Unknown_Order; __Unknown_Family; __Candidatus_Nitrosopumilus
denovo1976	0	0	0	10	0	0	0	0	0	1	0	1	Archaea; __Euryarchaeota; __Archaeoglobi; __Archaeoglobales; __Archaeoglobaceae; __Archaeoglobus
denovo1977	0	0	2	1	0	0	0	0	0	0	0	0	Archaea; __Euryarchaeota; __Thermoplasmata; __Thermoplasmatales; __Deep_Sea_Hydrothermal_Vent_Gp_2(DHVEG-2)
denovo1981	0	0	0	2	0	0	0	0	0	0	0	0	Archaea; __Euryarchaeota; __Archaeoglobi; __Archaeoglobales; __Archaeoglobaceae; __Archaeoglobus
denovo1982	0	0	0	0	0	0	0	17	17	0	0	0	Archaea; __Euryarchaeota; __Halobacteria; __Halobacteriales; __Deep_Sea_Hydrothermal_Vent_Gp_6(DHVEG-6); __Euryarchaeota_archaeon_SCGC_AAA286-E23
denovo1983	0	0	0	0	0	3	0	0	0	0	0	0	Archaea; __Thaumarchaeota; __Miscellaneous_Crenarchaeotic_Group; __uncultured_archaeon; __uncultured_archaeon; __uncultured_archaeon
denovo1985	2	0	0	0	0	0	0	0	0	0	0	0	Archaea; __Euryarchaeota; __Halobacteria; __Halobacteriales; __Deep_Sea_Hydrothermal_Vent_Gp_6(DHVEG-6); __uncultured_bacterium
denovo1987	0	0	0	0	2	0	0	0	0	0	0	0	Archaea; __Thaumarchaeota; __Terrestrial_Hot_Spring_Gp(THSCG); __uncultured_euryarchaeote; __uncultured_euryarchaeote; __uncultured_euryarchaeote
denovo1988	1	0	0	1	0	0	0	0	0	1	0	0	Archaea; __Euryarchaeota; __Archaeoglobi; __Archaeoglobales; __Archaeoglobaceae; __uncultured
denovo1989	0	0	0	0	0	0	0	1	0	0	8	0	Archaea; __Euryarchaeota; __Halobacteria; __Halobacteriales; __Deep_Sea_Hydrothermal_Vent_Gp_6(DHVEG-6); __uncultured_euryarchaeote
denovo1990	0	0	0	1	0	0	0	0	0	17	0	0	Archaea; __Euryarchaeota
denovo1993	0	0	0	0	3	11	2	0	0	0	1	11	Archaea; __Euryarchaeota; __Halobacteria; __Halobacteriales; __Halobacteriaceae; __Halonotius
denovo1995	0	2	0	0	0	0	1	0	0	0	7	0	Archaea; __Euryarchaeota; __Halobacteria; __Halobacteriales; __Deep_Sea_Hydrothermal_Vent_Gp_6(DHVEG-6); __uncultured_bacterium
denovo1998	0	0	0	2	0	0	0	0	0	0	0	0	Archaea; __Euryarchaeota; __Halobacteria; __Halobacteriales; __Deep_Sea_Hydrothermal_Vent_Gp_6(DHVEG-6); __uncultured_archaeon
denovo2001	3	0	0	0	0	0	0	0	0	0	0	0	Archaea; __Euryarchaeota; __Methanopyri; __Methanopyrales; __Methanopyraceae; __Methanopyrus
denovo2002	0	0	4	0	0	0	0	0	0	0	0	0	Archaea; __Thaumarchaeota; __Marine_Group_I; __uncultured_archaeon_CRA20-0cm; __uncultured_archaeon_CRA20-0cm; __uncultured_archaeon_CRA20-0cm
denovo2004	0	0	0	6	0	0	0	0	0	0	0	0	Archaea; __Euryarchaeota; __Archaeoglobi; __Archaeoglobales; __Archaeoglobaceae; __uncultured_archaeon
denovo2006	0	0	0	0	0	0	0	0	0	0	0	5	Archaea; __Euryarchaeota; __Halobacteria; __Halobacteriales; __Halobacteriaceae; __Halogranum
denovo2007	9	1	0	0	0	0	0	21	0	0	0	0	Archaea; __Euryarchaeota; __Halobacteria; __Halobacteriales; __Deep_Sea_Hydrothermal_Vent_Gp_6(DHVEG-6); __unidentified_archaeon
denovo2009	0	0	0	0	0	0	0	0	2	0	0	0	Archaea; __Thaumarchaeota; __Marine_Benthic_Group_B; __unidentified_archaeon; __unidentified_archaeon; __unidentified_archaeon
denovo2010	3	0	0	0	0	0	0	0	0	1	0	0	Archaea; __Euryarchaeota; __Archaeoglobi; __Archaeoglobales; __Archaeoglobaceae; __Archaeoglobus
denovo2011	2	1	0	0	0	0	0	0	0	0	0	0	Archaea; __Euryarchaeota; __Methanopyri; __Methanopyrales; __Methanopyraceae; __Methanopyrus
denovo2012	2	0	0	1	0	0	0	0	0	0	0	0	Archaea; __Euryarchaeota; __Thermococci; __Thermococcales; __Thermococcaceae; __Thermococcus
denovo2017	0	0	0	0	0	3	0	0	0	0	0	0	Archaea; __Euryarchaeota; __Thermoplasmata; __Thermoplasmatales; __Thermoplasmatales_Incertae_Sedis; __Candidatus_Methanomethylophilus
denovo2018	0	0	0	0	0	0	0	0	0	0	0	2	Archaea; __Euryarchaeota; __Halobacteria; __Halobacteriales; __Halobacteriaceae; __Natronomonas
denovo2023	0	0	0	0	0	0	0	0	4	0	0	0	Archaea; __Euryarchaeota; __Thermoplasmata; __Thermoplasmatales; __Deep_Sea_Hydrothermal_Vent_Gp_2(DHVEG-2); __uncultured_archaeon_VC2.1_Arc13
denovo2026	0	0	0	1	1	0	0	0	0	0	0	0	Archaea; __Euryarchaeota; __Thermoplasmata; __Thermoplasmatales; __AMOS1A-4113-D04; __uncultured_euryarchaeote
denovo2027	2	2	3	0	0	0	0	1	3	0	0	0	Archaea; __Thaumarchaeota; __Marine_Group_I; __Unknown_Order; __Unknown_Family; __Candidatus_Nitrosopumilus
denovo2028	0	0	0	0	0	3	36	1	12	0	132	19	Archaea; __Thaumarchaeota; __Marine_Group_I
denovo2030	0	0	0	4	0	0	0	0	6	0	0	0	Archaea; __Euryarchaeota; __Halobacteria; __Halobacteriales; __Miscellaneous_Euryarchaeotic_Group(MEG); __uncultured_archaeon
denovo2031	0	0	0	7	0	0	0	0	0	0	0	0	Archaea; __Euryarchaeota; __Thermoplasmata; __Thermoplasmatales; __Deep_Sea_Hydrothermal_Vent_Gp_2(DHVEG-2); __uncultured_archaeon
denovo2037	1	0	0	8	1	0	0	0	0	0	0	0	Archaea; __Crenarchaeota; __Thermoprotei; __Desulfurococcales; __Desulfurococcaceae; __uncultured
denovo2038	0	0	0	0	0	5	1	0	0	0	3	3	Archaea; __Euryarchaeota; __Halobacteria; __Halobacteriales; __Halobacteriaceae; __uncultured
denovo2040	0	0	14	943	574	0	0	0	2	366	0	0	Archaea; __Euryarchaeota; __Archaeoglobi; __Archaeoglobales; __Archaeoglobaceae; __uncultured_archaeon
denovo2046	0	0	0	0	1	1	1	0	0	0	0	0	Archaea; __Euryarchaeota; __Methanobacteria; __Methanobacteriales; __Methanobacteriaceae; __Methanobrevibacter
denovo2048	0	0	0	0	6	3	0	0	0	0	0	0	Archaea; __Euryarchaeota; __Methanobacteria; __Methanobacteriales; __Methanobacteriaceae; __Methanobrevibacter
denovo2050	0	0	0	0	0	2	1	0	0	0	0	0	Archaea; __Euryarchaeota; __Methanobacteria; __Methanobacteriales; __Methanobacteriaceae; __Methanobrevibacter
denovo2051	0	0	0	0	0	6	0	0	0	0	0	0	Archaea; __Euryarchaeota; __Methanobacteria; __Methanobacteriales; __Methanobacteriaceae; __uncultured
denovo2052	0	0	0	0	0	0	23	2	0	0	0	1	Archaea; __Euryarchaeota; __Thermoplasmata; __Thermoplasmatales; __Marine_Group_II; __uncultured_marine_group_II_euryarchaeote_HF130_88G10
denovo2053	7	20	16	0	3	5	518	47	76	17	1062	191	Archaea; __Thaumarchaeota; __Marine_Group_I; __uncultured_marine_archaeon; __uncultured_marine_archaeon; __uncultured_marine_archaeon
denovo2054	0	0	0	0	0	0	7	0	0	0	7	0	Archaea; __Thaumarchaeota; __Marine_Group_I; __uncultured_marine_group_I_thaumarchaeote; __uncultured_marine_group_I_thaumarchaeote; __uncultured_marine_group_I_thaumarchaeote
denovo2055	0	0	2	0	0	0	0	0	0	0	0	0	Archaea; __Euryarchaeota; __Methanococci; __Methanococcales; __Methanocaldococcaceae; __Methanocaldococcus
denovo2057	0	0	0	0	24	32	42	0	0	0	7	16	Archaea; __Euryarchaeota; __Methanomicrobia; __Methanosarcinales; __Methanosarcinaceae; __Methanolobus
denovo2058	0	0	0	3	0	0	0	0	0	0	0	0	Archaea; __Euryarchaeota
denovo2059	0	0	0	0	0	5	0	0	0	0	0	0	Archaea; __Euryarchaeota; __Thermoplasmata; __Thermoplasmatales; __Marine_Benthic_Group_D_and_DHVEG-1; __uncultured_Thermoplasmata_archaeon
denovo2061	0	1	0	1	0	0	0	1	0	6	19	1	Archaea; __Euryarchaeota; __Halobacteria; __Halobacteriales; __Deep_Sea_Hydrothermal_Vent_Gp_6(DHVEG-6); __uncultured_bacterium
denovo2065	0	0	0	0	4	13	6	1	0	0	1	0	Archaea; __Euryarchaeota; __Methanobacteria; __Methanobacteriales; __Methanobacteriaceae; __Methanobrevibacter
denovo2067	0	0	0	3	1	0	0	0	0	0	0	0	Archaea; __Euryarchaeota; __Archaeoglobi; __Archaeoglobales; __Archaeoglobaceae; __uncultured
denovo2068	0	0	0	0	0	10	0	0	0	0	0	0	Archaea; __Euryarchaeota; __Thermoplasmata; __Thermoplasmatales; __Thermoplasmatales_Incertae_Sedis; __Candidatus_Methanomethylophilus
denovo2069	1	2	0	0	0	0	0	0	0	0	0	0	Archaea; __Euryarchaeota; __Halobacteria; __Halobacteriales; __Deep_Sea_Hydrothermal_Vent_Gp_6(DHVEG-6); __uncultured_euryarchaeote
denovo2073	1	0	5	26	1	0	0	0	9	7	0	0	Archaea; __Euryarchaeota; __Thermoplasmata; __Thermoplasmatales; __Deep_Sea_Hydrothermal_Vent_Gp_2(DHVEG-2); __Candidatus_Aciduliprofundum
denovo2076	3	5	0	0	0	0	0	0	0	0	5	0	Archaea; __Euryarchaeota; __Methanopyri; __Methanopyrales; __Methanopyraceae; __Methanopyrus
denovo2077	0	0	0	0	4	6	3	0	0	0	0	6	Archaea; __Euryarchaeota; __Methanobacteria; __Methanobacteriales; __Methanobacteriaceae; __Methanosphaera
denovo2082	0	2	0	0	0	0	0	0	0	0	0	0	Archaea; __Euryarchaeota; __Methanopyri; __Methanopyrales; __Methanopyraceae; __Methanopyrus
denovo2083	0	0	3	0	0	0	0	0	0	0	0	0	Archaea; __Crenarchaeota; __Thermoprotei; __Desulfurococcales; __Desulfurococcaceae; __Ignisphaera
denovo2084	0	0	0	0	67	113	48	0	0	1	3	1	Archaea; __Euryarchaeota; __Methanobacteria; __Methanobacteriales; __Methanobacteriaceae; __Methanosphaera
denovo2085	0	0	0	0	0	0	2	0	0	0	0	0	Archaea; __Thaumarchaeota; __terrestrial_group
denovo2089	0	0	0	0	0	0	0	0	4	0	0	0	Archaea; __Euryarchaeota; __Methanopyri; __Methanopyrales; __Methanopyraceae; __Methanopyrus
denovo2091	0	0	0	4	14	0	0	0	0	0	0	0	Archaea; __Crenarchaeota; __Thermoprotei; __Thermoproteales; __Thermofilaceae; __Thermofilum
denovo2095	0	0	0	0	0	0	49	0	0	0	0	0	Archaea; __Euryarchaeota; __Halobacteria; __Halobacteriales; __Deep_Sea_Hydrothermal_Vent_Gp_6(DHVEG-6)
denovo2098	0	0	0	0	0	0	0	0	0	0	0	6	Archaea; __Euryarchaeota; __Halobacteria; __Halobacteriales; __Miscellaneous_Euryarchaeotic_Group(MEG); __mine_drainage_metagenome
denovo2099	0	0	0	0	0	0	0	0	1	1	0	0	Archaea; __Thaumarchaeota; __Marine_Group_I; __uncultured_euryarchaeote; __uncultured_euryarchaeote; __uncultured_euryarchaeote
denovo2111	0	0	0	0	0	0	0	0	0	1	1	0	Archaea; __Crenarchaeota; __Thermoprotei; __Desulfurococcales; __Desulfurococcaceae; __uncultured
denovo2112	0	0	0	0	0	0	0	0	2	0	0	0	Archaea; __Euryarchaeota; __Thermoplasmata; __Thermoplasmatales; __Deep_Sea_Hydrothermal_Vent_Gp_2(DHVEG-2); __uncultured_euryarchaeote_Alv-FOS1
denovo2117	0	2	4	0	0	0	0	4	1	2	0	0	Archaea; __Thaumarchaeota; __Marine_Group_I; __uncultured_euryarchaeote; __uncultured_euryarchaeote; __uncultured_euryarchaeote
denovo2118	0	2	0	0	0	0	0	0	0	0	0	0	Archaea; __Euryarchaeota; __Halobacteria; __Halobacteriales; __Deep_Sea_Hydrothermal_Vent_Gp_6(DHVEG-6); __uncultured_euryarchaeote
denovo2122	0	0	0	0	3	0	0	0	0	0	0	0	Archaea; __Korarchaeota; __Korarchaeota_Incertae_Sedis; __Unknown_Order; __Unknown_Family; __Candidatus_Korarchaeum
denovo2125	12	1	0	0	0	0	0	2	0	0	0	0	Archaea; __Euryarchaeota; __Halobacteria; __Halobacteriales; __Deep_Sea_Hydrothermal_Vent_Gp_6(DHVEG-6); __uncultured_bacterium
denovo2126	0	0	0	0	0	4	0	0	0	0	0	0	Archaea; __Euryarchaeota; __Methanobacteria; __Methanobacteriales; __Methanobacteriaceae; __Methanobrevibacter
denovo2127	18	29	0	0	0	0	3	0	0	0	5	3	Archaea; __Euryarchaeota; __Halobacteria; __Halobacteriales; __Deep_Sea_Hydrothermal_Vent_Gp_6(DHVEG-6); __uncultured_bacterium
denovo2131	0	0	0	0	0	21	0	0	0	0	0	0	Archaea; __Thaumarchaeota; __Sc-EA05; __uncultured_archaeon; __uncultured_archaeon; __uncultured_archaeon
denovo2134	0	0	0	0	14	2	13	0	0	0	0	3	Archaea; __Euryarchaeota; __Halobacteria; __Halobacteriales; __Halobacteriaceae; __Halorubrum
denovo2135	0	0	0	0	2	0	0	0	0	0	0	0	Archaea; __Thaumarchaeota; __Marine_Group_I; __uncultured_archaeon_CRA20-0cm; __uncultured_archaeon_CRA20-0cm; __uncultured_archaeon_CRA20-0cm
denovo2136	0	0	0	0	0	0	0	0	6	0	0	0	Archaea; __Euryarchaeota; __Halobacteria; __Halobacteriales; __Deep_Sea_Hydrothermal_Vent_Gp_6(DHVEG-6); __uncultured_euryarchaeote
denovo2140	0	0	1	0	55	39	23	1	0	0	2	7	Archaea; __Euryarchaeota; __Methanobacteria; __Methanobacteriales; __Methanobacteriaceae; __Methanobrevibacter
denovo2141	0	0	0	0	0	0	3	0	0	0	0	0	Archaea; __Euryarchaeota; __Methanobacteria; __Methanobacteriales; __Methanobacteriaceae; __Methanosphaera
denovo2142	0	0	0	0	0	0	19	0	0	0	0	2	Archaea; __Thaumarchaeota; __Soil_Crenarchaeotic_Group(SCG)
denovo2143	0	0	0	0	6	7	20	0	0	0	2	17	Archaea; __Euryarchaeota; __Halobacteria; __Halobacteriales; __Halobacteriaceae; __Halorubrum
denovo2146	0	0	0	1	5	0	0	0	0	0	0	0	Archaea; __Euryarchaeota
denovo2149	0	0	0	0	7	0	0	0	0	0	0	0	Archaea; __Euryarchaeota
denovo2160	0	1	1	0	0	0	0	0	0	0	0	0	Archaea; __Euryarchaeota; __Thermoplasmata; __Thermoplasmatales; __Deep_Sea_Hydrothermal_Vent_Gp_2(DHVEG-2)
denovo2161	0	2	0	0	0	0	0	0	0	0	0	0	Archaea; __Euryarchaeota; __Halobacteria; __Halobacteriales; __Deep_Sea_Hydrothermal_Vent_Gp_6(DHVEG-6)
denovo2162	0	3	0	0	0	0	0	0	0	0	0	0	Archaea; __Euryarchaeota; __Halobacteria; __Halobacteriales; __Deep_Sea_Euryarchaeotic_Group(DSEG); __uncultured_euryarchaeote
denovo2165	0	2	0	0	0	0	0	0	0	0	0	0	Archaea; __Thaumarchaeota; __Miscellaneous_Crenarchaeotic_Group; __uncultured_sediment_archaeon; __uncultured_sediment_archaeon; __uncultured_sediment_archaeon
denovo2167	0	0	0	0	0	0	0	0	4	0	0	0	Archaea; __Thaumarchaeota; __Marine_Group_I; __uncultured_euryarchaeote; __uncultured_euryarchaeote; __uncultured_euryarchaeote
denovo2170	41	27	2	0	0	0	0	2	3	0	17	0	Archaea; __Euryarchaeota; __Methanopyri; __Methanopyrales; __Methanopyraceae; __Methanopyrus
denovo2173	0	0	0	0	0	0	0	0	0	5	0	0	Archaea; __Euryarchaeota; __Thermoplasmata; __Thermoplasmatales; __20c-4; __uncultured_archaeon
denovo2175	0	0	1	4	1	0	0	0	1	3	0	0	Archaea; __Euryarchaeota; __Thermococci; __Thermococcales; __Thermococcaceae; __uncultured
denovo2176	0	0	0	0	0	3	0	0	0	0	0	0	Archaea; __Euryarchaeota; __Methanobacteria; __Methanobacteriales; __Methanobacteriaceae; __Methanobrevibacter
denovo2179	0	0	0	0	0	9	0	0	0	0	0	1	Archaea; __Thaumarchaeota; __Soil_Crenarchaeotic_Group(SCG); __Unknown_Order; __Unknown_Family; __Candidatus_Nitrososphaera
denovo2180	0	0	2	1	0	0	0	0	0	0	0	0	Archaea; __Euryarchaeota; __Archaeoglobi; __Archaeoglobales; __Archaeoglobaceae; __uncultured_archaeon
denovo2182	0	0	0	0	1	1	0	0	0	0	0	0	Archaea; __Euryarchaeota; __Methanobacteria; __Methanobacteriales; __Methanobacteriaceae
denovo2186	1	0	0	1	0	0	0	0	1	1	0	0	Archaea; __Euryarchaeota; __Thermococci; __Thermococcales; __Thermococcaceae; __uncultured
denovo2189	1023	258	554	24	60	0	0	3	164	95	8	14	Archaea; __Euryarchaeota; __Archaeoglobi; __Archaeoglobales; __Archaeoglobaceae; __uncultured
denovo2190	0	0	0	0	1	2	19	0	0	0	0	2	Archaea; __Euryarchaeota; __Methanobacteria; __Methanobacteriales; __Methanobacteriaceae; __Methanobrevibacter
denovo2191	0	0	0	0	0	0	0	1	25	21	0	0	Archaea; __Euryarchaeota
denovo2197	0	0	0	0	1	2	1	0	0	0	0	0	Archaea; __Euryarchaeota; __Methanobacteria; __Methanobacteriales; __Methanobacteriaceae; __Methanobrevibacter
denovo2199	0	3	0	0	0	0	10	0	0	2	0	0	Archaea; __Euryarchaeota; __Halobacteria; __Halobacteriales; __Deep_Sea_Hydrothermal_Vent_Gp_6(DHVEG-6); __uncultured_crenarchaeote
denovo2200	0	8	0	2	0	0	1	0	0	1	6	0	Archaea; __Euryarchaeota; __Halobacteria; __Halobacteriales; __Deep_Sea_Hydrothermal_Vent_Gp_6(DHVEG-6); __uncultured_euryarchaeote
denovo2202	0	0	0	0	0	0	0	0	10	0	0	0	Archaea; __Thaumarchaeota; __pMC2A209; __uncultured_crenarchaeote; __uncultured_crenarchaeote; __uncultured_crenarchaeote
denovo2205	0	0	0	0	0	0	0	0	0	3	1	0	Archaea; __Euryarchaeota; __Halobacteria; __Halobacteriales; __Deep_Sea_Hydrothermal_Vent_Gp_6(DHVEG-6); __uncultured_bacterium
denovo2209	0	0	0	0	20	52	45	0	0	0	0	9	Archaea; __Euryarchaeota; __Halobacteria; __Halobacteriales; __Halobacteriaceae; __Halobellus
denovo2210	0	0	0	0	4	1	1	1	0	0	0	0	Archaea; __Euryarchaeota; __Methanobacteria; __Methanobacteriales; __Methanobacteriaceae; __Methanobrevibacter
denovo2211	0	0	0	0	0	4	2	0	0	0	0	0	Archaea; __Euryarchaeota; __Halobacteria; __Halobacteriales; __Halobacteriaceae; __uncultured
denovo2213	0	0	0	0	1	2	0	0	0	0	0	0	Archaea; __Euryarchaeota; __Halobacteria; __Halobacteriales; __Halobacteriaceae; __Halorubrum
denovo2217	0	0	1	7	1	0	0	0	1	4	0	0	Archaea; __Euryarchaeota; __Thermoplasmata; __Thermoplasmatales; __Deep_Sea_Hydrothermal_Vent_Gp_2(DHVEG-2); __Candidatus_Aciduliprofundum
denovo2221	0	0	2	0	0	0	0	0	3	2	0	0	Archaea; __Thaumarchaeota; __Marine_Group_I; __Unknown_Order; __Unknown_Family; __Candidatus_Nitrosopumilus
denovo2223	0	0	0	0	0	14	0	0	0	0	0	0	Archaea; __Euryarchaeota; __Halobacteria; __Halobacteriales; __Deep_Sea_Hydrothermal_Vent_Gp_6(DHVEG-6); __uncultured_euryarchaeote
denovo2224	0	1	2	0	0	0	0	0	0	0	0	0	Archaea; __Euryarchaeota; __Thermococci; __Thermococcales; __Thermococcaceae
denovo2228	0	0	0	0	0	0	0	2	0	0	0	0	Archaea; __Euryarchaeota; __Halobacteria; __Halobacteriales; __Deep_Sea_Hydrothermal_Vent_Gp_6(DHVEG-6); __uncultured_bacterium
denovo2230	0	0	0	3	0	0	0	0	0	0	0	0	Archaea; __Euryarchaeota; __Thermoplasmata; __Thermoplasmatales; __Deep_Sea_Hydrothermal_Vent_Gp_2(DHVEG-2); __Candidatus_Aciduliprofundum
denovo2234	0	0	3	0	0	0	0	0	0	0	0	0	Archaea; __Euryarchaeota; __Methanomicrobia; __Methanomicrobiales; __Methanocorpusculaceae; __Methanocorpusculum
denovo2235	0	0	0	0	0	0	0	52	0	0	4	0	Archaea; __Euryarchaeota; __Halobacteria; __Halobacteriales; __Deep_Sea_Hydrothermal_Vent_Gp_6(DHVEG-6); __uncultured_bacterium
denovo2238	0	0	0	4	0	0	2	0	1	0	0	0	Archaea; __Euryarchaeota; __Halobacteria; __Halobacteriales; __Deep_Sea_Hydrothermal_Vent_Gp_6(DHVEG-6); __uncultured_euryarchaeote
denovo2242	1	0	0	1	0	0	0	0	42	11	0	0	Archaea; __Euryarchaeota; __Halobacteria; __Halobacteriales; __Deep_Sea_Hydrothermal_Vent_Gp_6(DHVEG-6); __uncultured_euryarchaeote
denovo2247	2	0	0	0	0	0	0	0	1	0	0	0	Archaea; __Euryarchaeota; __Halobacteria; __Halobacteriales; __Deep_Sea_Hydrothermal_Vent_Gp_6(DHVEG-6); __uncultured_euryarchaeote
denovo2249	0	0	0	2	0	0	0	0	0	0	0	0	Archaea; __Euryarchaeota; __Thermococci; __Thermococcales; __Thermococcaceae; __uncultured
denovo2250	0	4	28	0	1	0	0	0	18	3	1	1	Archaea; __Thaumarchaeota; __Marine_Group_I; __Unknown_Order; __Unknown_Family; __Candidatus_Nitrosopumilus
denovo2251	0	0	0	4	0	0	0	0	0	0	0	0	Archaea; __Euryarchaeota; __Thermoplasmata; __Thermoplasmatales; __Deep_Sea_Hydrothermal_Vent_Gp_2(DHVEG-2)
denovo2255	0	0	0	2	0	0	0	0	0	0	0	0	Archaea; __Crenarchaeota; __Thermoprotei; __Thermoproteales; __Thermofilaceae; __Thermofilum
denovo2257	0	4	12	1	0	0	2	3	12	0	0	0	Archaea; __Thaumarchaeota; __Marine_Group_I; __Unknown_Order; __Unknown_Family; __Candidatus_Nitrosopumilus
denovo2262	0	1	0	0	4	0	0	0	0	0	0	0	Archaea; __Crenarchaeota; __Thermoprotei; __Desulfurococcales; __Desulfurococcaceae
denovo2263	0	0	0	0	0	1	1	0	0	0	0	2	Archaea; __Euryarchaeota; __Halobacteria; __Halobacteriales; __Halobacteriaceae; __Halonotius
denovo2264	0	0	0	67	42	0	0	0	7	4	0	0	Archaea; __Marine_Hydrothermal_Vent_Group_1(MHVG-1); __uncultured_euryarchaeote; __uncultured_euryarchaeote; __uncultured_euryarchaeote; __uncultured_euryarchaeote
denovo2269	2	1	0	0	0	0	0	0	0	1	0	0	Archaea; __Euryarchaeota; __Halobacteria; __Halobacteriales; __Miscellaneous_Euryarchaeotic_Group(MEG); __unidentified_archaeon
denovo2270	0	0	0	0	0	0	0	11	0	0	0	0	Archaea; __Euryarchaeota; __Halobacteria; __Halobacteriales; __Deep_Sea_Hydrothermal_Vent_Gp_6(DHVEG-6); __uncultured_bacterium
denovo2272	0	0	1	0	0	0	0	0	0	1	0	0	Archaea; __Crenarchaeota; __Thermoprotei; __Desulfurococcales; __Pyrodictiaceae; __uncultured
denovo2275	0	0	0	0	0	0	0	0	0	0	2	0	Archaea; __Euryarchaeota; __Methanopyri; __Methanopyrales; __Methanopyraceae; __Methanopyrus
denovo2276	1	4	2	0	0	0	1	0	2	0	0	0	Archaea; __Thaumarchaeota; __Marine_Group_I
denovo2277	0	1	0	77	66	0	2	2	1	20	0	0	Archaea; __Crenarchaeota; __Thermoprotei; __Thermoproteales; __Thermofilaceae; __Thermofilum
denovo2278	0	1	1	0	0	0	22	3	1	0	84	20	Archaea; __Thaumarchaeota; __Marine_Group_I; __uncultured_marine_archaeon; __uncultured_marine_archaeon; __uncultured_marine_archaeon
denovo2281	0	0	0	0	0	0	0	0	0	2	0	0	Archaea; __Euryarchaeota; __Thermoplasmata; __Thermoplasmatales; __Terrestrial_Miscellaneous_Gp(TMEG)
denovo2283	0	0	0	0	6	2	5	2	0	0	0	0	Archaea; __Euryarchaeota; __Methanobacteria; __Methanobacteriales; __Methanobacteriaceae; __Methanobrevibacter
denovo2284	1	7	4	9	3	0	0	0	3	24	31	0	Archaea; __Nanoarchaeota; __Nanoarchaeota_Incertae_Sedis; __Unknown_Order; __Unknown_Family; __Nanoarchaeum
denovo2285	10	0	0	0	0	0	0	0	0	0	0	0	Archaea; __Euryarchaeota; __Methanopyri; __Methanopyrales; __Methanopyraceae; __Methanopyrus
denovo2289	0	0	0	0	3	0	0	0	0	0	0	0	Archaea; __Euryarchaeota; __Thermoplasmata; __Thermoplasmatales; __20c-4; __uncultured_archaeon
denovo2291	0	2	0	0	0	0	0	0	0	0	0	0	Archaea; __Euryarchaeota; __Methanopyri; __Methanopyrales; __Methanopyraceae; __Methanopyrus
denovo2292	0	0	0	3	0	0	0	0	0	8	0	0	Archaea; __Euryarchaeota
denovo2295	0	0	0	0	0	0	0	2	1	0	69	0	Archaea; __Euryarchaeota; __Halobacteria; __Halobacteriales; __Deep_Sea_Hydrothermal_Vent_Gp_6(DHVEG-6); __uncultured_euryarchaeote
denovo2299	1	3	0	0	0	0	0	0	0	0	0	0	Archaea; __Euryarchaeota; __Methanopyri; __Methanopyrales; __Methanopyraceae; __Methanopyrus
denovo2303	0	0	0	0	3	7	5	0	0	0	0	0	Archaea; __Euryarchaeota; __Methanobacteria; __Methanobacteriales; __Methanobacteriaceae; __Methanobrevibacter
denovo2307	0	0	0	0	12	0	0	0	0	1	0	0	Archaea; __Euryarchaeota; __Methanobacteria; __Methanobacteriales; __Methanobacteriaceae; __uncultured
denovo2308	0	0	2	0	0	0	0	0	0	0	0	0	Archaea; __Thaumarchaeota; __Marine_Group_I; __Unknown_Order; __Unknown_Family; __Candidatus_Nitrosopumilus
denovo2314	0	10	0	0	0	0	0	0	0	0	15	0	Archaea; __Euryarchaeota; __Halobacteria; __Halobacteriales; __Deep_Sea_Hydrothermal_Vent_Gp_6(DHVEG-6); __uncultured_archaeon
denovo2317	0	0	1	5	0	0	0	0	0	4	0	0	Archaea; __Euryarchaeota; __Thermoplasmata; __Thermoplasmatales; __Deep_Sea_Hydrothermal_Vent_Gp_2(DHVEG-2)
denovo2319	0	0	0	0	0	0	0	0	2	0	0	0	Archaea; __Euryarchaeota; __Halobacteria; __Halobacteriales; __Deep_Sea_Hydrothermal_Vent_Gp_6(DHVEG-6); __Euryarchaeota_archaeon_SCGC_AAA286-E23
denovo2320	0	0	0	0	0	0	8	1	0	0	0	0	Archaea; __Euryarchaeota; __Halobacteria; __Halobacteriales; __Halobacteriaceae; __Halorubrum
denovo2322	0	0	0	0	3	0	0	0	14	3	0	0	Archaea; __Euryarchaeota; __Halobacteria; __Halobacteriales; __Deep_Sea_Hydrothermal_Vent_Gp_6(DHVEG-6); __uncultured_euryarchaeote
denovo2323	0	4	1	101	47	0	3	0	22	21	0	0	Archaea; __Thaumarchaeota; __pMC2A209; __uncultured_archaeon; __uncultured_archaeon; __uncultured_archaeon
denovo2325	0	0	2	0	34	27	30	0	0	0	11	13	Archaea; __Euryarchaeota; __Halobacteria; __Halobacteriales; __Halobacteriaceae; __Halorubrum
denovo2326	0	0	0	0	0	0	0	0	18	0	0	0	Archaea; __Thaumarchaeota; __Marine_Group_I; __uncultured_sediment_archaeon; __uncultured_sediment_archaeon; __uncultured_sediment_archaeon
denovo2329	2	2	0	0	0	0	0	0	0	0	0	0	Archaea; __Euryarchaeota; __Halobacteria; __Halobacteriales; __Deep_Sea_Hydrothermal_Vent_Gp_6(DHVEG-6); __uncultured_euryarchaeote
denovo2331	0	0	0	0	0	0	9	0	4	0	4	8	Archaea; __Euryarchaeota; __Thermoplasmata; __Thermoplasmatales; __Marine_Group_III; __uncultured_marine_archaeon
denovo2333	1	0	0	111	337	0	0	0	4	82	0	0	Archaea; __Korarchaeota; __Korarchaeota_Incertae_Sedis; __Unknown_Order; __Unknown_Family; __Candidatus_Korarchaeum
denovo2334	0	0	0	3	0	0	0	0	0	0	0	0	Archaea; __Crenarchaeota; __Thermoprotei; __Desulfurococcales; __Desulfurococcaceae; __uncultured
denovo2336	0	0	0	0	0	4	0	1	0	0	0	0	Archaea; __Euryarchaeota; __Thermoplasmata; __Thermoplasmatales; __Thermoplasmatales_Incertae_Sedis; __Candidatus_Methanomethylophilus
denovo2341	0	0	0	6	1	0	8	0	0	0	0	0	Archaea; __Euryarchaeota; __Halobacteria; __Halobacteriales
denovo2350	0	0	0	2	0	0	0	0	0	0	0	0	Archaea; __Euryarchaeota; __Thermoplasmata; __Thermoplasmatales; __Deep_Sea_Hydrothermal_Vent_Gp_2(DHVEG-2); __unidentified_archaeon
denovo2351	22	9	8	48	51	0	0	0	12	33	0	0	Archaea; __Euryarchaeota; __Thermococci; __Thermococcales; __Thermococcaceae; __uncultured
denovo2354	0	0	2	0	0	0	0	0	0	0	0	0	Archaea; __Euryarchaeota; __Thermoplasmata; __Thermoplasmatales; __Deep_Sea_Hydrothermal_Vent_Gp_2(DHVEG-2)
denovo2356	0	0	0	21	2	0	0	0	0	0	0	0	Archaea; __Euryarchaeota; __Archaeoglobi; __Archaeoglobales; __Archaeoglobaceae
denovo2358	0	0	0	0	0	20	0	0	0	8	6	0	Archaea; __Euryarchaeota; __Methanomicrobia; __Methanomicrobiales; __Methanoregulaceae; __Methanolinea
denovo2361	0	2	0	0	0	0	0	0	0	0	0	0	Archaea; __Euryarchaeota; __Halobacteria; __Halobacteriales; __Deep_Sea_Hydrothermal_Vent_Gp_6(DHVEG-6); __uncultured_euryarchaeote
denovo2363	0	0	0	0	8	36	12	0	0	0	1	5	Archaea; __Euryarchaeota; __Methanobacteria; __Methanobacteriales; __Methanobacteriaceae; __Methanobrevibacter
denovo2364	0	0	0	0	13	25	24	4	0	0	3	6	Archaea; __Euryarchaeota; __Halobacteria; __Halobacteriales; __Halobacteriaceae; __Halonotius
denovo2366	0	1	0	10	0	0	0	0	6	1	0	0	Archaea; __Euryarchaeota; __Thermoplasmata; __Thermoplasmatales; __Deep_Sea_Hydrothermal_Vent_Gp_2(DHVEG-2); __Candidatus_Aciduliprofundum
denovo2367	1	1	0	6	3	0	0	0	1	3	0	0	Archaea; __Euryarchaeota; __Thermoplasmata; __Thermoplasmatales; __Deep_Sea_Hydrothermal_Vent_Gp_2(DHVEG-2); __uncultured_archaeon
denovo2370	0	0	0	0	0	0	0	0	2	0	0	0	Archaea; __Thaumarchaeota; __Marine_Group_I; __uncultured_archaeon; __uncultured_archaeon; __uncultured_archaeon
denovo2372	0	0	0	0	0	3	0	0	0	0	0	0	Archaea; __Euryarchaeota; __Thermoplasmata; __Thermoplasmatales; __Marine_Benthic_Group_D_and_DHVEG-1; __uncultured_Thermoplasmata_archaeon
denovo2373	1	2	0	0	0	0	0	0	0	0	0	0	Archaea; __Euryarchaeota; __Halobacteria; __Halobacteriales; __Deep_Sea_Hydrothermal_Vent_Gp_6(DHVEG-6); __unidentified_archaeon
denovo2376	0	0	0	0	9	0	0	0	0	0	0	0	Archaea; __Euryarchaeota; __Halobacteria; __Halobacteriales; __Halobacteriaceae; __Candidatus_Halobonum
denovo2377	0	0	0	0	0	0	0	0	1	13	0	0	Archaea; __Euryarchaeota; __Halobacteria; __Halobacteriales; __Deep_Sea_Hydrothermal_Vent_Gp_6(DHVEG-6); __uncultured_archaeon
denovo2379	0	0	0	0	0	0	0	0	4	0	0	0	Archaea; __Thaumarchaeota; __Marine_Group_I; __uncultured_euryarchaeote; __uncultured_euryarchaeote; __uncultured_euryarchaeote
denovo2381	0	0	0	1	0	0	1	0	2	0	1	0	Archaea; __Thaumarchaeota; __Marine_Group_I; __Unknown_Order; __Unknown_Family; __Candidatus_Nitrosopumilus
denovo2386	1	0	0	0	0	0	0	0	2	0	0	0	Archaea; __Euryarchaeota; __Halobacteria; __Halobacteriales; __Deep_Sea_Hydrothermal_Vent_Gp_6(DHVEG-6); __uncultured_crenarchaeote
denovo2390	0	0	0	0	0	0	0	3	6	0	0	1	Archaea; __Euryarchaeota; __Halobacteria; __Halobacteriales; __Deep_Sea_Hydrothermal_Vent_Gp_6(DHVEG-6); __uncultured_euryarchaeote
denovo2391	0	0	0	2	0	0	0	0	4	3	0	0	Archaea; __Euryarchaeota; __Halobacteria; __Halobacteriales; __Deep_Sea_Hydrothermal_Vent_Gp_6(DHVEG-6); __uncultured_archaeon
denovo2392	0	0	0	0	0	0	13	1	0	0	0	17	Archaea; __Euryarchaeota; __Methanomicrobia; __Methanomicrobiales; __Methanomicrobiaceae; __Methanomicrobium
denovo2393	0	0	0	2	0	0	0	0	0	0	0	0	Archaea; __Euryarchaeota; __Archaeoglobi; __Archaeoglobales; __Archaeoglobaceae; __uncultured_archaeon
denovo2395	0	0	0	0	55	115	77	10	1	1	6	16	Archaea; __Euryarchaeota; __Methanobacteria; __Methanobacteriales; __Methanobacteriaceae; __Methanobrevibacter
denovo2397	0	0	0	0	0	0	0	0	3	0	0	0	Archaea; __Thaumarchaeota; __Marine_Group_I; __uncultured_archaeon_CRA20-0cm; __uncultured_archaeon_CRA20-0cm; __uncultured_archaeon_CRA20-0cm
denovo2401	0	0	0	2	0	0	0	0	0	0	0	0	Archaea; __Euryarchaeota; __Thermoplasmata
denovo2403	0	0	1	9	0	0	0	0	0	4	0	0	Archaea; __Euryarchaeota; __Thermoplasmata; __Thermoplasmatales; __Deep_Sea_Hydrothermal_Vent_Gp_2(DHVEG-2)
denovo2409	0	0	0	1	0	0	0	0	0	1	0	0	Archaea; __Euryarchaeota; __Halobacteria; __Halobacteriales; __Deep_Sea_Hydrothermal_Vent_Gp_6(DHVEG-6)
denovo2412	0	0	1	0	4	0	0	0	0	0	0	0	Archaea; __Crenarchaeota; __Thermoprotei; __Fervidicoccales; __Fervidicoccaceae; __Fervidicoccus
denovo2414	0	0	1	13	1	0	0	0	0	3	0	0	Archaea; __Euryarchaeota; __Archaeoglobi; __Archaeoglobales; __Archaeoglobaceae; __uncultured_archaeon
denovo2416	0	0	0	1	1	0	0	0	0	1	0	0	Archaea; __Korarchaeota; __Korarchaeota_Incertae_Sedis; __Unknown_Order; __Unknown_Family; __Candidatus_Korarchaeum
denovo2419	0	0	1	0	0	0	0	0	1	0	0	0	Archaea; __Euryarchaeota; __Archaeoglobi; __Archaeoglobales; __Archaeoglobaceae; __Ferroglobus
denovo2426	0	0	0	0	0	0	0	0	8	0	0	0	Archaea; __Euryarchaeota; __Halobacteria; __Halobacteriales; __Deep_Sea_Hydrothermal_Vent_Gp_6(DHVEG-6); __uncultured_euryarchaeote
denovo2427	0	0	0	0	0	0	0	0	2	0	0	0	Archaea; __Thaumarchaeota; __Marine_Group_I; __uncultured_archaeon_CRA20-0cm; __uncultured_archaeon_CRA20-0cm; __uncultured_archaeon_CRA20-0cm
denovo2429	0	0	0	0	0	0	0	0	9	0	0	0	Archaea; __Euryarchaeota; __Halobacteria; __Halobacteriales; __Miscellaneous_Euryarchaeotic_Group(MEG); __uncultured_archaeon
denovo2431	3	0	1	0	0	0	0	0	0	0	0	0	Archaea; __Thaumarchaeota; __Marine_Group_I; __Unknown_Order; __Unknown_Family; __Candidatus_Nitrosopumilus
denovo2432	0	0	0	0	0	12	0	0	2	0	0	0	Archaea; __Euryarchaeota; __Methanomicrobia; __Methanomicrobiales; __Methanospirillaceae; __Methanospirillum
denovo2434	0	0	1	0	0	0	0	0	3	0	0	0	Archaea; __Thaumarchaeota; __Marine_Group_I; __uncultured_marine_archaeon; __uncultured_marine_archaeon; __uncultured_marine_archaeon
denovo2437	0	1	0	1	0	0	1	0	0	1	11	2	Archaea; __Euryarchaeota; __Halobacteria; __Halobacteriales; __Deep_Sea_Hydrothermal_Vent_Gp_6(DHVEG-6); __uncultured_bacterium
denovo2439	0	1	0	0	0	0	0	0	1	0	0	0	Archaea; __Euryarchaeota; __Halobacteria; __Halobacteriales; __Deep_Sea_Hydrothermal_Vent_Gp_6(DHVEG-6); __uncultured_crenarchaeote
denovo2442	0	0	0	0	0	0	0	0	0	0	0	2	Archaea; __Euryarchaeota; __Halobacteria; __Halobacteriales; __Deep_Sea_Hydrothermal_Vent_Gp_6(DHVEG-6)
denovo2444	0	0	0	0	0	0	0	0	8	8	0	0	Archaea; __Euryarchaeota; __Halobacteria; __Halobacteriales; __Miscellaneous_Euryarchaeotic_Group(MEG); __unidentified_archaeon
denovo2462	0	0	0	0	0	0	0	0	0	3	0	0	Archaea; __Euryarchaeota; __Thermoplasmata; __Thermoplasmatales; __CCA47; __uncultured_euryarchaeote
denovo2464	4	0	1	0	0	0	0	0	0	0	0	0	Archaea; __Euryarchaeota; __Thermococci; __Thermococcales; __Thermococcaceae; __uncultured
denovo2471	0	0	4	0	0	0	0	0	0	0	0	0	Archaea; __Crenarchaeota; __Thermoprotei; __Desulfurococcales; __Desulfurococcaceae; __uncultured
denovo2473	0	0	0	0	0	0	0	0	2	0	0	0	Archaea; __Euryarchaeota; __Halobacteria; __Halobacteriales; __Deep_Sea_Hydrothermal_Vent_Gp_6(DHVEG-6)
denovo2476	31	30	0	0	3	0	0	0	0	0	0	0	Archaea; __Euryarchaeota; __Halobacteria; __Halobacteriales; __Deep_Sea_Hydrothermal_Vent_Gp_6(DHVEG-6); __uncultured_euryarchaeote
denovo2479	0	0	0	0	0	10	0	0	0	0	0	0	Archaea; __Euryarchaeota; __Thermoplasmata; __Thermoplasmatales; __Thermoplasmatales_Incertae_Sedis; __Candidatus_Methanomethylophilus
denovo2482	2	0	0	0	0	0	0	0	0	0	8	0	Archaea; __Euryarchaeota; __Thermoplasmata; __Thermoplasmatales; __Deep_Sea_Hydrothermal_Vent_Gp_2(DHVEG-2); __uncultured_archaeon
denovo2483	0	0	0	1	0	0	0	0	0	1	0	0	Archaea; __Euryarchaeota; __Thermoplasmata; __Thermoplasmatales; __Deep_Sea_Hydrothermal_Vent_Gp_2(DHVEG-2); __Candidatus_Aciduliprofundum
denovo2485	0	5	0	0	0	0	0	0	0	0	0	0	Archaea; __Euryarchaeota; __Halobacteria; __Halobacteriales; __Deep_Sea_Hydrothermal_Vent_Gp_6(DHVEG-6); __uncultured_euryarchaeote
denovo2487	0	4	0	0	0	0	0	0	0	7	0	0	Archaea; __Euryarchaeota; __Thermoplasmata; __Thermoplasmatales; __20c-4; __uncultured_archaeon
denovo2488	0	0	0	0	0	0	0	0	0	3	0	0	Archaea; __Euryarchaeota; __Halobacteria; __Halobacteriales; __Deep_Sea_Hydrothermal_Vent_Gp_6(DHVEG-6); __uncultured_archaeon
denovo2489	0	0	0	3	0	0	0	0	0	0	0	0	Archaea; __Thaumarchaeota; __pMC2A209; __uncultured_archaeon; __uncultured_archaeon; __uncultured_archaeon
denovo2490	0	0	0	1	0	0	0	0	1	0	0	0	Archaea; __Euryarchaeota; __Thermoplasmata; __Thermoplasmatales; __Deep_Sea_Hydrothermal_Vent_Gp_2(DHVEG-2); __Candidatus_Aciduliprofundum
denovo2491	0	0	0	2	2	0	0	0	0	1	0	0	Archaea; __Euryarchaeota; __Thermococci; __Thermococcales; __Thermococcaceae; __Palaeococcus
denovo2494	0	0	0	0	0	0	0	0	2	0	0	0	Archaea; __Euryarchaeota; __Thermoplasmata; __Thermoplasmatales; __VC2.1_Arc6; __uncultured_archaeon_VC2.1_Arc6
denovo2495	0	0	0	4	0	0	0	0	0	0	0	0	Archaea; __Korarchaeota; __Korarchaeota_Incertae_Sedis; __Unknown_Order; __Unknown_Family; __Candidatus_Korarchaeum
denovo2501	1	0	6	1	0	0	0	0	9	0	0	0	Archaea; __Thaumarchaeota; __Marine_Group_I; __uncultured_euryarchaeote; __uncultured_euryarchaeote; __uncultured_euryarchaeote
denovo2506	0	0	0	1	0	0	0	0	0	0	0	1	Archaea; __Euryarchaeota; __Halobacteria; __Halobacteriales; __Deep_Sea_Hydrothermal_Vent_Gp_6(DHVEG-6); __uncultured_bacterium
denovo2507	0	1	0	10	2	78	4	0	4	17	0	1	Archaea; __Euryarchaeota; __Methanomicrobia; __Methanosarcinales; __Methanosarcinaceae; __Methanosarcina
denovo2509	0	2	0	0	0	0	0	0	0	4	12	1	Archaea; __Euryarchaeota; __Halobacteria; __Halobacteriales; __Deep_Sea_Hydrothermal_Vent_Gp_6(DHVEG-6); __uncultured_bacterium
denovo2510	0	0	0	0	0	0	16	0	0	0	1	1	Archaea; __Thaumarchaeota; __Marine_Group_I; __uncultured_crenarchaeote_4B7; __uncultured_crenarchaeote_4B7; __uncultured_crenarchaeote_4B7
denovo2511	0	0	0	0	6	0	0	0	0	0	0	0	Archaea; __Crenarchaeota; __Thermoprotei; __Thermoproteales; __Thermofilaceae; __Thermofilum
denovo2512	0	0	0	13	4	0	0	0	0	2	0	0	Archaea; __Euryarchaeota; __Thermococci; __Thermococcales; __Thermococcaceae; __uncultured
denovo2515	0	0	0	0	0	0	0	1	3	0	9	0	Archaea; __Thaumarchaeota; __Marine_Benthic_Group_A; __uncultured_marine_group_I_thaumarchaeote; __uncultured_marine_group_I_thaumarchaeote; __uncultured_marine_group_I_thaumarchaeote
denovo2519	0	0	0	0	0	0	0	0	2	0	0	0	Archaea; __Euryarchaeota; __Halobacteria; __Halobacteriales; __Deep_Sea_Hydrothermal_Vent_Gp_6(DHVEG-6); __uncultured_euryarchaeote
denovo2521	0	0	0	4	1	0	0	0	0	0	0	0	Archaea; __Crenarchaeota; __Thermoprotei; __Desulfurococcales; __Desulfurococcaceae; __uncultured
denovo2527	0	0	0	0	3	0	0	0	0	0	0	0	Archaea; __Euryarchaeota
denovo2529	0	2	0	0	0	0	0	0	0	0	0	0	Archaea; __Euryarchaeota; __Methanococci; __Methanococcales; __Methanocaldococcaceae; __Methanocaldococcus
denovo2531	0	19	0	3	0	0	0	0	2	0	0	0	Archaea; __Euryarchaeota; __Halobacteria; __Halobacteriales; __Deep_Sea_Hydrothermal_Vent_Gp_6(DHVEG-6); __uncultured_euryarchaeote
denovo2533	0	0	1	0	0	0	1	1	1	0	0	0	Archaea; __Thaumarchaeota; __Marine_Group_I; __Unknown_Order; __Unknown_Family; __Candidatus_Nitrosopumilus
denovo2534	0	0	0	0	0	0	2	0	0	0	0	1	Archaea; __Thaumarchaeota; __Marine_Group_I; __uncultured_marine_archaeon; __uncultured_marine_archaeon; __uncultured_marine_archaeon
denovo2536	0	3	0	0	1	0	0	0	0	0	0	0	Archaea; __Euryarchaeota; __Halobacteria; __Halobacteriales; __Deep_Sea_Hydrothermal_Vent_Gp_6(DHVEG-6); __uncultured_bacterium
denovo2539	6	4	3	0	1	0	0	0	0	0	0	0	Archaea; __Euryarchaeota; __Archaeoglobi; __Archaeoglobales; __Archaeoglobaceae; __uncultured
denovo2540	0	0	0	2	0	0	0	0	0	0	0	0	Archaea; __Euryarchaeota; __Thermococci; __Thermococcales; __Thermococcaceae; __uncultured
denovo2543	0	0	0	2	0	0	0	0	0	0	0	0	Archaea; __Euryarchaeota; __Archaeoglobi; __Archaeoglobales; __Archaeoglobaceae; __uncultured_archaeon
denovo2545	0	4	0	165	70	0	4	2	2	70	0	0	Archaea; __Euryarchaeota; __Thermoplasmata; __Thermoplasmatales; __20c-4
denovo2548	1	0	1	0	0	0	0	0	0	0	0	0	Archaea; __Euryarchaeota; __Thermococci; __Thermococcales; __Thermococcaceae; __Thermococcus
denovo2549	0	0	0	0	0	0	0	3	0	0	0	0	Archaea; __Thaumarchaeota; __Marine_Group_I; __uncultured_marine_group_I_thaumarchaeote; __uncultured_marine_group_I_thaumarchaeote; __uncultured_marine_group_I_thaumarchaeote
denovo2550	0	4	17	0	21	0	0	22	685	0	0	0	Archaea; __Euryarchaeota; __Halobacteria; __Halobacteriales; __Deep_Sea_Hydrothermal_Vent_Gp_6(DHVEG-6); __Euryarchaeota_archaeon_SCGC_AAA286-E23
denovo2551	0	1	5	5	1	0	0	0	7	1	0	0	Archaea; __Euryarchaeota; __Thermoplasmata; __Thermoplasmatales; __Deep_Sea_Hydrothermal_Vent_Gp_2(DHVEG-2); __uncultured_archaeon
denovo2552	0	0	0	0	0	0	0	0	0	0	10	0	Archaea; __Thaumarchaeota; __Terrestrial_Hot_Spring_Gp(THSCG); __Unknown_Order; __Unknown_Family; __Candidatus_Caldiarchaeum
denovo2555	0	0	0	0	0	0	17	0	0	0	0	0	Archaea; __Euryarchaeota; __Thermoplasmata; __Thermoplasmatales; __Marine_Group_II
denovo2557	0	0	0	0	1	0	1	0	0	1	0	0	Archaea; __Euryarchaeota; __Methanobacteria; __Methanobacteriales; __Methanobacteriaceae; __Methanobrevibacter
denovo2559	0	0	3	11	0	0	0	0	10	20	0	0	Archaea; __Euryarchaeota; __Thermoplasmata; __Thermoplasmatales; __Deep_Sea_Hydrothermal_Vent_Gp_2(DHVEG-2); __uncultured_archaeon
denovo2562	0	0	0	0	5	0	0	0	0	1	2	0	Archaea; __Crenarchaeota; __Thermoprotei; __Desulfurococcales; __Desulfurococcaceae; __uncultured
denovo2563	0	0	0	0	17	0	0	0	0	0	0	0	Archaea; __Crenarchaeota; __Thermoprotei; __Thermoproteales; __Thermofilaceae; __Thermofilum
denovo2565	0	1	0	0	7	0	2	0	0	0	0	2	Archaea; __Euryarchaeota; __Halobacteria; __Halobacteriales; __Deep_Sea_Hydrothermal_Vent_Gp_6(DHVEG-6); __uncultured_bacterium
denovo2566	2	0	0	0	0	0	0	0	0	0	0	0	Archaea; __Euryarchaeota; __Methanopyri; __Methanopyrales; __Methanopyraceae; __Methanopyrus
denovo2567	0	0	0	0	4	0	0	0	0	0	0	0	Archaea; __Euryarchaeota; __Methanobacteria; __Methanobacteriales; __Methanobacteriaceae; __Methanobrevibacter
denovo2569	2	1	0	0	0	0	2	0	0	0	0	0	Archaea; __Thaumarchaeota; __Marine_Group_I
denovo2570	0	0	0	18	0	0	0	0	0	3	0	0	Archaea; __Euryarchaeota; __Thermococci; __Thermococcales; __Thermococcaceae; __uncultured
denovo2571	0	4	0	0	0	0	0	0	0	0	0	0	Archaea; __Euryarchaeota; __Methanopyri; __Methanopyrales; __Methanopyraceae; __Methanopyrus
denovo2572	0	0	0	0	0	0	0	0	0	3	0	0	Archaea
denovo2577	0	0	2	0	0	0	0	0	0	0	0	0	Archaea; __Euryarchaeota; __Archaeoglobi; __Archaeoglobales; __Archaeoglobaceae; __uncultured
denovo2579	0	0	0	0	22	20	25	1	0	0	2	3	Archaea; __Euryarchaeota; __Methanobacteria; __Methanobacteriales; __Methanobacteriaceae; __Methanobrevibacter
denovo2581	0	0	0	16	0	0	0	0	1	0	0	0	Archaea; __Thaumarchaeota
denovo2582	0	0	1	0	0	0	0	0	2	0	0	0	Archaea; __Thaumarchaeota; __Marine_Group_I; __uncultured_archaeon_CRA20-0cm; __uncultured_archaeon_CRA20-0cm; __uncultured_archaeon_CRA20-0cm
denovo2585	0	0	0	0	0	3	0	0	0	0	0	0	Archaea; __Euryarchaeota; __Thermoplasmata; __Thermoplasmatales; __Thermoplasmatales_Incertae_Sedis; __Candidatus_Methanomethylophilus
denovo2587	1	2	0	0	0	0	1	0	0	0	0	0	Archaea; __Euryarchaeota; __Halobacteria; __Halobacteriales; __Deep_Sea_Hydrothermal_Vent_Gp_6(DHVEG-6); __uncultured_bacterium
denovo2588	0	0	0	0	2	3	0	0	0	0	0	1	Archaea; __Euryarchaeota; __Methanobacteria; __Methanobacteriales; __Methanobacteriaceae; __Methanobrevibacter
Number of total reads	5517	6971	5795	7290	7184	5781	6075	1836	7860	7195	8362	3146
